# Supplementary material for: Prioritizing drug targets in systemic lupus erythematosus from a genetic perspective: a druggable genome-wide Mendelian randomization study
Source: Clin Rheumatol. 2024 Jul 13;43(9):2843–56. doi: 10.1007/s10067-024-07059-3 (PMC11330408; doi:10.1007/s10067-024-07059-3)
Supplement: Supplementary file 1 — Supplementary file1 (XLSX 11676 KB) [file 10067_2024_7059_MOESM1_ESM.xlsx]

## Sheet: Catalog
Article title: Prioritizing drug targets in systemic lupus erythematosus from a genetic perspective: a druggable genome-wide Mendelian randomization study
Journal name: Clinical Rheumatology
Author names: Yuan Gaoa, Youtao Zhoua, Zikai Linb, Fengzhen Chena, Haiyang Wuc, Chusheng Penga, Yingying Xied*
Affiliation: a.The First Clinical College, Guangzhou Medical University, Guangzhou, China. b.Nanshan College, Guangzhou Medical University, Guangzhou, China. c.The Second Clinical College, Guangzhou Medical University, Guangzhou, China. d.Department of Rheumatology and Immunology, The First Affiliated Hospital of Guangzhou Medical University, Guangzhou Medical University, Guangzhou, China.
E-mail address of the corresponding author*: xieyingying423@163.com
Tables	Title
S1	Information on candidate genes from Finan's research.
S2	Druggable genes from DGIdb database v4.2.0.
S3	The final list of genes selected in the study.
S4	Details of the data resources used in this study.
S5	Baseline characteristics of the data from the FinnGen database.
S6	GO analysis results of 5427 candidate genes.
S7	MR results of blood eQTLs and SLE in IVW or Wald ratio methods in the discovery phase.
S8	MR results of blood eQTLs and SLE in IVW or Wald ratio methods in the replication phase.
S9	MR results of significant genes in IVW or Wald ratio in discovery and replication phases (FDR < 0.05).
S10	Results of colocalization analyses in the discovery phase.
S11	Results of colocalization analyses in the replication phase.
S12	PheWAS results of blood BLK and phenotypes.
S13	PheWAS results of blood HSPA1A and phenotypes.
S14	PheWAS results of blood IL12A and phenotypes.
S15	PheWAS results of blood NEU1 and phenotypes.
S16	Drug prediction of candidate genes using DsigDB.

## Sheet: S1
Table S1 Information on candidate genes from Finan's research.
ensembl_gene_id	druggability_tier	hgnc_names	chr_b37	start_b37	end_b37	strand	description	no_of_gwas_regions	small_mol_druggable	bio_druggable	adme_gene
ENSG00000121410	Tier 3B	A1BG	19	58856544	58864865	-1	alpha-1-B glycoprotein [Source:HGNC Symbol;Acc:5]	0	N	Y	N
ENSG00000175899	Tier 3B	A2M	12	9220260	9268825	-1	alpha-2-macroglobulin [Source:HGNC Symbol;Acc:7]	0	N	Y	N
ENSG00000166535	Tier 3A	A2ML1	12	8975068	9039597	1	alpha-2-macroglobulin-like 1 [Source:HGNC Symbol;Acc:23336]	0	N	Y	N
ENSG00000197953	Tier 3B	AADACL2	3	151000000	151000000	1	arylacetamide deacetylase-like 2 [Source:HGNC Symbol;Acc:24427]	0	N	Y	N
ENSG00000109576	Tier 2	AADAT	4	171000000	171000000	-1	aminoadipate aminotransferase [Source:HGNC Symbol;Acc:17929]	1	Y	N	N
ENSG00000115977	Tier 1	AAK1	2	69688532	69901481	-1	AP2 associated kinase 1 [Source:HGNC Symbol;Acc:19679]	0	Y	N	N
ENSG00000181409	Tier 3A	AATK	17	79091095	79139877	-1	apoptosis-associated tyrosine kinase [Source:HGNC Symbol;Acc:21]	0	Y	N	N
ENSG00000183044	Tier 1	ABAT	16	8768422	8878432	1	4-aminobutyrate aminotransferase [Source:HGNC Symbol;Acc:23]	0	Y	N	N
ENSG00000165029	Tier 1	ABCA1	9	108000000	108000000	-1	ATP-binding cassette, sub-family A (ABC1), member 1 [Source:HGNC Symbol;Acc:29]	15	Y	Y	Y
ENSG00000144452	Tier 3B	ABCA12	2	216000000	216000000	-1	ATP-binding cassette, sub-family A (ABC1), member 12 [Source:HGNC Symbol;Acc:14637]	0	Y	N	N
ENSG00000179869	Tier 3B	ABCA13	7	48211055	48687092	1	ATP-binding cassette, sub-family A (ABC1), member 13 [Source:HGNC Symbol;Acc:14638]	0	Y	N	N
ENSG00000107331	Tier 3A	ABCA2	9	140000000	140000000	-1	ATP-binding cassette, sub-family A (ABC1), member 2 [Source:HGNC Symbol;Acc:32]	0	Y	N	N
ENSG00000167972	Tier 3B	ABCA3	16	2325882	2390747	-1	ATP-binding cassette, sub-family A (ABC1), member 3 [Source:HGNC Symbol;Acc:33]	0	Y	N	N
ENSG00000198691	Tier 1	ABCA4	1	94458393	94586688	-1	ATP-binding cassette, sub-family A (ABC1), member 4 [Source:HGNC Symbol;Acc:34]	2	Y	Y	Y
ENSG00000064687	Tier 2	ABCA7	19	1040102	1065571	1	ATP-binding cassette, sub-family A (ABC1), member 7 [Source:HGNC Symbol;Acc:37]	3	Y	Y	N
ENSG00000085563	Tier 1	ABCB1	7	87133175	87342611	-1	ATP-binding cassette, sub-family B (MDR/TAP), member 1 [Source:HGNC Symbol;Acc:40]	0	Y	Y	Y
ENSG00000073734	Tier 1	ABCB11	2	170000000	170000000	-1	ATP-binding cassette, sub-family B (MDR/TAP), member 11 [Source:HGNC Symbol;Acc:42]	18	N	N	Y
ENSG00000005471	Tier 1	ABCB4	7	87031013	87109751	-1	ATP-binding cassette, sub-family B (MDR/TAP), member 4 [Source:HGNC Symbol;Acc:45]	0	N	Y	Y
ENSG00000004846	Tier 1	ABCB5	7	20654830	20816658	1	ATP-binding cassette, sub-family B (MDR/TAP), member 5 [Source:HGNC Symbol;Acc:46]	0	Y	N	Y
ENSG00000115657	Tier 1	ABCB6	2	220000000	220000000	-1	ATP-binding cassette, sub-family B (MDR/TAP), member 6 [Source:HGNC Symbol;Acc:47]	0	N	N	Y
ENSG00000131269	Tier 1	ABCB7	X	74273115	74376567	-1	ATP-binding cassette, sub-family B (MDR/TAP), member 7 [Source:HGNC Symbol;Acc:48]	0	N	N	Y
ENSG00000197150	Tier 1	ABCB8	7	151000000	151000000	1	ATP-binding cassette, sub-family B (MDR/TAP), member 8 [Source:HGNC Symbol;Acc:49]	0	Y	N	Y
ENSG00000103222	Tier 1	ABCC1	16	16043434	16236931	1	ATP-binding cassette, sub-family C (CFTR/MRP), member 1 [Source:HGNC Symbol;Acc:51]	4	Y	Y	Y
ENSG00000124574	Tier 1	ABCC10	6	43395104	43418168	1	ATP-binding cassette, sub-family C (CFTR/MRP), member 10 [Source:HGNC Symbol;Acc:52]	0	Y	N	Y
ENSG00000121270	Tier 1	ABCC11	16	48200821	48281479	-1	ATP-binding cassette, sub-family C (CFTR/MRP), member 11 [Source:HGNC Symbol;Acc:14639]	0	Y	N	Y
ENSG00000140798	Tier 1	ABCC12	16	48116884	48189929	-1	ATP-binding cassette, sub-family C (CFTR/MRP), member 12 [Source:HGNC Symbol;Acc:14640]	0	Y	N	Y
ENSG00000023839	Tier 1	ABCC2	10	102000000	102000000	1	ATP-binding cassette, sub-family C (CFTR/MRP), member 2 [Source:HGNC Symbol;Acc:53]	0	Y	Y	Y
ENSG00000108846	Tier 1	ABCC3	17	48712138	48769613	1	ATP-binding cassette, sub-family C (CFTR/MRP), member 3 [Source:HGNC Symbol;Acc:54]	1	Y	Y	Y
ENSG00000125257	Tier 1	ABCC4	13	95672083	95953687	-1	ATP-binding cassette, sub-family C (CFTR/MRP), member 4 [Source:HGNC Symbol;Acc:55]	3	Y	N	Y
ENSG00000114770	Tier 1	ABCC5	3	184000000	184000000	-1	ATP-binding cassette, sub-family C (CFTR/MRP), member 5 [Source:HGNC Symbol;Acc:56]	1	Y	N	Y
ENSG00000091262	Tier 1	ABCC6	16	16242785	16317379	-1	ATP-binding cassette, sub-family C (CFTR/MRP), member 6 [Source:HGNC Symbol;Acc:57]	0	Y	Y	Y
ENSG00000006071	Tier 1	ABCC8	11	17414432	17498449	-1	ATP-binding cassette, sub-family C (CFTR/MRP), member 8 [Source:HGNC Symbol;Acc:59]	4	Y	Y	Y
ENSG00000069431	Tier 1	ABCC9	12	21950335	22094336	-1	ATP-binding cassette, sub-family C (CFTR/MRP), member 9 [Source:HGNC Symbol;Acc:60]	1	Y	N	Y
ENSG00000160179	Tier 1	ABCG1	21	43619799	43717354	1	ATP-binding cassette, sub-family G (WHITE), member 1 [Source:HGNC Symbol;Acc:73]	0	N	Y	Y
ENSG00000118777	Tier 1	ABCG2	4	89011416	89152474	-1	ATP-binding cassette, sub-family G (WHITE), member 2 [Source:HGNC Symbol;Acc:74]	13	Y	Y	Y
ENSG00000100997	Tier 1	ABHD12	20	25275379	25371619	-1	abhydrolase domain containing 12 [Source:HGNC Symbol;Acc:15868]	1	Y	N	N
ENSG00000204427	Tier 1	ABHD16A	6	31654726	31671221	-1	abhydrolase domain containing 16A [Source:HGNC Symbol;Acc:13921]	56	Y	N	N
ENSG00000154175	Tier 3B	ABI3BP	3	100000000	101000000	-1	ABI family, member 3 (NESH) binding protein [Source:HGNC Symbol;Acc:17265]	0	N	Y	N
ENSG00000097007	Tier 1	ABL1	9	134000000	134000000	1	c-abl oncogene 1, non-receptor tyrosine kinase [Source:HGNC Symbol;Acc:76]	0	Y	N	N
ENSG00000143322	Tier 1	ABL2	1	179000000	179000000	-1	c-abl oncogene 2, non-receptor tyrosine kinase [Source:HGNC Symbol;Acc:77]	0	Y	N	N
ENSG00000132142	Tier 2	ACACA	17	35441923	35766909	-1	acetyl-CoA carboxylase alpha [Source:HGNC Symbol;Acc:84]	0	Y	N	N
ENSG00000076555	Tier 2	ACACB	12	110000000	110000000	1	acetyl-CoA carboxylase beta [Source:HGNC Symbol;Acc:85]	0	Y	N	N
ENSG00000157766	Tier 3A	ACAN	15	89346674	89418585	1	aggrecan [Source:HGNC Symbol;Acc:319]	6	N	Y	N
ENSG00000159640	Tier 1	ACE	17	61554422	61599205	1	angiotensin I converting enzyme [Source:HGNC Symbol;Acc:2707]	13	Y	Y	N
ENSG00000130234	Tier 2	ACE2	X	15579156	15620271	-1	angiotensin I converting enzyme 2 [Source:HGNC Symbol;Acc:13557]	0	Y	Y	N
ENSG00000087085	Tier 1	ACHE	7	100000000	100000000	-1	acetylcholinesterase (Yt blood group) [Source:HGNC Symbol;Acc:108]	5	Y	Y	N
ENSG00000144648	Tier 3B	ACKR2	3	42846244	42929466	1	atypical chemokine receptor 2 [Source:HGNC Symbol;Acc:1565]	1	Y	Y	N
ENSG00000144476	Tier 2	ACKR3	2	237000000	237000000	1	atypical chemokine receptor 3 [Source:HGNC Symbol;Acc:23692]	0	Y	Y	N
ENSG00000129048	Tier 3B	ACKR4	3	132000000	132000000	1	atypical chemokine receptor 4 [Source:HGNC Symbol;Acc:1611]	2	Y	Y	N
ENSG00000131473	Tier 2	ACLY	17	40023161	40086795	-1	ATP citrate lyase [Source:HGNC Symbol;Acc:115]	0	Y	N	N
ENSG00000143727	Tier 2	ACP1	2	264140	278283	1	acid phosphatase 1, soluble [Source:HGNC Symbol;Acc:122]	0	Y	N	N
ENSG00000134575	Tier 3A	ACP2	11	47260853	47270457	-1	acid phosphatase 2, lysosomal [Source:HGNC Symbol;Acc:123]	11	N	Y	N
ENSG00000102575	Tier 3A	ACP5	19	11685475	11689823	-1	acid phosphatase 5, tartrate resistant [Source:HGNC Symbol;Acc:124]	0	N	Y	N
ENSG00000162836	Tier 3A	ACP6	1	147000000	147000000	-1	acid phosphatase 6, lysophosphatidic [Source:HGNC Symbol;Acc:29609]	0	N	Y	N
ENSG00000014257	Tier 2	ACPP	3	132000000	132000000	1	acid phosphatase, prostate [Source:HGNC Symbol;Acc:125]	0	Y	Y	N
ENSG00000100312	Tier 2	ACR	22	51176624	51183762	1	acrosin [Source:HGNC Symbol;Acc:126]	0	Y	Y	N
ENSG00000111644	Tier 3B	ACRBP	12	6747241	6756626	-1	acrosin binding protein [Source:HGNC Symbol;Acc:17195]	0	N	Y	N
ENSG00000072110	Tier 3A	ACTN1	14	69340860	69446157	-1	actinin, alpha 1 [Source:HGNC Symbol;Acc:163]	0	N	Y	N
ENSG00000077522	Tier 3B	ACTN2	1	237000000	237000000	1	actinin, alpha 2 [Source:HGNC Symbol;Acc:164]	0	N	Y	N
ENSG00000130402	Tier 3B	ACTN4	19	39138289	39222223	1	actinin, alpha 4 [Source:HGNC Symbol;Acc:166]	0	N	Y	N
ENSG00000115170	Tier 1	ACVR1	2	159000000	159000000	-1	activin A receptor, type I [Source:HGNC Symbol;Acc:171]	0	Y	Y	N
ENSG00000135503	Tier 1	ACVR1B	12	52345451	52390862	1	activin A receptor, type IB [Source:HGNC Symbol;Acc:172]	0	Y	N	N
ENSG00000123612	Tier 3B	ACVR1C	2	158000000	158000000	-1	activin A receptor, type IC [Source:HGNC Symbol;Acc:18123]	0	Y	N	N
ENSG00000121989	Tier 2	ACVR2A	2	149000000	149000000	1	activin A receptor, type IIA [Source:HGNC Symbol;Acc:173]	1	Y	N	N
ENSG00000114739	Tier 2	ACVR2B	3	38495342	38534633	1	activin A receptor, type IIB [Source:HGNC Symbol;Acc:174]	0	Y	N	N
ENSG00000139567	Tier 1	ACVRL1	12	52300692	52317145	1	activin A receptor type II-like 1 [Source:HGNC Symbol;Acc:175]	0	Y	Y	N
ENSG00000196839	Tier 1	ADA	20	43248163	43280874	-1	adenosine deaminase [Source:HGNC Symbol;Acc:186]	0	Y	Y	N
ENSG00000137845	Tier 1	ADAM10	15	58887403	59042177	-1	ADAM metallopeptidase domain 10 [Source:HGNC Symbol;Acc:188]	0	Y	Y	N
ENSG00000148848	Tier 1	ADAM12	10	128000000	128000000	-1	ADAM metallopeptidase domain 12 [Source:HGNC Symbol;Acc:190]	0	Y	Y	N
ENSG00000151694	Tier 1	ADAM17	2	9628615	9695921	-1	ADAM metallopeptidase domain 17 [Source:HGNC Symbol;Acc:195]	0	Y	Y	N
ENSG00000114948	Tier 3B	ADAM23	2	207000000	207000000	1	ADAM metallopeptidase domain 23 [Source:HGNC Symbol;Acc:202]	0	N	Y	N
ENSG00000042980	Tier 3A	ADAM28	8	24151553	24216531	1	ADAM metallopeptidase domain 28 [Source:HGNC Symbol;Acc:206]	1	N	Y	N
ENSG00000197140	Tier 3B	ADAM32	8	38964509	39142430	1	ADAM metallopeptidase domain 32 [Source:HGNC Symbol;Acc:15479]	0	N	Y	N
ENSG00000149451	Tier 2	ADAM33	20	3648612	3662893	-1	ADAM metallopeptidase domain 33 [Source:HGNC Symbol;Acc:15478]	0	Y	N	N
ENSG00000151651	Tier 2	ADAM8	10	135000000	135000000	-1	ADAM metallopeptidase domain 8 [Source:HGNC Symbol;Acc:215]	0	Y	Y	N
ENSG00000168615	Tier 1	ADAM9	8	38854388	38962663	1	ADAM metallopeptidase domain 9 [Source:HGNC Symbol;Acc:216]	0	Y	Y	N
ENSG00000134028	Tier 3B	ADAMDEC1	8	24241798	24263526	1	ADAM-like, decysin 1 [Source:HGNC Symbol;Acc:16299]	0	N	Y	N
ENSG00000154734	Tier 2	ADAMTS1	21	28208066	28217728	-1	ADAM metallopeptidase with thrombospondin type 1 motif, 1 [Source:HGNC Symbol;Acc:217]	0	Y	Y	N
ENSG00000142303	Tier 3A	ADAMTS10	19	8645126	8675620	-1	ADAM metallopeptidase with thrombospondin type 1 motif, 10 [Source:HGNC Symbol;Acc:13201]	1	N	Y	N
ENSG00000151388	Tier 3A	ADAMTS12	5	33523640	33892297	-1	ADAM metallopeptidase with thrombospondin type 1 motif, 12 [Source:HGNC Symbol;Acc:14605]	0	N	Y	N
ENSG00000160323	Tier 3A	ADAMTS13	9	136000000	136000000	1	ADAM metallopeptidase with thrombospondin type 1 motif, 13 [Source:HGNC Symbol;Acc:1366]	10	N	Y	N
ENSG00000138316	Tier 3A	ADAMTS14	10	72432559	72522197	1	ADAM metallopeptidase with thrombospondin type 1 motif, 14 [Source:HGNC Symbol;Acc:14899]	0	N	Y	N
ENSG00000166106	Tier 3A	ADAMTS15	11	130000000	130000000	1	ADAM metallopeptidase with thrombospondin type 1 motif, 15 [Source:HGNC Symbol;Acc:16305]	0	N	Y	N
ENSG00000145536	Tier 3B	ADAMTS16	5	5140443	5320417	1	ADAM metallopeptidase with thrombospondin type 1 motif, 16 [Source:HGNC Symbol;Acc:17108]	0	N	Y	N
ENSG00000140470	Tier 3A	ADAMTS17	15	101000000	101000000	-1	ADAM metallopeptidase with thrombospondin type 1 motif, 17 [Source:HGNC Symbol;Acc:17109]	4	N	Y	N
ENSG00000140873	Tier 3A	ADAMTS18	16	77281710	77469011	-1	ADAM metallopeptidase with thrombospondin type 1 motif, 18 [Source:HGNC Symbol;Acc:17110]	1	N	Y	N
ENSG00000145808	Tier 3A	ADAMTS19	5	129000000	129000000	1	ADAM metallopeptidase with thrombospondin type 1 motif, 19 [Source:HGNC Symbol;Acc:17111]	0	N	Y	N
ENSG00000087116	Tier 3A	ADAMTS2	5	179000000	179000000	-1	ADAM metallopeptidase with thrombospondin type 1 motif, 2 [Source:HGNC Symbol;Acc:218]	0	N	Y	N
ENSG00000173157	Tier 3A	ADAMTS20	12	43747669	43945724	-1	ADAM metallopeptidase with thrombospondin type 1 motif, 20 [Source:HGNC Symbol;Acc:17178]	0	N	Y	N
ENSG00000156140	Tier 3A	ADAMTS3	4	73146686	73434516	-1	ADAM metallopeptidase with thrombospondin type 1 motif, 3 [Source:HGNC Symbol;Acc:219]	2	N	Y	N
ENSG00000158859	Tier 2	ADAMTS4	1	161000000	161000000	-1	ADAM metallopeptidase with thrombospondin type 1 motif, 4 [Source:HGNC Symbol;Acc:220]	0	Y	Y	N
ENSG00000154736	Tier 2	ADAMTS5	21	28290231	28338832	-1	ADAM metallopeptidase with thrombospondin type 1 motif, 5 [Source:HGNC Symbol;Acc:221]	0	Y	Y	N
ENSG00000049192	Tier 3A	ADAMTS6	5	64444563	64777747	-1	ADAM metallopeptidase with thrombospondin type 1 motif, 6 [Source:HGNC Symbol;Acc:222]	1	N	Y	N
ENSG00000136378	Tier 3A	ADAMTS7	15	79051545	79103773	-1	ADAM metallopeptidase with thrombospondin type 1 motif, 7 [Source:HGNC Symbol;Acc:223]	5	N	Y	N
ENSG00000134917	Tier 3A	ADAMTS8	11	130000000	130000000	-1	ADAM metallopeptidase with thrombospondin type 1 motif, 8 [Source:HGNC Symbol;Acc:224]	2	N	Y	N
ENSG00000163638	Tier 3A	ADAMTS9	3	64501333	64673676	-1	ADAM metallopeptidase with thrombospondin type 1 motif, 9 [Source:HGNC Symbol;Acc:13202]	0	N	Y	N
ENSG00000178031	Tier 3A	ADAMTSL1	9	18473892	18910948	1	ADAMTS-like 1 [Source:HGNC Symbol;Acc:14632]	0	N	Y	N
ENSG00000156218	Tier 3A	ADAMTSL3	15	84322838	84708594	1	ADAMTS-like 3 [Source:HGNC Symbol;Acc:14633]	6	N	Y	N
ENSG00000143382	Tier 3B	ADAMTSL4	1	151000000	151000000	1	ADAMTS-like 4 [Source:HGNC Symbol;Acc:19706]	0	N	Y	N
ENSG00000142920	Tier 2	ADC	1	33546705	33586131	1	arginine decarboxylase [Source:HGNC Symbol;Acc:29957]	0	Y	N	N
ENSG00000163050	Tier 2	ADCK3	1	227000000	227000000	1	aarF domain containing kinase 3 [Source:HGNC Symbol;Acc:16812]	0	Y	N	N
ENSG00000123815	Tier 2	ADCK4	19	41197434	41224112	-1	aarF domain containing kinase 4 [Source:HGNC Symbol;Acc:19041]	2	Y	N	N
ENSG00000164742	Tier 1	ADCY1	7	45613739	45762715	1	adenylate cyclase 1 (brain) [Source:HGNC Symbol;Acc:232]	0	Y	N	N
ENSG00000173175	Tier 1	ADCY5	3	123000000	123000000	-1	adenylate cyclase 5 [Source:HGNC Symbol;Acc:236]	7	Y	N	N
ENSG00000141433	Tier 3A	ADCYAP1	18	904944	912173	1	adenylate cyclase activating polypeptide 1 (pituitary) [Source:HGNC Symbol;Acc:241]	0	N	Y	N
ENSG00000078549	Tier 2	ADCYAP1R1	7	31092076	31151089	1	adenylate cyclase activating polypeptide 1 (pituitary) receptor type I [Source:HGNC Symbol;Acc:242]	0	Y	Y	N
ENSG00000187758	Tier 1	ADH1A	4	100000000	100000000	-1	alcohol dehydrogenase 1A (class I), alpha polypeptide [Source:HGNC Symbol;Acc:249]	5	Y	N	Y
ENSG00000196616	Tier 1	ADH1B	4	100000000	100000000	-1	alcohol dehydrogenase 1B (class I), beta polypeptide [Source:HGNC Symbol;Acc:250]	5	Y	N	Y
ENSG00000248144	Tier 1	ADH1C	4	100000000	100000000	-1	alcohol dehydrogenase 1C (class I), gamma polypeptide [Source:HGNC Symbol;Acc:251]	0	Y	N	Y
ENSG00000198099	Tier 1	ADH4	4	100000000	100000000	-1	alcohol dehydrogenase 4 (class II), pi polypeptide [Source:HGNC Symbol;Acc:252]	3	Y	N	Y
ENSG00000197894	Tier 1	ADH5	4	99992132	100000000	-1	alcohol dehydrogenase 5 (class III), chi polypeptide [Source:HGNC Symbol;Acc:253]	0	Y	N	Y
ENSG00000172955	Tier 1	ADH6	4	100000000	100000000	-1	alcohol dehydrogenase 6 (class V) [Source:HGNC Symbol;Acc:255]	5	Y	N	Y
ENSG00000196344	Tier 1	ADH7	4	100000000	100000000	-1	alcohol dehydrogenase 7 (class IV), mu or sigma polypeptide [Source:HGNC Symbol;Acc:256]	1	Y	Y	Y
ENSG00000147576	Tier 1	ADHFE1	8	67342420	67383836	1	alcohol dehydrogenase, iron containing, 1 [Source:HGNC Symbol;Acc:16354]	2	N	N	Y
ENSG00000181092	Tier 3A	ADIPOQ	3	187000000	187000000	1	adiponectin, C1Q and collagen domain containing [Source:HGNC Symbol;Acc:13633]	6	N	Y	N
ENSG00000156110	Tier 2	ADK	10	75910960	76469061	1	adenosine kinase [Source:HGNC Symbol;Acc:257]	3	Y	N	N
ENSG00000148926	Tier 3A	ADM	11	10326227	10328944	1	adrenomedullin [Source:HGNC Symbol;Acc:259]	1	N	Y	N
ENSG00000128165	Tier 3A	ADM2	22	50919985	50924869	1	adrenomedullin 2 [Source:HGNC Symbol;Acc:28898]	0	N	Y	N
ENSG00000163485	Tier 1	ADORA1	1	203000000	203000000	1	adenosine A1 receptor [Source:HGNC Symbol;Acc:262]	0	Y	N	N
ENSG00000128271	Tier 1	ADORA2A	22	24813847	24838328	1	adenosine A2a receptor [Source:HGNC Symbol;Acc:263]	0	Y	Y	N
ENSG00000170425	Tier 1	ADORA2B	17	15848231	15879060	1	adenosine A2b receptor [Source:HGNC Symbol;Acc:264]	0	Y	Y	N
ENSG00000121933	Tier 1	ADORA3	1	112000000	112000000	-1	adenosine A3 receptor [Source:HGNC Symbol;Acc:268]	0	Y	Y	N
ENSG00000120907	Tier 1	ADRA1A	8	26605667	26724790	-1	adrenoceptor alpha 1A [Source:HGNC Symbol;Acc:277]	1	Y	Y	N
ENSG00000170214	Tier 1	ADRA1B	5	159000000	159000000	1	adrenoceptor alpha 1B [Source:HGNC Symbol;Acc:278]	0	Y	Y	N
ENSG00000171873	Tier 1	ADRA1D	20	4201329	4229721	-1	adrenoceptor alpha 1D [Source:HGNC Symbol;Acc:280]	0	Y	Y	N
ENSG00000150594	Tier 1	ADRA2A	10	113000000	113000000	1	adrenoceptor alpha 2A [Source:HGNC Symbol;Acc:281]	0	Y	Y	N
ENSG00000222040	Tier 1	ADRA2B	2	96778707	96781984	-1	adrenoceptor alpha 2B [Source:HGNC Symbol;Acc:282]	0	Y	Y	N
ENSG00000184160	Tier 1	ADRA2C	4	3768075	3770251	1	adrenoceptor alpha 2C [Source:HGNC Symbol;Acc:283]	0	Y	Y	N
ENSG00000043591	Tier 1	ADRB1	10	116000000	116000000	1	adrenoceptor beta 1 [Source:HGNC Symbol;Acc:285]	1	Y	Y	N
ENSG00000169252	Tier 1	ADRB2	5	148000000	148000000	1	adrenoceptor beta 2, surface [Source:HGNC Symbol;Acc:286]	0	Y	Y	N
ENSG00000188778	Tier 1	ADRB3	8	37820516	37824483	-1	adrenoceptor beta 3 [Source:HGNC Symbol;Acc:288]	0	Y	Y	N
ENSG00000173020	Tier 1	ADRBK1	11	67033881	67054027	1	adrenergic, beta, receptor kinase 1 [Source:HGNC Symbol;Acc:289]	0	Y	N	N
ENSG00000100077	Tier 3B	ADRBK2	22	25960816	26125261	1	adrenergic, beta, receptor kinase 2 [Source:HGNC Symbol;Acc:290]	0	Y	N	N
ENSG00000106624	Tier 3A	AEBP1	7	44143960	44154161	1	AE binding protein 1 [Source:HGNC Symbol;Acc:303]	0	N	Y	N
ENSG00000079557	Tier 3A	AFM	4	74347400	74369691	1	afamin [Source:HGNC Symbol;Acc:316]	2	N	Y	N
ENSG00000081051	Tier 1	AFP	4	74296855	74321891	1	alpha-fetoprotein [Source:HGNC Symbol;Acc:317]	1	N	Y	N
ENSG00000038002	Tier 3A	AGA	4	178000000	178000000	-1	aspartylglucosaminidase [Source:HGNC Symbol;Acc:318]	0	N	Y	N
ENSG00000204305	Tier 3A	AGER	6	32148745	32152101	-1	advanced glycosylation end product-specific receptor [Source:HGNC Symbol;Acc:320]	62	N	Y	N
ENSG00000164252	Tier 3B	AGGF1	5	76325076	76361059	1	angiogenic factor with G patch and FHA domains 1 [Source:HGNC Symbol;Acc:24684]	0	N	Y	N
ENSG00000169692	Tier 2	AGPAT2	9	140000000	140000000	-1	1-acylglycerol-3-phosphate O-acyltransferase 2 [Source:HGNC Symbol;Acc:325]	0	Y	N	N
ENSG00000106541	Tier 3B	AGR2	7	16831435	16873057	-1	anterior gradient 2 [Source:HGNC Symbol;Acc:328]	0	N	Y	N
ENSG00000173467	Tier 3B	AGR3	7	16899029	16921611	-1	anterior gradient 3 [Source:HGNC Symbol;Acc:24167]	0	N	Y	N
ENSG00000188157	Tier 3A	AGRN	1	955503	991496	1	agrin [Source:HGNC Symbol;Acc:329]	0	N	Y	N
ENSG00000159723	Tier 3B	AGRP	16	67516474	67517716	-1	agouti related protein homolog (mouse) [Source:HGNC Symbol;Acc:330]	0	N	Y	N
ENSG00000135744	Tier 3B	AGT	1	231000000	231000000	-1	angiotensinogen (serpin peptidase inhibitor, clade A, member 8) [Source:HGNC Symbol;Acc:333]	0	N	Y	N
ENSG00000144891	Tier 1	AGTR1	3	148000000	148000000	1	angiotensin II receptor, type 1 [Source:HGNC Symbol;Acc:336]	0	Y	Y	N
ENSG00000180772	Tier 1	AGTR2	X	115000000	115000000	1	angiotensin II receptor, type 2 [Source:HGNC Symbol;Acc:338]	0	Y	Y	N
ENSG00000101444	Tier 2	AHCY	20	32868074	32899608	-1	adenosylhomocysteinase [Source:HGNC Symbol;Acc:343]	1	Y	N	N
ENSG00000106546	Tier 1	AHR	7	17338246	17385776	1	aryl hydrocarbon receptor [Source:HGNC Symbol;Acc:348]	1	Y	N	Y
ENSG00000145192	Tier 3B	AHSG	3	186000000	186000000	1	alpha-2-HS-glycoprotein [Source:HGNC Symbol;Acc:349]	0	N	Y	N
ENSG00000164022	Tier 3B	AIMP1	4	107000000	107000000	1	aminoacyl tRNA synthetase complex-interacting multifunctional protein 1 [Source:HGNC Symbol;Acc:10648]	0	N	Y	N
ENSG00000117448	Tier 1	AKR1A1	1	46016215	46035721	1	aldo-keto reductase family 1, member A1 (aldehyde reductase) [Source:HGNC Symbol;Acc:380]	2	Y	N	N
ENSG00000085662	Tier 1	AKR1B1	7	134000000	134000000	-1	aldo-keto reductase family 1, member B1 (aldose reductase) [Source:HGNC Symbol;Acc:381]	0	Y	Y	N
ENSG00000198074	Tier 1	AKR1B10	7	134000000	134000000	1	aldo-keto reductase family 1, member B10 (aldose reductase) [Source:HGNC Symbol;Acc:382]	0	Y	Y	N
ENSG00000187134	Tier 1	AKR1C1	10	4934796	5025475	1	aldo-keto reductase family 1, member C1 [Source:HGNC Symbol;Acc:384]	0	Y	N	N
ENSG00000151632	Tier 2	AKR1C2	10	5029967	5060223	-1	aldo-keto reductase family 1, member C2 [Source:HGNC Symbol;Acc:385]	0	Y	N	N
ENSG00000196139	Tier 1	AKR1C3	10	5077546	5149878	1	aldo-keto reductase family 1, member C3 [Source:HGNC Symbol;Acc:386]	4	Y	N	N
ENSG00000142208	Tier 1	AKT1	14	105000000	105000000	-1	v-akt murine thymoma viral oncogene homolog 1 [Source:HGNC Symbol;Acc:391]	1	Y	N	N
ENSG00000204673	Tier 2	AKT1S1	19	50372295	50381716	-1	AKT1 substrate 1 (proline-rich) [Source:HGNC Symbol;Acc:28426]	0	Y	N	N
ENSG00000105221	Tier 1	AKT2	19	40736224	40791443	-1	v-akt murine thymoma viral oncogene homolog 2 [Source:HGNC Symbol;Acc:392]	0	Y	N	N
ENSG00000117020	Tier 1	AKT3	1	244000000	244000000	-1	v-akt murine thymoma viral oncogene homolog 3 [Source:HGNC Symbol;Acc:393]	1	Y	N	N
ENSG00000163631	Tier 2	ALB	4	74262831	74287129	1	albumin [Source:HGNC Symbol;Acc:399]	1	Y	Y	N
ENSG00000170017	Tier 3B	ALCAM	3	105000000	105000000	1	activated leukocyte cell adhesion molecule [Source:HGNC Symbol;Acc:400]	0	N	Y	N
ENSG00000161618	Tier 3B	ALDH16A1	19	49956426	49974305	1	aldehyde dehydrogenase 16 family, member A1 [Source:HGNC Symbol;Acc:28114]	3	Y	N	N
ENSG00000165092	Tier 1	ALDH1A1	9	75515578	75695358	-1	aldehyde dehydrogenase 1 family, member A1 [Source:HGNC Symbol;Acc:402]	0	Y	N	Y
ENSG00000128918	Tier 1	ALDH1A2	15	58245622	58790065	-1	aldehyde dehydrogenase 1 family, member A2 [Source:HGNC Symbol;Acc:15472]	39	Y	N	Y
ENSG00000184254	Tier 1	ALDH1A3	15	101000000	101000000	1	aldehyde dehydrogenase 1 family, member A3 [Source:HGNC Symbol;Acc:409]	0	Y	N	Y
ENSG00000137124	Tier 1	ALDH1B1	9	38392661	38398658	1	aldehyde dehydrogenase 1 family, member B1 [Source:HGNC Symbol;Acc:407]	0	Y	N	Y
ENSG00000144908	Tier 3B	ALDH1L1	3	126000000	126000000	-1	aldehyde dehydrogenase 1 family, member L1 [Source:HGNC Symbol;Acc:3978]	1	Y	N	N
ENSG00000136010	Tier 3B	ALDH1L2	12	105000000	105000000	-1	aldehyde dehydrogenase 1 family, member L2 [Source:HGNC Symbol;Acc:26777]	0	Y	N	N
ENSG00000111275	Tier 1	ALDH2	12	112000000	112000000	1	aldehyde dehydrogenase 2 family (mitochondrial) [Source:HGNC Symbol;Acc:404]	74	Y	N	Y
ENSG00000108602	Tier 1	ALDH3A1	17	19641297	19652256	-1	aldehyde dehydrogenase 3 family, member A1 [Source:HGNC Symbol;Acc:405]	0	Y	N	Y
ENSG00000072210	Tier 1	ALDH3A2	17	19551449	19580911	1	aldehyde dehydrogenase 3 family, member A2 [Source:HGNC Symbol;Acc:403]	0	N	N	Y
ENSG00000006534	Tier 3B	ALDH3B1	11	67776048	67796744	1	aldehyde dehydrogenase 3 family, member B1 [Source:HGNC Symbol;Acc:410]	0	Y	N	N
ENSG00000132746	Tier 1	ALDH3B2	11	67429633	67448671	-1	aldehyde dehydrogenase 3 family, member B2 [Source:HGNC Symbol;Acc:411]	1	N	N	Y
ENSG00000159423	Tier 1	ALDH4A1	1	19197926	19229275	-1	aldehyde dehydrogenase 4 family, member A1 [Source:HGNC Symbol;Acc:406]	0	Y	N	Y
ENSG00000112294	Tier 1	ALDH5A1	6	24495080	24537435	1	aldehyde dehydrogenase 5 family, member A1 [Source:HGNC Symbol;Acc:408]	2	Y	N	Y
ENSG00000119711	Tier 1	ALDH6A1	14	74523553	74551196	-1	aldehyde dehydrogenase 6 family, member A1 [Source:HGNC Symbol;Acc:7179]	0	Y	N	Y
ENSG00000164904	Tier 1	ALDH7A1	5	126000000	126000000	-1	aldehyde dehydrogenase 7 family, member A1 [Source:HGNC Symbol;Acc:877]	1	Y	N	Y
ENSG00000118514	Tier 1	ALDH8A1	6	135000000	135000000	-1	aldehyde dehydrogenase 8 family, member A1 [Source:HGNC Symbol;Acc:15471]	0	Y	N	Y
ENSG00000143149	Tier 1	ALDH9A1	1	166000000	166000000	-1	aldehyde dehydrogenase 9 family, member A1 [Source:HGNC Symbol;Acc:412]	0	Y	N	Y
ENSG00000149925	Tier 3B	ALDOA	16	30064411	30081778	1	aldolase A, fructose-bisphosphate [Source:HGNC Symbol;Acc:414]	2	N	Y	N
ENSG00000171094	Tier 1	ALK	2	29415640	30144432	-1	anaplastic lymphoma receptor tyrosine kinase [Source:HGNC Symbol;Acc:427]	0	Y	Y	N
ENSG00000108839	Tier 2	ALOX12	17	6899384	6914055	1	arachidonate 12-lipoxygenase [Source:HGNC Symbol;Acc:429]	3	Y	N	N
ENSG00000179477	Tier 3B	ALOX12B	17	7975954	7991021	-1	arachidonate 12-lipoxygenase, 12R type [Source:HGNC Symbol;Acc:430]	0	Y	N	N
ENSG00000161905	Tier 1	ALOX15	17	4534197	4545589	-1	arachidonate 15-lipoxygenase [Source:HGNC Symbol;Acc:433]	0	Y	N	N
ENSG00000179593	Tier 3B	ALOX15B	17	7942335	7952452	1	arachidonate 15-lipoxygenase, type B [Source:HGNC Symbol;Acc:434]	0	Y	N	N
ENSG00000012779	Tier 1	ALOX5	10	45869661	45941561	1	arachidonate 5-lipoxygenase [Source:HGNC Symbol;Acc:435]	6	Y	N	N
ENSG00000132965	Tier 1	ALOX5AP	13	31309645	31338556	1	arachidonate 5-lipoxygenase-activating protein [Source:HGNC Symbol;Acc:436]	0	Y	N	N
ENSG00000179148	Tier 3B	ALOXE3	17	7999218	8022365	-1	arachidonate lipoxygenase 3 [Source:HGNC Symbol;Acc:13743]	0	Y	N	N
ENSG00000163295	Tier 2	ALPI	2	233000000	233000000	1	alkaline phosphatase, intestinal [Source:HGNC Symbol;Acc:437]	0	Y	Y	N
ENSG00000162551	Tier 2	ALPL	1	21835858	21904905	1	alkaline phosphatase, liver/bone/kidney [Source:HGNC Symbol;Acc:438]	2	Y	Y	N
ENSG00000163283	Tier 3B	ALPP	2	233000000	233000000	1	alkaline phosphatase, placental [Source:HGNC Symbol;Acc:439]	0	N	Y	N
ENSG00000163286	Tier 2	ALPPL2	2	233000000	233000000	1	alkaline phosphatase, placental-like 2 [Source:HGNC Symbol;Acc:441]	0	Y	N	N
ENSG00000178522	Tier 3B	AMBN	4	71457973	71473005	1	ameloblastin (enamel matrix protein) [Source:HGNC Symbol;Acc:452]	0	N	Y	N
ENSG00000106927	Tier 3B	AMBP	9	117000000	117000000	-1	alpha-1-microglobulin/bikunin precursor [Source:HGNC Symbol;Acc:453]	0	N	Y	N
ENSG00000123505	Tier 1	AMD1	6	111000000	111000000	1	adenosylmethionine decarboxylase 1 [Source:HGNC Symbol;Acc:457]	0	Y	N	N
ENSG00000125363	Tier 3B	AMELX	X	11311533	11318881	1	amelogenin, X-linked [Source:HGNC Symbol;Acc:461]	0	N	Y	N
ENSG00000099721	Tier 3B	AMELY	Y	6733959	6742068	-1	amelogenin, Y-linked [Source:HGNC Symbol;Acc:462]	0	N	Y	N
ENSG00000104899	Tier 3A	AMH	19	2249308	2252072	1	anti-Mullerian hormone [Source:HGNC Symbol;Acc:464]	0	N	Y	N
ENSG00000135409	Tier 3B	AMHR2	12	53817639	53825318	1	anti-Mullerian hormone receptor, type II [Source:HGNC Symbol;Acc:465]	1	Y	N	N
ENSG00000160593	Tier 3A	AMICA1	11	118000000	118000000	-1	adhesion molecule, interacts with CXADR antigen 1 [Source:HGNC Symbol;Acc:19084]	0	N	Y	N
ENSG00000126016	Tier 3B	AMOT	X	112000000	112000000	-1	angiomotin [Source:HGNC Symbol;Acc:17810]	0	N	Y	N
ENSG00000116748	Tier 2	AMPD1	1	115000000	115000000	-1	adenosine monophosphate deaminase 1 [Source:HGNC Symbol;Acc:468]	9	Y	N	N
ENSG00000116337	Tier 2	AMPD2	1	110000000	110000000	1	adenosine monophosphate deaminase 2 [Source:HGNC Symbol;Acc:469]	1	Y	N	N
ENSG00000133805	Tier 2	AMPD3	11	10329860	10529126	1	adenosine monophosphate deaminase 3 [Source:HGNC Symbol;Acc:470]	3	Y	N	N
ENSG00000187689	Tier 3B	AMTN	4	71384257	71398459	1	amelotin [Source:HGNC Symbol;Acc:33188]	0	N	Y	N
ENSG00000237763	Tier 2	AMY1A	1	104000000	104000000	1	amylase, alpha 1A (salivary) [Source:HGNC Symbol;Acc:474]	0	Y	Y	N
ENSG00000174876	Tier 2	AMY1B	1	104000000	104000000	-1	amylase, alpha 1B (salivary) [Source:HGNC Symbol;Acc:475]	0	Y	Y	N
ENSG00000187733	Tier 2	AMY1C	1	104000000	104000000	1	amylase, alpha 1C (salivary) [Source:HGNC Symbol;Acc:476]	0	Y	Y	N
ENSG00000243480	Tier 1	AMY2A	1	104000000	104000000	1	amylase, alpha 2A (pancreatic) [Source:HGNC Symbol;Acc:477]	0	Y	Y	N
ENSG00000240038	Tier 2	AMY2B	1	104000000	104000000	1	amylase, alpha 2B (pancreatic) [Source:HGNC Symbol;Acc:478]	0	Y	Y	N
ENSG00000214274	Tier 3B	ANG	14	21152336	21167130	1	angiogenin, ribonuclease, RNase A family, 5 [Source:HGNC Symbol;Acc:483]	0	N	Y	N
ENSG00000154188	Tier 1	ANGPT1	8	108000000	109000000	-1	angiopoietin 1 [Source:HGNC Symbol;Acc:484]	0	N	Y	N
ENSG00000091879	Tier 1	ANGPT2	8	6357172	6420930	-1	angiopoietin 2 [Source:HGNC Symbol;Acc:485]	0	N	Y	N
ENSG00000101280	Tier 3A	ANGPT4	20	853296	896977	-1	angiopoietin 4 [Source:HGNC Symbol;Acc:487]	0	N	Y	N
ENSG00000116194	Tier 3B	ANGPTL1	1	179000000	179000000	-1	angiopoietin-like 1 [Source:HGNC Symbol;Acc:489]	0	N	Y	N
ENSG00000136859	Tier 3B	ANGPTL2	9	130000000	130000000	-1	angiopoietin-like 2 [Source:HGNC Symbol;Acc:490]	0	N	Y	N
ENSG00000132855	Tier 3A	ANGPTL3	1	63063158	63071830	1	angiopoietin-like 3 [Source:HGNC Symbol;Acc:491]	22	N	Y	N
ENSG00000167772	Tier 3A	ANGPTL4	19	8428173	8439257	1	angiopoietin-like 4 [Source:HGNC Symbol;Acc:16039]	2	N	Y	N
ENSG00000130812	Tier 3A	ANGPTL6	19	10203014	10213472	-1	angiopoietin-like 6 [Source:HGNC Symbol;Acc:23140]	0	N	Y	N
ENSG00000171819	Tier 3B	ANGPTL7	1	11249398	11256038	1	angiopoietin-like 7 [Source:HGNC Symbol;Acc:24078]	2	N	Y	N
ENSG00000170209	Tier 1	ANKK1	11	113000000	113000000	1	ankyrin repeat and kinase domain containing 1 [Source:HGNC Symbol;Acc:21027]	0	Y	N	N
ENSG00000166825	Tier 2	ANPEP	15	90328120	90358633	-1	alanyl (membrane) aminopeptidase [Source:HGNC Symbol;Acc:500]	1	Y	Y	N
ENSG00000163297	Tier 3A	ANTXR2	4	80822303	81046608	-1	anthrax toxin receptor 2 [Source:HGNC Symbol;Acc:21732]	0	N	Y	N
ENSG00000135046	Tier 3A	ANXA1	9	75766673	75785309	1	annexin A1 [Source:HGNC Symbol;Acc:533]	0	N	Y	N
ENSG00000182718	Tier 3B	ANXA2	15	60639333	60695082	-1	annexin A2 [Source:HGNC Symbol;Acc:537]	0	N	Y	N
ENSG00000136250	Tier 3A	AOAH	7	36552456	36764154	-1	acyloxyacyl hydrolase (neutrophil) [Source:HGNC Symbol;Acc:548]	0	N	Y	N
ENSG00000002726	Tier 2	AOC1	7	151000000	151000000	1	amine oxidase, copper containing 1 [Source:HGNC Symbol;Acc:80]	5	Y	Y	N
ENSG00000131480	Tier 2	AOC2	17	40996617	41002724	1	amine oxidase, copper containing 2 (retina-specific) [Source:HGNC Symbol;Acc:549]	0	Y	N	N
ENSG00000131471	Tier 1	AOC3	17	41003201	41010147	1	amine oxidase, copper containing 3 [Source:HGNC Symbol;Acc:550]	0	Y	Y	N
ENSG00000138356	Tier 1	AOX1	2	201000000	202000000	1	aldehyde oxidase 1 [Source:HGNC Symbol;Acc:553]	0	Y	N	Y
ENSG00000120868	Tier 2	APAF1	12	99038919	99129204	1	apoptotic peptidase activating factor 1 [Source:HGNC Symbol;Acc:576]	0	Y	N	N
ENSG00000132703	Tier 3B	APCS	1	160000000	160000000	1	amyloid P component, serum [Source:HGNC Symbol;Acc:584]	0	N	Y	N
ENSG00000100823	Tier 1	APEX1	14	20923350	20925927	1	APEX nuclease (multifunctional DNA repair enzyme) 1 [Source:HGNC Symbol;Acc:587]	0	Y	N	N
ENSG00000117362	Tier 1	APH1A	1	150000000	150000000	-1	APH1A gamma secretase subunit [Source:HGNC Symbol;Acc:29509]	1	Y	N	N
ENSG00000138613	Tier 1	APH1B	15	63568217	63601325	1	APH1B gamma secretase subunit [Source:HGNC Symbol;Acc:24080]	2	Y	N	N
ENSG00000171388	Tier 3B	APLN	X	129000000	129000000	-1	apelin [Source:HGNC Symbol;Acc:16665]	0	N	Y	N
ENSG00000134817	Tier 2	APLNR	11	57001051	57004709	-1	apelin receptor [Source:HGNC Symbol;Acc:339]	0	Y	Y	N
ENSG00000105290	Tier 3B	APLP1	19	36358801	36370693	1	amyloid beta (A4) precursor-like protein 1 [Source:HGNC Symbol;Acc:597]	0	N	Y	N
ENSG00000118137	Tier 3A	APOA1	11	117000000	117000000	-1	apolipoprotein A-I [Source:HGNC Symbol;Acc:600]	7	N	Y	N
ENSG00000163382	Tier 3B	APOA1BP	1	157000000	157000000	1	apolipoprotein A-I binding protein [Source:HGNC Symbol;Acc:18453]	0	N	Y	N
ENSG00000158874	Tier 3B	APOA2	1	161000000	161000000	-1	apolipoprotein A-II [Source:HGNC Symbol;Acc:601]	1	N	Y	N
ENSG00000110244	Tier 3A	APOA4	11	117000000	117000000	-1	apolipoprotein A-IV [Source:HGNC Symbol;Acc:602]	4	N	Y	N
ENSG00000110243	Tier 3A	APOA5	11	117000000	117000000	-1	apolipoprotein A-V [Source:HGNC Symbol;Acc:17288]	57	N	Y	N
ENSG00000084674	Tier 1	APOB	2	21224301	21266945	-1	apolipoprotein B [Source:HGNC Symbol;Acc:603]	36	Y	Y	N
ENSG00000128383	Tier 2	APOBEC3A	22	39348746	39359188	1	apolipoprotein B mRNA editing enzyme, catalytic polypeptide-like 3A [Source:HGNC Symbol;Acc:17343]	0	Y	N	N
ENSG00000239713	Tier 2	APOBEC3G	22	39436924	39483748	1	apolipoprotein B mRNA editing enzyme, catalytic polypeptide-like 3G [Source:HGNC Symbol;Acc:17357]	0	Y	N	N
ENSG00000130208	Tier 3A	APOC1	19	45417504	45422606	1	apolipoprotein C-I [Source:HGNC Symbol;Acc:607]	53	N	Y	N
ENSG00000234906	Tier 3A	APOC2	19	45449243	45452822	1	apolipoprotein C-II [Source:HGNC Symbol;Acc:609]	0	N	Y	N
ENSG00000110245	Tier 3A	APOC3	11	117000000	117000000	1	apolipoprotein C-III [Source:HGNC Symbol;Acc:610]	6	N	Y	N
ENSG00000224916	Tier 3A	APOC4-APOC2	19	45445495	45452822	1	APOC4-APOC2 readthrough (NMD candidate) [Source:HGNC Symbol;Acc:44426]	0	N	Y	N
ENSG00000189058	Tier 3B	APOD	3	195000000	195000000	-1	apolipoprotein D [Source:HGNC Symbol;Acc:612]	0	N	Y	N
ENSG00000130203	Tier 3A	APOE	19	45409011	45412650	1	apolipoprotein E [Source:HGNC Symbol;Acc:613]	84	N	Y	N
ENSG00000175336	Tier 3A	APOF	12	56754353	56756607	-1	apolipoprotein F [Source:HGNC Symbol;Acc:615]	3	N	Y	N
ENSG00000091583	Tier 3A	APOH	17	64208151	64252643	-1	apolipoprotein H (beta-2-glycoprotein I) [Source:HGNC Symbol;Acc:616]	2	N	Y	N
ENSG00000100342	Tier 3A	APOL1	22	36649056	36663576	1	apolipoprotein L, 1 [Source:HGNC Symbol;Acc:618]	1	N	Y	N
ENSG00000204444	Tier 3A	APOM	6	31620193	31625987	1	apolipoprotein M [Source:HGNC Symbol;Acc:13916]	56	N	Y	N
ENSG00000184831	Tier 3B	APOO	X	23851470	23926057	-1	apolipoprotein O [Source:HGNC Symbol;Acc:28727]	0	N	Y	N
ENSG00000142192	Tier 1	APP	21	27252861	27543446	-1	amyloid beta (A4) precursor protein [Source:HGNC Symbol;Acc:620]	0	Y	Y	N
ENSG00000240583	Tier 3A	AQP1	7	30893010	30965131	1	aquaporin 1 (Colton blood group) [Source:HGNC Symbol;Acc:633]	1	N	Y	N
ENSG00000171885	Tier 3B	AQP4	18	24432002	24445782	-1	aquaporin 4 [Source:HGNC Symbol;Acc:637]	0	N	Y	N
ENSG00000169083	Tier 1	AR	X	66764465	66950461	1	androgen receptor [Source:HGNC Symbol;Acc:644]	4	Y	Y	N
ENSG00000078061	Tier 2	ARAF	X	47420516	47431307	1	v-raf murine sarcoma 3611 viral oncogene homolog [Source:HGNC Symbol;Acc:646]	0	Y	N	N
ENSG00000109321	Tier 2	AREG	4	75310851	75320726	1	amphiregulin [Source:HGNC Symbol;Acc:651]	0	Y	Y	N
ENSG00000205595	Tier 2	AREGB	4	75480629	75490486	1	amphiregulin B [Source:HGNC Symbol;Acc:34509]	2	Y	Y	N
ENSG00000143437	Tier 1	ARNT	1	151000000	151000000	-1	aryl hydrocarbon receptor nuclear translocator [Source:HGNC Symbol;Acc:700]	5	N	N	Y
ENSG00000100299	Tier 1	ARSA	22	51061182	51066607	-1	arylsulfatase A [Source:HGNC Symbol;Acc:713]	2	N	Y	Y
ENSG00000141337	Tier 3B	ARSG	17	66255323	66418872	1	arylsulfatase G [Source:HGNC Symbol;Acc:24102]	1	N	Y	N
ENSG00000183876	Tier 3B	ARSI	5	150000000	150000000	-1	arylsulfatase family, member I [Source:HGNC Symbol;Acc:32521]	0	N	Y	N
ENSG00000129744	Tier 3B	ART1	11	3666358	3685646	1	ADP-ribosyltransferase 1 [Source:HGNC Symbol;Acc:723]	0	N	Y	N
ENSG00000111339	Tier 3B	ART4	12	14978503	14996429	-1	ADP-ribosyltransferase 4 (Dombrock blood group) [Source:HGNC Symbol;Acc:726]	0	N	Y	N
ENSG00000117407	Tier 3B	ARTN	1	44398992	44402913	1	artemin [Source:HGNC Symbol;Acc:727]	0	N	Y	N
ENSG00000141505	Tier 3A	ASGR1	17	7076750	7082883	-1	asialoglycoprotein receptor 1 [Source:HGNC Symbol;Acc:742]	3	N	Y	N
ENSG00000110881	Tier 2	ASIC1	12	50451331	50477394	1	acid-sensing (proton-gated) ion channel 1 [Source:HGNC Symbol;Acc:100]	1	Y	Y	N
ENSG00000108684	Tier 3A	ASIC2	17	31340105	32501983	-1	acid-sensing (proton-gated) ion channel 2 [Source:HGNC Symbol;Acc:99]	0	N	Y	N
ENSG00000213199	Tier 2	ASIC3	7	151000000	151000000	1	acid-sensing (proton-gated) ion channel 3 [Source:HGNC Symbol;Acc:101]	0	Y	N	N
ENSG00000256394	Tier 3B	ASIC5	4	157000000	157000000	-1	acid-sensing (proton-gated) ion channel family member 5 [Source:HGNC Symbol;Acc:17537]	1	Y	N	N
ENSG00000101440	Tier 3B	ASIP	20	32782375	32857150	1	agouti signaling protein [Source:HGNC Symbol;Acc:745]	1	N	Y	N
ENSG00000106819	Tier 3B	ASPN	9	95218487	95244788	-1	asporin [Source:HGNC Symbol;Acc:14872]	0	N	Y	N
ENSG00000123268	Tier 2	ATF1	12	51157493	51214905	1	activating transcription factor 1 [Source:HGNC Symbol;Acc:783]	2	Y	N	N
ENSG00000168397	Tier 2	ATG4B	2	243000000	243000000	1	autophagy related 4B, cysteine peptidase [Source:HGNC Symbol;Acc:20790]	0	Y	N	N
ENSG00000125703	Tier 3B	ATG4C	1	63249806	63331184	1	autophagy related 4C, cysteine peptidase [Source:HGNC Symbol;Acc:16040]	0	N	Y	N
ENSG00000138363	Tier 2	ATIC	2	216000000	216000000	1	5-aminoimidazole-4-carboxamide ribonucleotide formyltransferase/IMP cyclohydrolase [Source:HGNC Symbol;Acc:794]	0	Y	N	N
ENSG00000149311	Tier 2	ATM	11	108000000	108000000	1	ataxia telangiectasia mutated [Source:HGNC Symbol;Acc:795]	3	Y	N	N
ENSG00000075673	Tier 2	ATP12A	13	25254549	25285921	1	ATPase, H+/K+ transporting, nongastric, alpha polypeptide [Source:HGNC Symbol;Acc:13816]	0	Y	N	N
ENSG00000163399	Tier 1	ATP1A1	1	117000000	117000000	1	ATPase, Na+/K+ transporting, alpha 1 polypeptide [Source:HGNC Symbol;Acc:799]	0	Y	N	N
ENSG00000018625	Tier 1	ATP1A2	1	160000000	160000000	1	ATPase, Na+/K+ transporting, alpha 2 polypeptide [Source:HGNC Symbol;Acc:800]	0	Y	N	N
ENSG00000105409	Tier 1	ATP1A3	19	42470734	42501649	-1	ATPase, Na+/K+ transporting, alpha 3 polypeptide [Source:HGNC Symbol;Acc:801]	0	Y	N	N
ENSG00000132681	Tier 1	ATP1A4	1	160000000	160000000	1	ATPase, Na+/K+ transporting, alpha 4 polypeptide [Source:HGNC Symbol;Acc:14073]	0	Y	N	N
ENSG00000143153	Tier 3B	ATP1B1	1	169000000	169000000	1	ATPase, Na+/K+ transporting, beta 1 polypeptide [Source:HGNC Symbol;Acc:804]	6	Y	N	N
ENSG00000129244	Tier 3B	ATP1B2	17	7549945	7561086	1	ATPase, Na+/K+ transporting, beta 2 polypeptide [Source:HGNC Symbol;Acc:805]	12	Y	N	N
ENSG00000069849	Tier 3B	ATP1B3	3	142000000	142000000	1	ATPase, Na+/K+ transporting, beta 3 polypeptide [Source:HGNC Symbol;Acc:806]	1	Y	Y	N
ENSG00000196296	Tier 3A	ATP2A1	16	28889726	28915830	1	ATPase, Ca++ transporting, cardiac muscle, fast twitch 1 [Source:HGNC Symbol;Acc:811]	12	Y	N	N
ENSG00000174437	Tier 3B	ATP2A2	12	111000000	111000000	1	ATPase, Ca++ transporting, cardiac muscle, slow twitch 2 [Source:HGNC Symbol;Acc:812]	2	Y	N	N
ENSG00000074370	Tier 3A	ATP2A3	17	3827169	3867736	-1	ATPase, Ca++ transporting, ubiquitous [Source:HGNC Symbol;Acc:813]	0	Y	N	N
ENSG00000157087	Tier 3A	ATP2B2	3	10365707	10749716	-1	ATPase, Ca++ transporting, plasma membrane 2 [Source:HGNC Symbol;Acc:815]	0	Y	N	N
ENSG00000067842	Tier 3A	ATP2B3	X	153000000	153000000	1	ATPase, Ca++ transporting, plasma membrane 3 [Source:HGNC Symbol;Acc:816]	1	Y	N	N
ENSG00000058668	Tier 3A	ATP2B4	1	204000000	204000000	1	ATPase, Ca++ transporting, plasma membrane 4 [Source:HGNC Symbol;Acc:817]	1	Y	N	N
ENSG00000017260	Tier 3B	ATP2C1	3	131000000	131000000	1	ATPase, Ca++ transporting, type 2C, member 1 [Source:HGNC Symbol;Acc:13211]	0	Y	N	N
ENSG00000064270	Tier 3B	ATP2C2	16	84402133	84497793	1	ATPase, Ca++ transporting, type 2C, member 2 [Source:HGNC Symbol;Acc:29103]	1	Y	N	N
ENSG00000105675	Tier 1	ATP4A	19	36040945	36054560	-1	ATPase, H+/K+ exchanging, alpha polypeptide [Source:HGNC Symbol;Acc:819]	0	Y	N	N
ENSG00000186009	Tier 1	ATP4B	13	114000000	114000000	-1	ATPase, H+/K+ exchanging, beta polypeptide [Source:HGNC Symbol;Acc:820]	0	Y	N	N
ENSG00000182220	Tier 3B	ATP6AP2	X	40440146	40465889	1	ATPase, H+ transporting, lysosomal accessory protein 2 [Source:HGNC Symbol;Acc:18305]	0	N	Y	N
ENSG00000116039	Tier 2	ATP6V1B1	2	71163012	71192536	1	ATPase, H+ transporting, lysosomal 56/58kDa, V1 subunit B1 [Source:HGNC Symbol;Acc:853]	0	Y	N	N
ENSG00000165240	Tier 1	ATP7A	X	77166194	77305892	1	ATPase, Cu++ transporting, alpha polypeptide [Source:HGNC Symbol;Acc:869]	0	N	N	Y
ENSG00000123191	Tier 1	ATP7B	13	52506809	52585630	-1	ATPase, Cu++ transporting, beta polypeptide [Source:HGNC Symbol;Acc:870]	0	N	N	Y
ENSG00000175054	Tier 2	ATR	3	142000000	142000000	-1	ataxia telangiectasia and Rad3 related [Source:HGNC Symbol;Acc:882]	0	Y	N	N
ENSG00000138085	Tier 3B	ATRAID	2	27434895	27440046	1	all-trans retinoic acid-induced differentiation factor [Source:HGNC Symbol;Acc:24090]	1	N	Y	N
ENSG00000088812	Tier 3B	ATRN	20	3451687	3631769	1	attractin [Source:HGNC Symbol;Acc:885]	0	N	Y	N
ENSG00000087586	Tier 1	AURKA	20	54944445	54967393	-1	aurora kinase A [Source:HGNC Symbol;Acc:11393]	0	Y	N	N
ENSG00000175756	Tier 1	AURKAIP1	1	1309110	1310875	-1	aurora kinase A interacting protein 1 [Source:HGNC Symbol;Acc:24114]	1	Y	N	N
ENSG00000178999	Tier 1	AURKB	17	8108056	8113918	-1	aurora kinase B [Source:HGNC Symbol;Acc:11390]	1	Y	N	N
ENSG00000105146	Tier 1	AURKC	19	57742377	57746916	1	aurora kinase C [Source:HGNC Symbol;Acc:11391]	0	Y	N	N
ENSG00000101200	Tier 3B	AVP	20	3063202	3065370	-1	arginine vasopressin [Source:HGNC Symbol;Acc:894]	0	N	Y	N
ENSG00000166148	Tier 1	AVPR1A	12	63539014	63544722	-1	arginine vasopressin receptor 1A [Source:HGNC Symbol;Acc:895]	0	Y	Y	N
ENSG00000198049	Tier 1	AVPR1B	1	206000000	206000000	1	arginine vasopressin receptor 1B [Source:HGNC Symbol;Acc:896]	0	Y	Y	N
ENSG00000126895	Tier 1	AVPR2	X	153000000	153000000	1	arginine vasopressin receptor 2 [Source:HGNC Symbol;Acc:897]	0	Y	Y	N
ENSG00000168646	Tier 2	AXIN2	17	63524681	63557765	-1	axin 2 [Source:HGNC Symbol;Acc:904]	0	Y	N	N
ENSG00000167601	Tier 1	AXL	19	41725108	41767671	1	AXL receptor tyrosine kinase [Source:HGNC Symbol;Acc:905]	0	Y	Y	N
ENSG00000160862	Tier 3B	AZGP1	7	99564343	99573780	-1	alpha-2-glycoprotein 1, zinc-binding [Source:HGNC Symbol;Acc:910]	3	N	Y	N
ENSG00000155096	Tier 2	AZIN1	8	104000000	104000000	-1	antizyme inhibitor 1 [Source:HGNC Symbol;Acc:16432]	1	Y	N	N
ENSG00000172232	Tier 3B	AZU1	19	825097	832017	1	azurocidin 1 [Source:HGNC Symbol;Acc:913]	0	N	Y	N
ENSG00000166710	Tier 3B	B2M	15	45003675	45011075	1	beta-2-microglobulin [Source:HGNC Symbol;Acc:914]	0	N	Y	N
ENSG00000086062	Tier 3A	B4GALT1	9	33104080	33167354	-1	UDP-Gal:betaGlcNAc beta 1,4- galactosyltransferase, polypeptide 1 [Source:HGNC Symbol;Acc:924]	10	N	Y	N
ENSG00000186318	Tier 1	BACE1	11	117000000	117000000	-1	beta-site APP-cleaving enzyme 1 [Source:HGNC Symbol;Acc:933]	0	Y	Y	N
ENSG00000182240	Tier 2	BACE2	21	42539728	42654445	1	beta-site APP-cleaving enzyme 2 [Source:HGNC Symbol;Acc:934]	1	Y	Y	N
ENSG00000002330	Tier 2	BAD	11	64037302	64052176	-1	BCL2-associated agonist of cell death [Source:HGNC Symbol;Acc:936]	4	Y	N	N
ENSG00000095739	Tier 3B	BAMBI	10	28966271	28971868	1	BMP and activin membrane-bound inhibitor [Source:HGNC Symbol;Acc:30251]	0	N	Y	N
ENSG00000187244	Tier 3A	BCAM	19	45312328	45324673	1	basal cell adhesion molecule (Lutheran blood group) [Source:HGNC Symbol;Acc:6722]	0	N	Y	N
ENSG00000132692	Tier 3B	BCAN	1	157000000	157000000	1	brevican [Source:HGNC Symbol;Acc:23059]	0	N	Y	N
ENSG00000060982	Tier 2	BCAT1	12	24964295	25102393	-1	branched chain amino-acid transaminase 1, cytosolic [Source:HGNC Symbol;Acc:976]	0	Y	N	N
ENSG00000114200	Tier 1	BCHE	3	165000000	166000000	-1	butyrylcholinesterase [Source:HGNC Symbol;Acc:983]	3	Y	Y	N
ENSG00000171791	Tier 1	BCL2	18	60790579	60987361	-1	B-cell CLL/lymphoma 2 [Source:HGNC Symbol;Acc:990]	3	Y	N	N
ENSG00000140379	Tier 2	BCL2A1	15	80253231	80263788	-1	BCL2-related protein A1 [Source:HGNC Symbol;Acc:991]	0	Y	N	N
ENSG00000171552	Tier 1	BCL2L1	20	30252255	30311792	-1	BCL2-like 1 [Source:HGNC Symbol;Acc:992]	0	Y	N	N
ENSG00000137875	Tier 2	BCL2L10	15	52401460	52404972	-1	BCL2-like 10 (apoptosis facilitator) [Source:HGNC Symbol;Acc:993]	0	Y	N	N
ENSG00000129473	Tier 2	BCL2L2	14	23767999	23780968	1	BCL2-like 2 [Source:HGNC Symbol;Acc:995]	0	Y	N	N
ENSG00000258643	Tier 2	BCL2L2-PABPN1	14	23776044	23794578	1	BCL2L2-PABPN1 readthrough [Source:HGNC Symbol;Acc:42959]	0	Y	N	N
ENSG00000186716	Tier 1	BCR	22	23521891	23660224	1	breakpoint cluster region [Source:HGNC Symbol;Acc:1014]	0	Y	N	N
ENSG00000100739	Tier 1	BDKRB1	14	96722161	96735304	1	bradykinin receptor B1 [Source:HGNC Symbol;Acc:1029]	0	Y	Y	N
ENSG00000168398	Tier 1	BDKRB2	14	96671016	96710666	1	bradykinin receptor B2 [Source:HGNC Symbol;Acc:1030]	0	Y	Y	N
ENSG00000176697	Tier 3A	BDNF	11	27676440	27743605	-1	brain-derived neurotrophic factor [Source:HGNC Symbol;Acc:1033]	15	N	Y	N
ENSG00000242252	Tier 3B	BGLAP	1	156000000	156000000	1	bone gamma-carboxyglutamate (gla) protein [Source:HGNC Symbol;Acc:1043]	1	N	Y	N
ENSG00000182492	Tier 3B	BGN	X	153000000	153000000	1	biglycan [Source:HGNC Symbol;Acc:1044]	0	N	Y	N
ENSG00000145692	Tier 2	BHMT	5	78407602	78428108	1	betaine--homocysteine S-methyltransferase [Source:HGNC Symbol;Acc:1047]	9	Y	N	N
ENSG00000132840	Tier 2	BHMT2	5	78365540	78385289	1	betaine--homocysteine S-methyltransferase 2 [Source:HGNC Symbol;Acc:1048]	7	Y	N	N
ENSG00000151746	Tier 3A	BICD1	12	32259769	32536567	1	bicaudal D homolog 1 (Drosophila) [Source:HGNC Symbol;Acc:1049]	0	N	Y	N
ENSG00000110330	Tier 1	BIRC2	11	102000000	102000000	1	baculoviral IAP repeat containing 2 [Source:HGNC Symbol;Acc:590]	0	Y	N	N
ENSG00000023445	Tier 1	BIRC3	11	102000000	102000000	1	baculoviral IAP repeat containing 3 [Source:HGNC Symbol;Acc:591]	0	Y	N	N
ENSG00000089685	Tier 2	BIRC5	17	76210267	76221717	1	baculoviral IAP repeat containing 5 [Source:HGNC Symbol;Acc:593]	0	Y	N	N
ENSG00000163098	Tier 2	BIRC8	19	53792856	53794875	-1	baculoviral IAP repeat containing 8 [Source:HGNC Symbol;Acc:14878]	0	Y	N	N
ENSG00000136573	Tier 1	BLK	8	11351510	11422113	1	B lymphoid tyrosine kinase [Source:HGNC Symbol;Acc:1057]	11	Y	N	N
ENSG00000197299	Tier 1	BLM	15	91260558	91358859	1	Bloom syndrome, RecQ helicase-like [Source:HGNC Symbol;Acc:1058]	0	Y	N	N
ENSG00000168487	Tier 2	BMP1	8	22022249	22069839	1	bone morphogenetic protein 1 [Source:HGNC Symbol;Acc:1067]	0	Y	Y	N
ENSG00000163217	Tier 3A	BMP10	2	69092613	69098649	-1	bone morphogenetic protein 10 [Source:HGNC Symbol;Acc:20869]	0	N	Y	N
ENSG00000130385	Tier 3B	BMP15	X	50653784	50659607	1	bone morphogenetic protein 15 [Source:HGNC Symbol;Acc:1068]	0	N	Y	N
ENSG00000125845	Tier 3A	BMP2	20	6748311	6760927	1	bone morphogenetic protein 2 [Source:HGNC Symbol;Acc:1069]	1	N	Y	N
ENSG00000138756	Tier 1	BMP2K	4	79697496	79837526	1	BMP2 inducible kinase [Source:HGNC Symbol;Acc:18041]	0	Y	N	N
ENSG00000152785	Tier 3A	BMP3	4	81952119	81978685	1	bone morphogenetic protein 3 [Source:HGNC Symbol;Acc:1070]	0	N	Y	N
ENSG00000125378	Tier 2	BMP4	14	54416454	54425479	-1	bone morphogenetic protein 4 [Source:HGNC Symbol;Acc:1071]	2	Y	Y	N
ENSG00000112175	Tier 3B	BMP5	6	55618443	55740362	-1	bone morphogenetic protein 5 [Source:HGNC Symbol;Acc:1072]	0	N	Y	N
ENSG00000153162	Tier 3A	BMP6	6	7727030	7881655	1	bone morphogenetic protein 6 [Source:HGNC Symbol;Acc:1073]	4	N	Y	N
ENSG00000101144	Tier 3B	BMP7	20	55743804	55841685	-1	bone morphogenetic protein 7 [Source:HGNC Symbol;Acc:1074]	0	N	Y	N
ENSG00000183682	Tier 3A	BMP8A	1	39957318	39991607	1	bone morphogenetic protein 8a [Source:HGNC Symbol;Acc:21650]	4	N	Y	N
ENSG00000116985	Tier 3B	BMP8B	1	40222854	40254533	-1	bone morphogenetic protein 8b [Source:HGNC Symbol;Acc:1075]	0	N	Y	N
ENSG00000164619	Tier 3B	BMPER	7	33944523	34195484	1	BMP binding endothelial regulator [Source:HGNC Symbol;Acc:24154]	0	N	Y	N
ENSG00000107779	Tier 2	BMPR1A	10	88516407	88692595	1	bone morphogenetic protein receptor, type IA [Source:HGNC Symbol;Acc:1076]	0	Y	Y	N
ENSG00000138696	Tier 1	BMPR1B	4	95679119	96079599	1	bone morphogenetic protein receptor, type IB [Source:HGNC Symbol;Acc:1077]	0	Y	Y	N
ENSG00000204217	Tier 2	BMPR2	2	203000000	203000000	1	bone morphogenetic protein receptor, type II (serine/threonine kinase) [Source:HGNC Symbol;Acc:1078]	0	Y	N	N
ENSG00000102010	Tier 1	BMX	X	15482369	15574652	1	BMX non-receptor tyrosine kinase [Source:HGNC Symbol;Acc:1079]	0	Y	N	N
ENSG00000144857	Tier 3A	BOC	3	113000000	113000000	1	BOC cell adhesion associated, oncogene regulated [Source:HGNC Symbol;Acc:17173]	0	N	Y	N
ENSG00000178096	Tier 3A	BOLA1	1	150000000	150000000	1	bolA family member 1 [Source:HGNC Symbol;Acc:24263]	0	N	Y	N
ENSG00000163170	Tier 3B	BOLA3	2	74362525	74375121	-1	bolA family member 3 [Source:HGNC Symbol;Acc:24415]	0	N	Y	N
ENSG00000137274	Tier 3B	BPHL	6	3118608	3153812	1	biphenyl hydrolase-like (serine hydrolase) [Source:HGNC Symbol;Acc:1094]	0	N	Y	N
ENSG00000101425	Tier 3A	BPI	20	36888551	36965907	1	bactericidal/permeability-increasing protein [Source:HGNC Symbol;Acc:1095]	0	N	Y	N
ENSG00000198183	Tier 3B	BPIFA1	20	31823801	31831115	1	BPI fold containing family A, member 1 [Source:HGNC Symbol;Acc:15749]	0	N	Y	N
ENSG00000131050	Tier 3B	BPIFA2	20	31749574	31769218	1	BPI fold containing family A, member 2 [Source:HGNC Symbol;Acc:16203]	0	N	Y	N
ENSG00000125999	Tier 3B	BPIFB1	20	31861286	31897684	1	BPI fold containing family B, member 1 [Source:HGNC Symbol;Acc:16108]	0	N	Y	N
ENSG00000078898	Tier 3B	BPIFB2	20	31595406	31611515	1	BPI fold containing family B, member 2 [Source:HGNC Symbol;Acc:16177]	0	N	Y	N
ENSG00000186190	Tier 3B	BPIFB3	20	31643230	31661434	1	BPI fold containing family B, member 3 [Source:HGNC Symbol;Acc:16178]	0	N	Y	N
ENSG00000186191	Tier 3B	BPIFB4	20	31667450	31699557	1	BPI fold containing family B, member 4 [Source:HGNC Symbol;Acc:16179]	0	N	Y	N
ENSG00000167104	Tier 3B	BPIFB6	20	31619454	31631853	1	BPI fold containing family B, member 6 [Source:HGNC Symbol;Acc:16504]	0	N	Y	N
ENSG00000184459	Tier 3A	BPIFC	22	32809834	32860471	-1	BPI fold containing family C [Source:HGNC Symbol;Acc:16503]	0	N	Y	N
ENSG00000162813	Tier 3B	BPNT1	1	220000000	220000000	-1	3'(2'), 5'-bisphosphate nucleotidase 1 [Source:HGNC Symbol;Acc:1096]	0	Y	N	N
ENSG00000157764	Tier 1	BRAF	7	140000000	141000000	-1	v-raf murine sarcoma viral oncogene homolog B [Source:HGNC Symbol;Acc:1097]	0	Y	N	N
ENSG00000012048	Tier 2	BRCA1	17	41196312	41277500	-1	breast cancer 1, early onset [Source:HGNC Symbol;Acc:1100]	0	Y	N	N
ENSG00000204256	Tier 2	BRD2	6	32936437	32949282	1	bromodomain containing 2 [Source:HGNC Symbol;Acc:1103]	3	Y	N	N
ENSG00000169925	Tier 2	BRD3	9	137000000	137000000	-1	bromodomain containing 3 [Source:HGNC Symbol;Acc:1104]	1	Y	N	N
ENSG00000141867	Tier 2	BRD4	19	15347647	15443356	-1	bromodomain containing 4 [Source:HGNC Symbol;Acc:13575]	0	Y	N	N
ENSG00000137948	Tier 2	BRDT	1	92414928	92479983	1	bromodomain, testis-specific [Source:HGNC Symbol;Acc:1105]	0	Y	N	N
ENSG00000096070	Tier 3B	BRPF3	6	36164521	36200567	1	bromodomain and PHD finger containing, 3 [Source:HGNC Symbol;Acc:14256]	0	N	Y	N
ENSG00000102239	Tier 2	BRS3	X	136000000	136000000	1	bombesin-like receptor 3 [Source:HGNC Symbol;Acc:1113]	0	Y	Y	N
ENSG00000160469	Tier 1	BRSK1	19	55793440	55823901	1	BR serine/threonine kinase 1 [Source:HGNC Symbol;Acc:18994]	4	Y	N	N
ENSG00000174672	Tier 1	BRSK2	11	1411129	1483919	1	BR serine/threonine kinase 2 [Source:HGNC Symbol;Acc:11405]	0	Y	N	N
ENSG00000172270	Tier 1	BSG	19	571297	583493	1	basigin (Ok blood group) [Source:HGNC Symbol;Acc:1116]	0	N	Y	N
ENSG00000188334	Tier 3A	BSPH1	19	48471303	48495427	-1	binder of sperm protein homolog 1 [Source:HGNC Symbol;Acc:33906]	0	N	Y	N
ENSG00000109743	Tier 3A	BST1	4	15704573	15739936	1	bone marrow stromal cell antigen 1 [Source:HGNC Symbol;Acc:1118]	3	N	Y	N
ENSG00000130303	Tier 3B	BST2	19	17513748	17516457	-1	bone marrow stromal cell antigen 2 [Source:HGNC Symbol;Acc:1119]	0	N	Y	N
ENSG00000174808	Tier 3B	BTC	4	75669969	75719896	-1	betacellulin [Source:HGNC Symbol;Acc:1121]	0	N	Y	N
ENSG00000169814	Tier 3A	BTD	3	15642848	15687329	1	biotinidase [Source:HGNC Symbol;Acc:1122]	0	N	Y	N
ENSG00000010671	Tier 1	BTK	X	101000000	101000000	-1	Bruton agammaglobulinemia tyrosine kinase [Source:HGNC Symbol;Acc:1133]	0	Y	N	N
ENSG00000186265	Tier 3B	BTLA	3	112000000	112000000	-1	B and T lymphocyte associated [Source:HGNC Symbol;Acc:21087]	0	N	Y	N
ENSG00000124557	Tier 3A	BTN1A1	6	26501449	26510650	1	butyrophilin, subfamily 1, member A1 [Source:HGNC Symbol;Acc:1135]	1	N	Y	N
ENSG00000026950	Tier 3B	BTN3A1	6	26402465	26415444	1	butyrophilin, subfamily 3, member A1 [Source:HGNC Symbol;Acc:1138]	1	N	Y	N
ENSG00000186470	Tier 3B	BTN3A2	6	26365387	26378546	1	butyrophilin, subfamily 3, member A2 [Source:HGNC Symbol;Acc:1139]	0	N	Y	N
ENSG00000111801	Tier 3A	BTN3A3	6	26440700	26453643	1	butyrophilin, subfamily 3, member A3 [Source:HGNC Symbol;Acc:1140]	1	N	Y	N
ENSG00000113303	Tier 3B	BTNL8	5	180000000	180000000	1	butyrophilin-like 8 [Source:HGNC Symbol;Acc:26131]	0	N	Y	N
ENSG00000169679	Tier 3B	BUB1	2	111000000	111000000	-1	BUB1 mitotic checkpoint serine/threonine kinase [Source:HGNC Symbol;Acc:1148]	0	Y	N	N
ENSG00000156970	Tier 3B	BUB1B	15	40453224	40513337	1	BUB1 mitotic checkpoint serine/threonine kinase B [Source:HGNC Symbol;Acc:1149]	0	Y	N	N
ENSG00000107738	Tier 3A	C10orf54	10	73507316	73533255	-1	chromosome 10 open reading frame 54 [Source:HGNC Symbol;Acc:30085]	0	N	Y	N
ENSG00000204922	Tier 3B	C11orf83	11	62437745	62441159	1	chromosome 11 open reading frame 83 [Source:HGNC Symbol;Acc:34399]	0	N	Y	N
ENSG00000134548	Tier 3B	C12orf39	12	21679241	21690311	1	chromosome 12 open reading frame 39 [Source:HGNC Symbol;Acc:28139]	0	N	Y	N
ENSG00000153446	Tier 3B	C16orf89	16	5094123	5116111	-1	chromosome 16 open reading frame 89 [Source:HGNC Symbol;Acc:28687]	0	N	Y	N
ENSG00000224383	Tier 3B	C17orf72	17	62075711	62081664	1	chromosome 17 open reading frame 72 [Source:HGNC Symbol;Acc:25673]	0	N	Y	N
ENSG00000187997	Tier 3B	C17orf99	17	76142434	76162258	1	chromosome 17 open reading frame 99 [Source:HGNC Symbol;Acc:34490]	0	N	Y	N
ENSG00000074842	Tier 3B	C19orf10	19	4641386	4670382	-1	chromosome 19 open reading frame 10 [Source:HGNC Symbol;Acc:16948]	0	N	Y	N
ENSG00000173372	Tier 3B	C1QA	1	22962999	22966101	1	complement component 1, q subcomponent, A chain [Source:HGNC Symbol;Acc:1241]	0	N	Y	N
ENSG00000173369	Tier 3B	C1QB	1	22979255	22988031	1	complement component 1, q subcomponent, B chain [Source:HGNC Symbol;Acc:1242]	0	N	Y	N
ENSG00000159189	Tier 3B	C1QC	1	22970123	22974603	1	complement component 1, q subcomponent, C chain [Source:HGNC Symbol;Acc:1245]	0	N	Y	N
ENSG00000131094	Tier 3B	C1QL1	17	43037061	43045439	-1	complement component 1, q subcomponent-like 1 [Source:HGNC Symbol;Acc:24182]	0	N	Y	N
ENSG00000144119	Tier 3B	C1QL2	2	120000000	120000000	-1	complement component 1, q subcomponent-like 2 [Source:HGNC Symbol;Acc:24181]	0	N	Y	N
ENSG00000223953	Tier 3A	C1QTNF5	11	119000000	119000000	-1	C1q and tumor necrosis factor related protein 5 [Source:HGNC Symbol;Acc:14344]	0	N	Y	N
ENSG00000133466	Tier 3A	C1QTNF6	22	37576207	37595425	-1	C1q and tumor necrosis factor related protein 6 [Source:HGNC Symbol;Acc:14343]	3	N	Y	N
ENSG00000184471	Tier 3B	C1QTNF8	16	1140005	1146244	-1	C1q and tumor necrosis factor related protein 8 [Source:HGNC Symbol;Acc:31374]	0	N	Y	N
ENSG00000240654	Tier 3B	C1QTNF9	13	24881304	24896673	1	C1q and tumor necrosis factor related protein 9 [Source:HGNC Symbol;Acc:28732]	0	N	Y	N
ENSG00000205863	Tier 3A	C1QTNF9B	13	24465238	24476794	-1	C1q and tumor necrosis factor related protein 9B [Source:HGNC Symbol;Acc:34072]	1	N	Y	N
ENSG00000159403	Tier 2	C1R	12	7187513	7245203	-1	complement component 1, r subcomponent [Source:HGNC Symbol;Acc:1246]	0	Y	Y	N
ENSG00000139178	Tier 3B	C1RL	12	7242183	7261869	-1	complement component 1, r subcomponent-like [Source:HGNC Symbol;Acc:21265]	0	N	Y	N
ENSG00000182326	Tier 2	C1S	12	7096351	7178336	1	complement component 1, s subcomponent [Source:HGNC Symbol;Acc:1247]	2	Y	Y	N
ENSG00000166278	Tier 3A	C2	6	31865562	31913449	1	complement component 2 [Source:HGNC Symbol;Acc:1248]	70	N	Y	N
ENSG00000119147	Tier 3B	C2orf40	2	107000000	107000000	1	chromosome 2 open reading frame 40 [Source:HGNC Symbol;Acc:24642]	0	N	Y	N
ENSG00000125730	Tier 3A	C3	19	6677715	6730573	-1	complement component 3 [Source:HGNC Symbol;Acc:1318]	8	N	Y	N
ENSG00000171860	Tier 2	C3AR1	12	8210898	8219067	-1	complement component 3a receptor 1 [Source:HGNC Symbol;Acc:1319]	0	Y	Y	N
ENSG00000244731	Tier 3A	C4A	6	31949801	31970458	1	complement component 4A (Rodgers blood group) [Source:HGNC Symbol;Acc:1323]	64	N	Y	N
ENSG00000224389	Tier 3B	C4B	6	31982539	32003195	1	complement component 4B (Chido blood group) [Source:HGNC Symbol;Acc:1324]	64	N	Y	N
ENSG00000123838	Tier 3A	C4BPA	1	207000000	207000000	1	complement component 4 binding protein, alpha [Source:HGNC Symbol;Acc:1325]	1	N	Y	N
ENSG00000123843	Tier 3A	C4BPB	1	207000000	207000000	1	complement component 4 binding protein, beta [Source:HGNC Symbol;Acc:1328]	1	N	Y	N
ENSG00000106804	Tier 1	C5	9	124000000	124000000	-1	complement component 5 [Source:HGNC Symbol;Acc:1331]	8	N	Y	N
ENSG00000197405	Tier 2	C5AR1	19	47793280	47825323	1	complement component 5a receptor 1 [Source:HGNC Symbol;Acc:1338]	0	Y	Y	N
ENSG00000134830	Tier 3B	C5AR2	19	47835404	47846606	1	complement component 5a receptor 2 [Source:HGNC Symbol;Acc:4527]	0	Y	Y	N
ENSG00000039537	Tier 3A	C6	5	41142336	41261540	-1	complement component 6 [Source:HGNC Symbol;Acc:1339]	0	N	Y	N
ENSG00000185127	Tier 3B	C6orf120	6	170000000	170000000	1	chromosome 6 open reading frame 120 [Source:HGNC Symbol;Acc:21247]	0	N	Y	N
ENSG00000204542	Tier 3A	C6orf15	6	31079000	31080336	-1	chromosome 6 open reading frame 15 [Source:HGNC Symbol;Acc:13927]	50	N	Y	N
ENSG00000204420	Tier 3A	C6orf25	6	31686371	31694491	1	chromosome 6 open reading frame 25 [Source:HGNC Symbol;Acc:13937]	56	N	Y	N
ENSG00000112936	Tier 3B	C7	5	40909354	40983041	1	complement component 7 [Source:HGNC Symbol;Acc:1346]	0	N	Y	N
ENSG00000157131	Tier 3B	C8A	1	57320479	57383894	1	complement component 8, alpha polypeptide [Source:HGNC Symbol;Acc:1352]	0	N	Y	N
ENSG00000021852	Tier 3B	C8B	1	57394883	57431813	-1	complement component 8, beta polypeptide [Source:HGNC Symbol;Acc:1353]	0	N	Y	N
ENSG00000176919	Tier 3A	C8G	9	140000000	140000000	1	complement component 8, gamma polypeptide [Source:HGNC Symbol;Acc:1354]	0	N	Y	N
ENSG00000270024	Tier 1	C8orf44-SGK3	8	67579831	67772707	1	C8orf44-SGK3 readthrough [Source:HGNC Symbol;Acc:48354]	0	Y	N	N
ENSG00000113600	Tier 3A	C9	5	39284364	39424970	-1	complement component 9 [Source:HGNC Symbol;Acc:1358]	1	N	Y	N
ENSG00000198870	Tier 3B	C9orf96	9	136000000	136000000	1	chromosome 9 open reading frame 96 [Source:HGNC Symbol;Acc:28669]	10	Y	N	N
ENSG00000133742	Tier 1	CA1	8	86239837	86291243	-1	carbonic anhydrase I [Source:HGNC Symbol;Acc:1368]	1	Y	N	N
ENSG00000154975	Tier 3B	CA10	17	49707674	50237377	-1	carbonic anhydrase X [Source:HGNC Symbol;Acc:1369]	0	Y	N	N
ENSG00000063180	Tier 3B	CA11	19	49141199	49149569	-1	carbonic anhydrase XI [Source:HGNC Symbol;Acc:1370]	5	Y	N	N
ENSG00000074410	Tier 1	CA12	15	63613577	63674360	-1	carbonic anhydrase XII [Source:HGNC Symbol;Acc:1371]	0	Y	N	N
ENSG00000185015	Tier 1	CA13	8	86132816	86196302	1	carbonic anhydrase XIII [Source:HGNC Symbol;Acc:14914]	1	Y	N	N
ENSG00000118298	Tier 1	CA14	1	150000000	150000000	1	carbonic anhydrase XIV [Source:HGNC Symbol;Acc:1372]	1	Y	N	N
ENSG00000104267	Tier 1	CA2	8	86376081	86393722	1	carbonic anhydrase II [Source:HGNC Symbol;Acc:1373]	1	Y	N	N
ENSG00000164879	Tier 1	CA3	8	86285665	86361269	1	carbonic anhydrase III, muscle specific [Source:HGNC Symbol;Acc:1374]	1	Y	N	N
ENSG00000167434	Tier 1	CA4	17	58227297	58248260	1	carbonic anhydrase IV [Source:HGNC Symbol;Acc:1375]	0	Y	Y	N
ENSG00000174990	Tier 1	CA5A	16	87921625	87970135	-1	carbonic anhydrase VA, mitochondrial [Source:HGNC Symbol;Acc:1377]	0	Y	N	N
ENSG00000169239	Tier 1	CA5B	X	15706953	15805747	1	carbonic anhydrase VB, mitochondrial [Source:HGNC Symbol;Acc:1378]	0	Y	N	N
ENSG00000131686	Tier 1	CA6	1	9005926	9035151	1	carbonic anhydrase VI [Source:HGNC Symbol;Acc:1380]	0	Y	Y	N
ENSG00000168748	Tier 1	CA7	16	66878282	66888056	1	carbonic anhydrase VII [Source:HGNC Symbol;Acc:1381]	0	Y	N	N
ENSG00000178538	Tier 3A	CA8	8	61099906	61193971	-1	carbonic anhydrase VIII [Source:HGNC Symbol;Acc:1382]	0	Y	N	N
ENSG00000107159	Tier 1	CA9	9	35673853	35681156	1	carbonic anhydrase IX [Source:HGNC Symbol;Acc:1383]	0	Y	Y	N
ENSG00000141837	Tier 2	CACNA1A	19	13317256	13734804	-1	calcium channel, voltage-dependent, P/Q type, alpha 1A subunit [Source:HGNC Symbol;Acc:1388]	0	Y	N	N
ENSG00000148408	Tier 1	CACNA1B	9	141000000	141000000	1	calcium channel, voltage-dependent, N type, alpha 1B subunit [Source:HGNC Symbol;Acc:1389]	0	Y	Y	N
ENSG00000151067	Tier 1	CACNA1C	12	2079952	2802108	1	calcium channel, voltage-dependent, L type, alpha 1C subunit [Source:HGNC Symbol;Acc:1390]	7	Y	N	N
ENSG00000157388	Tier 1	CACNA1D	3	53528683	53847760	1	calcium channel, voltage-dependent, L type, alpha 1D subunit [Source:HGNC Symbol;Acc:1391]	2	Y	N	N
ENSG00000198216	Tier 3B	CACNA1E	1	181000000	182000000	1	calcium channel, voltage-dependent, R type, alpha 1E subunit [Source:HGNC Symbol;Acc:1392]	0	Y	N	N
ENSG00000102001	Tier 1	CACNA1F	X	49061523	49089833	-1	calcium channel, voltage-dependent, L type, alpha 1F subunit [Source:HGNC Symbol;Acc:1393]	0	Y	N	N
ENSG00000006283	Tier 1	CACNA1G	17	48638429	48704835	1	calcium channel, voltage-dependent, T type, alpha 1G subunit [Source:HGNC Symbol;Acc:1394]	1	Y	N	N
ENSG00000196557	Tier 1	CACNA1H	16	1203241	1271771	1	calcium channel, voltage-dependent, T type, alpha 1H subunit [Source:HGNC Symbol;Acc:1395]	0	Y	N	N
ENSG00000100346	Tier 1	CACNA1I	22	39966758	40085742	1	calcium channel, voltage-dependent, T type, alpha 1I subunit [Source:HGNC Symbol;Acc:1396]	0	Y	N	N
ENSG00000081248	Tier 1	CACNA1S	1	201000000	201000000	-1	calcium channel, voltage-dependent, L type, alpha 1S subunit [Source:HGNC Symbol;Acc:1397]	7	Y	N	N
ENSG00000153956	Tier 1	CACNA2D1	7	81575760	82073114	-1	calcium channel, voltage-dependent, alpha 2/delta subunit 1 [Source:HGNC Symbol;Acc:1399]	0	Y	N	N
ENSG00000007402	Tier 1	CACNA2D2	3	50400233	50541675	-1	calcium channel, voltage-dependent, alpha 2/delta subunit 2 [Source:HGNC Symbol;Acc:1400]	1	Y	N	N
ENSG00000157445	Tier 3B	CACNA2D3	3	54156574	55108584	1	calcium channel, voltage-dependent, alpha 2/delta subunit 3 [Source:HGNC Symbol;Acc:15460]	0	Y	N	N
ENSG00000151062	Tier 3B	CACNA2D4	12	1901123	2028002	-1	calcium channel, voltage-dependent, alpha 2/delta subunit 4 [Source:HGNC Symbol;Acc:20202]	0	Y	N	N
ENSG00000067191	Tier 3B	CACNB1	17	37329709	37353956	-1	calcium channel, voltage-dependent, beta 1 subunit [Source:HGNC Symbol;Acc:1401]	0	Y	N	N
ENSG00000165995	Tier 3A	CACNB2	10	18429606	18830798	1	calcium channel, voltage-dependent, beta 2 subunit [Source:HGNC Symbol;Acc:1402]	8	Y	N	N
ENSG00000167535	Tier 3A	CACNB3	12	49207577	49222724	1	calcium channel, voltage-dependent, beta 3 subunit [Source:HGNC Symbol;Acc:1403]	0	Y	N	N
ENSG00000182389	Tier 3B	CACNB4	2	153000000	153000000	-1	calcium channel, voltage-dependent, beta 4 subunit [Source:HGNC Symbol;Acc:1404]	2	Y	N	N
ENSG00000108878	Tier 3B	CACNG1	17	65040706	65052909	1	calcium channel, voltage-dependent, gamma subunit 1 [Source:HGNC Symbol;Acc:1405]	0	Y	N	N
ENSG00000166862	Tier 3B	CACNG2	22	36959968	37099603	-1	calcium channel, voltage-dependent, gamma subunit 2 [Source:HGNC Symbol;Acc:1406]	0	Y	N	N
ENSG00000006116	Tier 3B	CACNG3	16	24266874	24374122	1	calcium channel, voltage-dependent, gamma subunit 3 [Source:HGNC Symbol;Acc:1407]	0	Y	N	N
ENSG00000075461	Tier 3B	CACNG4	17	64961026	65029514	1	calcium channel, voltage-dependent, gamma subunit 4 [Source:HGNC Symbol;Acc:1408]	0	Y	N	N
ENSG00000075429	Tier 3B	CACNG5	17	64831235	64881603	1	calcium channel, voltage-dependent, gamma subunit 5 [Source:HGNC Symbol;Acc:1409]	0	Y	N	N
ENSG00000130433	Tier 3B	CACNG6	19	54495542	54515923	1	calcium channel, voltage-dependent, gamma subunit 6 [Source:HGNC Symbol;Acc:13625]	0	Y	N	N
ENSG00000105605	Tier 3B	CACNG7	19	54412589	54447195	1	calcium channel, voltage-dependent, gamma subunit 7 [Source:HGNC Symbol;Acc:13626]	0	Y	N	N
ENSG00000142408	Tier 3B	CACNG8	19	54466294	54493469	1	calcium channel, voltage-dependent, gamma subunit 8 [Source:HGNC Symbol;Acc:13628]	0	Y	N	N
ENSG00000084774	Tier 2	CAD	2	27440258	27466811	1	carbamoyl-phosphate synthetase 2, aspartate transcarbamylase, and dihydroorotase [Source:HGNC Symbol;Acc:1424]	1	Y	N	N
ENSG00000162706	Tier 3A	CADM3	1	159000000	159000000	1	cell adhesion molecule 3 [Source:HGNC Symbol;Acc:17601]	3	N	Y	N
ENSG00000110680	Tier 1	CALCA	11	14988214	14993900	-1	calcitonin-related polypeptide alpha [Source:HGNC Symbol;Acc:1437]	0	Y	Y	N
ENSG00000175868	Tier 3A	CALCB	11	14926543	15103888	1	calcitonin-related polypeptide beta [Source:HGNC Symbol;Acc:1438]	4	N	Y	N
ENSG00000004948	Tier 1	CALCR	7	93053799	93204042	-1	calcitonin receptor [Source:HGNC Symbol;Acc:1440]	0	Y	Y	N
ENSG00000064989	Tier 1	CALCRL	2	188000000	188000000	-1	calcitonin receptor-like [Source:HGNC Symbol;Acc:16709]	0	Y	Y	N
ENSG00000198668	Tier 2	CALM1	14	90862846	90874605	1	calmodulin 1 (phosphorylase kinase, delta) [Source:HGNC Symbol;Acc:1442]	0	Y	Y	N
ENSG00000143933	Tier 2	CALM2	2	47387221	47403740	-1	calmodulin 2 (phosphorylase kinase, delta) [Source:HGNC Symbol;Acc:1445]	0	Y	Y	N
ENSG00000160014	Tier 2	CALM3	19	47104331	47114050	1	calmodulin 3 (phosphorylase kinase, delta) [Source:HGNC Symbol;Acc:1449]	0	Y	Y	N
ENSG00000179218	Tier 3A	CALR	19	13049392	13055303	1	calreticulin [Source:HGNC Symbol;Acc:1455]	3	N	Y	N
ENSG00000128595	Tier 3B	CALU	7	128000000	128000000	1	calumenin [Source:HGNC Symbol;Acc:1458]	1	N	Y	N
ENSG00000134072	Tier 2	CAMK1	3	9799026	9811676	-1	calcium/calmodulin-dependent protein kinase I [Source:HGNC Symbol;Acc:1459]	0	Y	N	N
ENSG00000183049	Tier 1	CAMK1D	10	12391481	12877545	1	calcium/calmodulin-dependent protein kinase ID [Source:HGNC Symbol;Acc:19341]	0	Y	N	N
ENSG00000008118	Tier 2	CAMK1G	1	210000000	210000000	1	calcium/calmodulin-dependent protein kinase IG [Source:HGNC Symbol;Acc:14585]	0	Y	N	N
ENSG00000070808	Tier 1	CAMK2A	5	150000000	150000000	-1	calcium/calmodulin-dependent protein kinase II alpha [Source:HGNC Symbol;Acc:1460]	0	Y	N	N
ENSG00000058404	Tier 1	CAMK2B	7	44256749	44374176	-1	calcium/calmodulin-dependent protein kinase II beta [Source:HGNC Symbol;Acc:1461]	15	Y	N	N
ENSG00000145349	Tier 1	CAMK2D	4	114000000	115000000	-1	calcium/calmodulin-dependent protein kinase II delta [Source:HGNC Symbol;Acc:1462]	1	Y	N	N
ENSG00000148660	Tier 1	CAMK2G	10	75572259	75634343	-1	calcium/calmodulin-dependent protein kinase II gamma [Source:HGNC Symbol;Acc:1463]	2	Y	N	N
ENSG00000152495	Tier 2	CAMK4	5	111000000	111000000	1	calcium/calmodulin-dependent protein kinase IV [Source:HGNC Symbol;Acc:1464]	0	Y	N	N
ENSG00000004660	Tier 1	CAMKK1	17	3763609	3798185	-1	calcium/calmodulin-dependent protein kinase kinase 1, alpha [Source:HGNC Symbol;Acc:1469]	0	Y	N	N
ENSG00000110931	Tier 1	CAMKK2	12	122000000	122000000	-1	calcium/calmodulin-dependent protein kinase kinase 2, beta [Source:HGNC Symbol;Acc:1470]	0	Y	N	N
ENSG00000164076	Tier 3B	CAMKV	3	49895421	49907655	-1	CaM kinase-like vesicle-associated [Source:HGNC Symbol;Acc:28788]	3	Y	N	N
ENSG00000164047	Tier 3B	CAMP	3	48264837	48266981	1	cathelicidin antimicrobial peptide [Source:HGNC Symbol;Acc:1472]	0	N	Y	N
ENSG00000014216	Tier 2	CAPN1	11	64948037	64979477	1	calpain 1, (mu/I) large subunit [Source:HGNC Symbol;Acc:1476]	1	Y	N	N
ENSG00000162909	Tier 2	CAPN2	1	224000000	224000000	1	calpain 2, (m/II) large subunit [Source:HGNC Symbol;Acc:1479]	0	Y	N	N
ENSG00000126247	Tier 2	CAPNS1	19	36630477	36641255	1	calpain, small subunit 1 [Source:HGNC Symbol;Acc:1481]	0	Y	N	N
ENSG00000116489	Tier 3A	CAPZA1	1	113000000	113000000	1	capping protein (actin filament) muscle Z-line, alpha 1 [Source:HGNC Symbol;Acc:1488]	5	N	Y	N
ENSG00000198898	Tier 3A	CAPZA2	7	116000000	117000000	1	capping protein (actin filament) muscle Z-line, alpha 2 [Source:HGNC Symbol;Acc:1490]	0	N	Y	N
ENSG00000142453	Tier 2	CARM1	19	10982189	11033453	1	coactivator-associated arginine methyltransferase 1 [Source:HGNC Symbol;Acc:23393]	2	Y	N	N
ENSG00000164326	Tier 3B	CARTPT	5	71014990	71016875	1	CART prepropeptide [Source:HGNC Symbol;Acc:24323]	0	N	Y	N
ENSG00000147044	Tier 2	CASK	X	41374187	41782716	-1	calcium/calmodulin-dependent serine protein kinase (MAGUK family) [Source:HGNC Symbol;Acc:1497]	0	Y	Y	N
ENSG00000137752	Tier 1	CASP1	11	105000000	105000000	-1	caspase 1, apoptosis-related cysteine peptidase [Source:HGNC Symbol;Acc:1499]	0	Y	N	N
ENSG00000106144	Tier 2	CASP2	7	143000000	143000000	1	caspase 2, apoptosis-related cysteine peptidase [Source:HGNC Symbol;Acc:1503]	0	Y	N	N
ENSG00000164305	Tier 2	CASP3	4	186000000	186000000	-1	caspase 3, apoptosis-related cysteine peptidase [Source:HGNC Symbol;Acc:1504]	1	Y	N	N
ENSG00000138794	Tier 2	CASP6	4	111000000	111000000	-1	caspase 6, apoptosis-related cysteine peptidase [Source:HGNC Symbol;Acc:1507]	1	Y	N	N
ENSG00000165806	Tier 2	CASP7	10	115000000	115000000	1	caspase 7, apoptosis-related cysteine peptidase [Source:HGNC Symbol;Acc:1508]	1	Y	N	N
ENSG00000064012	Tier 1	CASP8	2	202000000	202000000	1	caspase 8, apoptosis-related cysteine peptidase [Source:HGNC Symbol;Acc:1509]	5	Y	N	N
ENSG00000132906	Tier 2	CASP9	1	15817327	15853029	-1	caspase 9, apoptosis-related cysteine peptidase [Source:HGNC Symbol;Acc:1511]	0	Y	N	N
ENSG00000118729	Tier 3A	CASQ2	1	116000000	116000000	-1	calsequestrin 2 (cardiac muscle) [Source:HGNC Symbol;Acc:1513]	0	N	Y	N
ENSG00000036828	Tier 1	CASR	3	122000000	122000000	1	calcium-sensing receptor [Source:HGNC Symbol;Acc:1514]	4	Y	Y	N
ENSG00000121691	Tier 1	CAT	11	34460472	34493609	1	catalase [Source:HGNC Symbol;Acc:1516]	0	N	N	Y
ENSG00000175294	Tier 3B	CATSPER1	11	65784223	65793988	-1	cation channel, sperm associated 1 [Source:HGNC Symbol;Acc:17116]	1	Y	N	N
ENSG00000166762	Tier 3B	CATSPER2	15	43920701	43960316	-1	cation channel, sperm associated 2 [Source:HGNC Symbol;Acc:18810]	2	Y	N	N
ENSG00000152705	Tier 3B	CATSPER3	5	134000000	134000000	1	cation channel, sperm associated 3 [Source:HGNC Symbol;Acc:20819]	3	Y	N	N
ENSG00000188782	Tier 3B	CATSPER4	1	26517052	26529459	1	cation channel, sperm associated 4 [Source:HGNC Symbol;Acc:23220]	0	Y	N	N
ENSG00000102924	Tier 3B	CBLN1	16	49311828	49315742	-1	cerebellin 1 precursor [Source:HGNC Symbol;Acc:1543]	0	N	Y	N
ENSG00000139899	Tier 3A	CBLN3	14	24895738	24900160	-1	cerebellin 3 precursor [Source:HGNC Symbol;Acc:20146]	0	N	Y	N
ENSG00000054803	Tier 3B	CBLN4	20	54572496	54580528	-1	cerebellin 4 precursor [Source:HGNC Symbol;Acc:16231]	0	N	Y	N
ENSG00000159228	Tier 1	CBR1	21	37442239	37445464	1	carbonyl reductase 1 [Source:HGNC Symbol;Acc:1548]	0	Y	N	Y
ENSG00000159231	Tier 1	CBR3	21	37507210	37518864	1	carbonyl reductase 3 [Source:HGNC Symbol;Acc:1549]	0	N	N	Y
ENSG00000151468	Tier 3A	CCDC3	10	12938627	13141652	-1	coiled-coil domain containing 3 [Source:HGNC Symbol;Acc:23813]	0	N	Y	N
ENSG00000091986	Tier 3A	CCDC80	3	112000000	112000000	-1	coiled-coil domain containing 80 [Source:HGNC Symbol;Acc:30649]	1	N	Y	N
ENSG00000187094	Tier 3A	CCK	3	42299317	42307699	-1	cholecystokinin [Source:HGNC Symbol;Acc:1569]	0	N	Y	N
ENSG00000163394	Tier 1	CCKAR	4	26483022	26492084	-1	cholecystokinin A receptor [Source:HGNC Symbol;Acc:1570]	0	Y	Y	N
ENSG00000110148	Tier 1	CCKBR	11	6280966	6293357	1	cholecystokinin B receptor [Source:HGNC Symbol;Acc:1571]	0	Y	Y	N
ENSG00000108702	Tier 3B	CCL1	17	32687347	32690250	-1	chemokine (C-C motif) ligand 1 [Source:HGNC Symbol;Acc:10609]	0	N	Y	N
ENSG00000172156	Tier 1	CCL11	17	32612687	32615353	1	chemokine (C-C motif) ligand 11 [Source:HGNC Symbol;Acc:10610]	3	N	Y	N
ENSG00000181374	Tier 3B	CCL13	17	32683471	32685629	1	chemokine (C-C motif) ligand 13 [Source:HGNC Symbol;Acc:10611]	0	N	Y	N
ENSG00000213494	Tier 3B	CCL14	17	34310327	34329100	-1	chemokine (C-C motif) ligand 14 [Source:HGNC Symbol;Acc:10612]	0	N	Y	N
ENSG00000161574	Tier 3B	CCL15-CCL14	17	34310692	34328660	-1	CCL15-CCL14 readthrough (NMD candidate) [Source:HGNC Symbol;Acc:44436]	0	N	Y	N
ENSG00000161573	Tier 3B	CCL16	17	34303529	34308532	-1	chemokine (C-C motif) ligand 16 [Source:HGNC Symbol;Acc:10614]	0	N	Y	N
ENSG00000102970	Tier 3B	CCL17	16	57438679	57449974	1	chemokine (C-C motif) ligand 17 [Source:HGNC Symbol;Acc:10615]	0	N	Y	N
ENSG00000006074	Tier 3B	CCL18	17	34391640	34399392	1	chemokine (C-C motif) ligand 18 (pulmonary and activation-regulated) [Source:HGNC Symbol;Acc:10616]	0	N	Y	N
ENSG00000172724	Tier 3A	CCL19	9	34689564	34691274	-1	chemokine (C-C motif) ligand 19 [Source:HGNC Symbol;Acc:10617]	0	N	Y	N
ENSG00000108691	Tier 1	CCL2	17	32582304	32584222	1	chemokine (C-C motif) ligand 2 [Source:HGNC Symbol;Acc:10618]	3	N	Y	N
ENSG00000115009	Tier 3A	CCL20	2	229000000	229000000	1	chemokine (C-C motif) ligand 20 [Source:HGNC Symbol;Acc:10619]	0	N	Y	N
ENSG00000137077	Tier 3A	CCL21	9	34709002	34710121	-1	chemokine (C-C motif) ligand 21 [Source:HGNC Symbol;Acc:10620]	4	N	Y	N
ENSG00000102962	Tier 3B	CCL22	16	57392684	57400102	1	chemokine (C-C motif) ligand 22 [Source:HGNC Symbol;Acc:10621]	0	N	Y	N
ENSG00000167236	Tier 3B	CCL23	17	34340096	34345005	-1	chemokine (C-C motif) ligand 23 [Source:HGNC Symbol;Acc:10622]	0	N	Y	N
ENSG00000106178	Tier 3B	CCL24	7	75440983	75452674	-1	chemokine (C-C motif) ligand 24 [Source:HGNC Symbol;Acc:10623]	0	N	Y	N
ENSG00000131142	Tier 3B	CCL25	19	8117651	8127534	1	chemokine (C-C motif) ligand 25 [Source:HGNC Symbol;Acc:10624]	0	N	Y	N
ENSG00000006606	Tier 3B	CCL26	7	75398851	75419214	-1	chemokine (C-C motif) ligand 26 [Source:HGNC Symbol;Acc:10625]	0	N	Y	N
ENSG00000213927	Tier 3A	CCL27	9	34661877	34664045	-1	chemokine (C-C motif) ligand 27 [Source:HGNC Symbol;Acc:10626]	0	N	Y	N
ENSG00000151882	Tier 3B	CCL28	5	43376747	43412493	-1	chemokine (C-C motif) ligand 28 [Source:HGNC Symbol;Acc:17700]	0	N	Y	N
ENSG00000006075	Tier 3B	CCL3	17	34415602	34417515	-1	chemokine (C-C motif) ligand 3 [Source:HGNC Symbol;Acc:10627]	0	N	Y	N
ENSG00000205021	Tier 3B	CCL3L1	17	34623842	34625731	-1	chemokine (C-C motif) ligand 3-like 1 [Source:HGNC Symbol;Acc:10628]	0	N	Y	N
ENSG00000256515	Tier 3B	CCL3L3	17	34522268	34524157	-1	chemokine (C-C motif) ligand 3-like 3 [Source:HGNC Symbol;Acc:30554]	0	N	Y	N
ENSG00000129277	Tier 3B	CCL4	17	34430983	34433014	1	chemokine (C-C motif) ligand 4 [Source:HGNC Symbol;Acc:10630]	0	N	Y	N
ENSG00000205020	Tier 3B	CCL4L1	17	34538310	34540280	1	chemokine (C-C motif) ligand 4-like 1 [Source:HGNC Symbol;Acc:10631]	0	N	Y	N
ENSG00000197262	Tier 3B	CCL4L2	17	34639793	34641846	1	chemokine (C-C motif) ligand 4-like 2 [Source:HGNC Symbol;Acc:24066]	0	N	Y	N
ENSG00000161570	Tier 2	CCL5	17	34198495	34207797	-1	chemokine (C-C motif) ligand 5 [Source:HGNC Symbol;Acc:10632]	0	Y	Y	N
ENSG00000108688	Tier 3A	CCL7	17	32597240	32599261	1	chemokine (C-C motif) ligand 7 [Source:HGNC Symbol;Acc:10634]	3	N	Y	N
ENSG00000108700	Tier 3B	CCL8	17	32646055	32648421	1	chemokine (C-C motif) ligand 8 [Source:HGNC Symbol;Acc:10635]	0	N	Y	N
ENSG00000133101	Tier 1	CCNA1	13	37005967	37017019	1	cyclin A1 [Source:HGNC Symbol;Acc:1577]	0	Y	N	N
ENSG00000145386	Tier 1	CCNA2	4	123000000	123000000	-1	cyclin A2 [Source:HGNC Symbol;Acc:1578]	0	Y	N	N
ENSG00000134057	Tier 1	CCNB1	5	68462837	68474072	1	cyclin B1 [Source:HGNC Symbol;Acc:1579]	0	Y	N	N
ENSG00000157456	Tier 1	CCNB2	15	59397277	59417244	1	cyclin B2 [Source:HGNC Symbol;Acc:1580]	0	Y	N	N
ENSG00000147082	Tier 1	CCNB3	X	49967364	50094909	1	cyclin B3 [Source:HGNC Symbol;Acc:18709]	0	Y	N	N
ENSG00000110092	Tier 1	CCND1	11	69455855	69469242	1	cyclin D1 [Source:HGNC Symbol;Acc:1582]	2	Y	N	N
ENSG00000118971	Tier 1	CCND2	12	4382938	4414516	1	cyclin D2 [Source:HGNC Symbol;Acc:1583]	0	Y	N	N
ENSG00000112576	Tier 1	CCND3	6	41902671	42018095	-1	cyclin D3 [Source:HGNC Symbol;Acc:1585]	8	Y	N	N
ENSG00000105173	Tier 1	CCNE1	19	30302805	30315215	1	cyclin E1 [Source:HGNC Symbol;Acc:1589]	2	Y	N	N
ENSG00000175305	Tier 1	CCNE2	8	95891998	95908906	-1	cyclin E2 [Source:HGNC Symbol;Acc:1590]	1	Y	N	N
ENSG00000134480	Tier 2	CCNH	5	86687311	86708836	-1	cyclin H [Source:HGNC Symbol;Acc:1594]	0	Y	N	N
ENSG00000129315	Tier 1	CCNT1	12	49082247	49110681	-1	cyclin T1 [Source:HGNC Symbol;Acc:1599]	0	Y	N	N
ENSG00000163823	Tier 1	CCR1	3	46243200	46249887	-1	chemokine (C-C motif) receptor 1 [Source:HGNC Symbol;Acc:1602]	3	Y	Y	N
ENSG00000184451	Tier 3B	CCR10	17	40830907	40835935	-1	chemokine (C-C motif) receptor 10 [Source:HGNC Symbol;Acc:4474]	0	Y	Y	N
ENSG00000121807	Tier 1	CCR2	3	46395225	46402419	1	chemokine (C-C motif) receptor 2 [Source:HGNC Symbol;Acc:1603]	3	Y	Y	N
ENSG00000183625	Tier 2	CCR3	3	46205096	46308197	1	chemokine (C-C motif) receptor 3 [Source:HGNC Symbol;Acc:1604]	6	Y	Y	N
ENSG00000183813	Tier 1	CCR4	3	32993066	32997841	1	chemokine (C-C motif) receptor 4 [Source:HGNC Symbol;Acc:1605]	1	Y	Y	N
ENSG00000160791	Tier 1	CCR5	3	46411633	46417697	1	chemokine (C-C motif) receptor 5 (gene/pseudogene) [Source:HGNC Symbol;Acc:1606]	0	Y	Y	N
ENSG00000112486	Tier 2	CCR6	6	168000000	168000000	1	chemokine (C-C motif) receptor 6 [Source:HGNC Symbol;Acc:1607]	11	Y	Y	N
ENSG00000126353	Tier 3A	CCR7	17	38710021	38721724	-1	chemokine (C-C motif) receptor 7 [Source:HGNC Symbol;Acc:1608]	0	Y	Y	N
ENSG00000179934	Tier 2	CCR8	3	39371197	39375171	1	chemokine (C-C motif) receptor 8 [Source:HGNC Symbol;Acc:1609]	0	Y	Y	N
ENSG00000173585	Tier 1	CCR9	3	45927996	45944667	1	chemokine (C-C motif) receptor 9 [Source:HGNC Symbol;Acc:1610]	0	Y	Y	N
ENSG00000121797	Tier 3B	CCRL2	3	46448654	46454488	1	chemokine (C-C motif) receptor-like 2 [Source:HGNC Symbol;Acc:1612]	2	Y	Y	N
ENSG00000134256	Tier 3B	CD101	1	118000000	118000000	1	CD101 molecule [Source:HGNC Symbol;Acc:5949]	0	N	Y	N
ENSG00000156535	Tier 3B	CD109	6	74405508	74538040	1	CD109 molecule [Source:HGNC Symbol;Acc:21685]	0	N	Y	N
ENSG00000170458	Tier 1	CD14	5	140000000	140000000	-1	CD14 molecule [Source:HGNC Symbol;Acc:1628]	0	N	Y	N
ENSG00000177697	Tier 3A	CD151	11	832843	839831	1	CD151 molecule (Raph blood group) [Source:HGNC Symbol;Acc:1630]	0	N	Y	N
ENSG00000117281	Tier 3A	CD160	1	146000000	146000000	-1	CD160 molecule [Source:HGNC Symbol;Acc:17013]	0	N	Y	N
ENSG00000177575	Tier 3B	CD163	12	7623409	7656489	-1	CD163 molecule [Source:HGNC Symbol;Acc:1631]	0	N	Y	N
ENSG00000177675	Tier 3B	CD163L1	12	7499281	7632493	-1	CD163 molecule-like 1 [Source:HGNC Symbol;Acc:30375]	0	N	Y	N
ENSG00000135535	Tier 3A	CD164	6	110000000	110000000	-1	CD164 molecule, sialomucin [Source:HGNC Symbol;Acc:1632]	1	N	Y	N
ENSG00000174950	Tier 3B	CD164L2	1	27705666	27709870	-1	CD164 sialomucin-like 2 [Source:HGNC Symbol;Acc:32043]	0	N	Y	N
ENSG00000204936	Tier 3B	CD177	19	43857811	43867480	1	CD177 molecule [Source:HGNC Symbol;Acc:30072]	0	N	Y	N
ENSG00000134061	Tier 3A	CD180	5	66478103	66492627	-1	CD180 molecule [Source:HGNC Symbol;Acc:6726]	0	N	Y	N
ENSG00000177455	Tier 1	CD19	16	28943260	28950667	1	CD19 molecule [Source:HGNC Symbol;Acc:1633]	8	N	Y	N
ENSG00000158477	Tier 3B	CD1A	1	158000000	158000000	1	CD1a molecule [Source:HGNC Symbol;Acc:1634]	0	N	Y	N
ENSG00000158485	Tier 3B	CD1B	1	158000000	158000000	-1	CD1b molecule [Source:HGNC Symbol;Acc:1635]	0	N	Y	N
ENSG00000158481	Tier 3B	CD1C	1	158000000	158000000	1	CD1c molecule [Source:HGNC Symbol;Acc:1636]	0	N	Y	N
ENSG00000158473	Tier 3B	CD1D	1	158000000	158000000	1	CD1d molecule [Source:HGNC Symbol;Acc:1637]	0	N	Y	N
ENSG00000158488	Tier 3B	CD1E	1	158000000	158000000	1	CD1e molecule [Source:HGNC Symbol;Acc:1638]	0	N	Y	N
ENSG00000116824	Tier 1	CD2	1	117000000	117000000	1	CD2 molecule [Source:HGNC Symbol;Acc:1639]	0	N	Y	N
ENSG00000091972	Tier 1	CD200	3	112000000	112000000	1	CD200 molecule [Source:HGNC Symbol;Acc:7203]	0	N	Y	N
ENSG00000163606	Tier 3A	CD200R1	3	113000000	113000000	-1	CD200 receptor 1 [Source:HGNC Symbol;Acc:24235]	0	N	Y	N
ENSG00000116031	Tier 3B	CD207	2	71057347	71062952	-1	CD207 molecule, langerin [Source:HGNC Symbol;Acc:17935]	0	N	Y	N
ENSG00000090659	Tier 3B	CD209	19	7804879	7812464	-1	CD209 molecule [Source:HGNC Symbol;Acc:1641]	0	N	Y	N
ENSG00000012124	Tier 1	CD22	19	35810164	35838258	1	CD22 molecule [Source:HGNC Symbol;Acc:1643]	0	N	Y	N
ENSG00000150637	Tier 3A	CD226	18	67498394	67629039	-1	CD226 molecule [Source:HGNC Symbol;Acc:16961]	7	N	Y	N
ENSG00000122223	Tier 3A	CD244	1	161000000	161000000	-1	CD244 molecule, natural killer cell receptor 2B4 [Source:HGNC Symbol;Acc:18171]	0	N	Y	N
ENSG00000198821	Tier 3A	CD247	1	167000000	167000000	-1	CD247 molecule [Source:HGNC Symbol;Acc:1677]	2	N	Y	N
ENSG00000174807	Tier 1	CD248	11	66081958	66084515	-1	CD248 molecule, endosialin [Source:HGNC Symbol;Acc:18219]	0	N	Y	N
ENSG00000139193	Tier 3A	CD27	12	6554033	6560884	1	CD27 molecule [Source:HGNC Symbol;Acc:11922]	0	N	Y	N
ENSG00000120217	Tier 1	CD274	9	5450503	5470566	1	CD274 molecule [Source:HGNC Symbol;Acc:17635]	0	N	Y	N
ENSG00000103855	Tier 1	CD276	15	73976307	74006859	1	CD276 molecule [Source:HGNC Symbol;Acc:19137]	1	N	Y	N
ENSG00000178562	Tier 1	CD28	2	205000000	205000000	1	CD28 molecule [Source:HGNC Symbol;Acc:1653]	2	N	Y	N
ENSG00000167851	Tier 3B	CD300A	17	72462555	72480933	1	CD300a molecule [Source:HGNC Symbol;Acc:19319]	0	N	Y	N
ENSG00000167850	Tier 3B	CD300C	17	72537247	72542282	-1	CD300c molecule [Source:HGNC Symbol;Acc:19320]	0	N	Y	N
ENSG00000186407	Tier 3B	CD300E	17	72606026	72619897	-1	CD300e molecule [Source:HGNC Symbol;Acc:28874]	0	N	Y	N
ENSG00000178789	Tier 3B	CD300LB	17	72517313	72527613	-1	CD300 molecule-like family member b [Source:HGNC Symbol;Acc:30811]	0	N	Y	N
ENSG00000204345	Tier 3B	CD300LD	17	72575504	72588422	-1	CD300 molecule-like family member d [Source:HGNC Symbol;Acc:16848]	0	N	Y	N
ENSG00000186074	Tier 3A	CD300LF	17	72690452	72709117	-1	CD300 molecule-like family member f [Source:HGNC Symbol;Acc:29883]	2	N	Y	N
ENSG00000161649	Tier 3A	CD300LG	17	41924516	41940997	1	CD300 molecule-like family member g [Source:HGNC Symbol;Acc:30455]	1	N	Y	N
ENSG00000241399	Tier 3B	CD302	2	161000000	161000000	-1	CD302 molecule [Source:HGNC Symbol;Acc:30843]	0	N	Y	N
ENSG00000167775	Tier 3B	CD320	19	8367011	8373240	-1	CD320 molecule [Source:HGNC Symbol;Acc:16692]	0	N	Y	N
ENSG00000105383	Tier 1	CD33	19	51728320	51747115	1	CD33 molecule [Source:HGNC Symbol;Acc:1659]	1	N	Y	N
ENSG00000174059	Tier 3A	CD34	1	208000000	208000000	-1	CD34 molecule [Source:HGNC Symbol;Acc:1662]	2	N	Y	N
ENSG00000135218	Tier 3A	CD36	7	79998891	80308593	1	CD36 molecule (thrombospondin receptor) [Source:HGNC Symbol;Acc:1663]	1	N	Y	N
ENSG00000104894	Tier 1	CD37	19	49838428	49846592	1	CD37 molecule [Source:HGNC Symbol;Acc:1666]	1	N	Y	N
ENSG00000004468	Tier 1	CD38	4	15779898	15854853	1	CD38 molecule [Source:HGNC Symbol;Acc:1667]	0	N	Y	N
ENSG00000167286	Tier 3B	CD3D	11	118000000	118000000	-1	CD3d molecule, delta (CD3-TCR complex) [Source:HGNC Symbol;Acc:1673]	0	N	Y	N
ENSG00000198851	Tier 1	CD3E	11	118000000	118000000	1	CD3e molecule, epsilon (CD3-TCR complex) [Source:HGNC Symbol;Acc:1674]	0	N	Y	N
ENSG00000160654	Tier 3B	CD3G	11	118000000	118000000	1	CD3g molecule, gamma (CD3-TCR complex) [Source:HGNC Symbol;Acc:1675]	0	N	Y	N
ENSG00000010610	Tier 1	CD4	12	6896024	6929974	1	CD4 molecule [Source:HGNC Symbol;Acc:1678]	0	N	Y	N
ENSG00000101017	Tier 1	CD40	20	44746911	44758502	1	CD40 molecule, TNF receptor superfamily member 5 [Source:HGNC Symbol;Acc:11919]	7	N	Y	N
ENSG00000102245	Tier 1	CD40LG	X	136000000	136000000	1	CD40 ligand [Source:HGNC Symbol;Acc:11935]	0	N	Y	N
ENSG00000026508	Tier 1	CD44	11	35160417	35253949	1	CD44 molecule (Indian blood group) [Source:HGNC Symbol;Acc:1681]	1	N	Y	N
ENSG00000117335	Tier 3A	CD46	1	208000000	208000000	1	CD46 molecule, complement regulatory protein [Source:HGNC Symbol;Acc:6953]	6	N	Y	N
ENSG00000196776	Tier 3B	CD47	3	108000000	108000000	-1	CD47 molecule [Source:HGNC Symbol;Acc:1682]	0	N	Y	N
ENSG00000117091	Tier 3A	CD48	1	161000000	161000000	-1	CD48 molecule [Source:HGNC Symbol;Acc:1683]	0	N	Y	N
ENSG00000110448	Tier 1	CD5	11	60869867	60895324	1	CD5 molecule [Source:HGNC Symbol;Acc:1685]	0	N	Y	N
ENSG00000169442	Tier 1	CD52	1	26644448	26647014	1	CD52 molecule [Source:HGNC Symbol;Acc:1804]	0	N	Y	N
ENSG00000143119	Tier 3A	CD53	1	111000000	111000000	1	CD53 molecule [Source:HGNC Symbol;Acc:1686]	0	N	Y	N
ENSG00000196352	Tier 1	CD55	1	207000000	208000000	1	CD55 molecule, decay accelerating factor for complement (Cromer blood group) [Source:HGNC Symbol;Acc:2665]	0	N	Y	N
ENSG00000116815	Tier 3A	CD58	1	117000000	117000000	-1	CD58 molecule [Source:HGNC Symbol;Acc:1688]	3	N	Y	N
ENSG00000085063	Tier 3B	CD59	11	33719807	33757991	-1	CD59 molecule, complement regulatory protein [Source:HGNC Symbol;Acc:1689]	0	N	Y	N
ENSG00000073754	Tier 3A	CD5L	1	158000000	158000000	-1	CD5 molecule-like [Source:HGNC Symbol;Acc:1690]	1	N	Y	N
ENSG00000013725	Tier 1	CD6	11	60739115	60787849	1	CD6 molecule [Source:HGNC Symbol;Acc:1691]	3	N	Y	N
ENSG00000135404	Tier 3A	CD63	12	56119107	56123491	-1	CD63 molecule [Source:HGNC Symbol;Acc:1692]	0	N	Y	N
ENSG00000129226	Tier 3A	CD68	17	7482785	7485429	1	CD68 molecule [Source:HGNC Symbol;Acc:1693]	20	N	Y	N
ENSG00000110848	Tier 3A	CD69	12	9905082	9913497	-1	CD69 molecule [Source:HGNC Symbol;Acc:1694]	1	N	Y	N
ENSG00000173762	Tier 3B	CD7	17	80272744	80275478	-1	CD7 molecule [Source:HGNC Symbol;Acc:1695]	0	N	Y	N
ENSG00000125726	Tier 1	CD70	19	6583194	6604114	-1	CD70 molecule [Source:HGNC Symbol;Acc:11937]	0	N	Y	N
ENSG00000137101	Tier 3B	CD72	9	35609530	35646807	-1	CD72 molecule [Source:HGNC Symbol;Acc:1696]	0	N	Y	N
ENSG00000019582	Tier 1	CD74	5	150000000	150000000	-1	CD74 molecule, major histocompatibility complex, class II invariant chain [Source:HGNC Symbol;Acc:1697]	0	N	Y	N
ENSG00000105369	Tier 3B	CD79A	19	42381190	42385439	1	CD79a molecule, immunoglobulin-associated alpha [Source:HGNC Symbol;Acc:1698]	0	N	Y	N
ENSG00000007312	Tier 1	CD79B	17	62006100	62009714	-1	CD79b molecule, immunoglobulin-associated beta [Source:HGNC Symbol;Acc:1699]	4	N	Y	N
ENSG00000121594	Tier 1	CD80	3	119000000	119000000	-1	CD80 molecule [Source:HGNC Symbol;Acc:1700]	6	N	Y	N
ENSG00000110651	Tier 3B	CD81	11	2397407	2418649	1	CD81 molecule [Source:HGNC Symbol;Acc:1701]	0	N	Y	N
ENSG00000085117	Tier 3A	CD82	11	44585977	44641913	1	CD82 molecule [Source:HGNC Symbol;Acc:6210]	0	N	Y	N
ENSG00000112149	Tier 3A	CD83	6	14117872	14137149	1	CD83 molecule [Source:HGNC Symbol;Acc:1703]	1	N	Y	N
ENSG00000066294	Tier 3B	CD84	1	161000000	161000000	-1	CD84 molecule [Source:HGNC Symbol;Acc:1704]	0	N	Y	N
ENSG00000114013	Tier 1	CD86	3	122000000	122000000	1	CD86 molecule [Source:HGNC Symbol;Acc:1705]	1	N	Y	N
ENSG00000153563	Tier 3A	CD8A	2	87011729	87035519	-1	CD8a molecule [Source:HGNC Symbol;Acc:1706]	1	N	Y	N
ENSG00000172116	Tier 3A	CD8B	2	87042462	87089047	-1	CD8b molecule [Source:HGNC Symbol;Acc:1707]	1	N	Y	N
ENSG00000010278	Tier 3A	CD9	12	6308881	6347425	1	CD9 molecule [Source:HGNC Symbol;Acc:1709]	0	N	Y	N
ENSG00000125810	Tier 3A	CD93	20	23059986	23066977	-1	CD93 molecule [Source:HGNC Symbol;Acc:15855]	0	N	Y	N
ENSG00000153283	Tier 3A	CD96	3	111000000	111000000	1	CD96 molecule [Source:HGNC Symbol;Acc:16892]	0	N	Y	N
ENSG00000123146	Tier 3B	CD97	19	14491313	14519537	1	CD97 molecule [Source:HGNC Symbol;Acc:1711]	0	N	Y	N
ENSG00000002586	Tier 3B	CD99	X	2609220	2659350	1	CD99 molecule [Source:HGNC Symbol;Acc:7082]	0	N	Y	N
ENSG00000158825	Tier 1	CDA	1	20915441	20945401	1	cytidine deaminase [Source:HGNC Symbol;Acc:1712]	0	Y	Y	Y
ENSG00000164045	Tier 2	CDC25A	3	48198636	48229892	-1	cell division cycle 25A [Source:HGNC Symbol;Acc:1725]	0	Y	N	N
ENSG00000101224	Tier 2	CDC25B	20	3767578	3786762	1	cell division cycle 25B [Source:HGNC Symbol;Acc:1726]	0	Y	N	N
ENSG00000158402	Tier 2	CDC25C	5	138000000	138000000	-1	cell division cycle 25C [Source:HGNC Symbol;Acc:1727]	2	Y	N	N
ENSG00000070831	Tier 2	CDC42	1	22379120	22419437	1	cell division cycle 42 [Source:HGNC Symbol;Acc:1736]	8	Y	N	N
ENSG00000143776	Tier 2	CDC42BPA	1	227000000	228000000	-1	CDC42 binding protein kinase alpha (DMPK-like) [Source:HGNC Symbol;Acc:1737]	0	Y	N	N
ENSG00000198752	Tier 2	CDC42BPB	14	103000000	104000000	-1	CDC42 binding protein kinase beta (DMPK-like) [Source:HGNC Symbol;Acc:1738]	0	Y	N	N
ENSG00000171219	Tier 2	CDC42BPG	11	64590859	64612041	-1	CDC42 binding protein kinase gamma (DMPK-like) [Source:HGNC Symbol;Acc:29829]	0	Y	N	N
ENSG00000097046	Tier 2	CDC7	1	91966408	91991321	1	cell division cycle 7 [Source:HGNC Symbol;Acc:1745]	0	Y	N	N
ENSG00000163814	Tier 3B	CDCP1	3	45123770	45187914	-1	CUB domain containing protein 1 [Source:HGNC Symbol;Acc:24357]	0	N	Y	N
ENSG00000039068	Tier 3A	CDH1	16	68771128	68869451	1	cadherin 1, type 1, E-cadherin (epithelial) [Source:HGNC Symbol;Acc:1748]	1	N	Y	N
ENSG00000140945	Tier 3A	CDH13	16	82660408	83830204	1	cadherin 13 [Source:HGNC Symbol;Acc:1753]	8	N	Y	N
ENSG00000170558	Tier 1	CDH2	18	25530930	25757410	-1	cadherin 2, type 1, N-cadherin (neuronal) [Source:HGNC Symbol;Acc:1759]	0	N	Y	N
ENSG00000062038	Tier 1	CDH3	16	68670092	68756519	1	cadherin 3, type 1, P-cadherin (placental) [Source:HGNC Symbol;Acc:1762]	4	N	Y	N
ENSG00000179776	Tier 3B	CDH5	16	66400533	66438686	1	cadherin 5, type 2 (vascular endothelium) [Source:HGNC Symbol;Acc:1764]	0	N	Y	N
ENSG00000170312	Tier 1	CDK1	10	62538089	62554610	1	cyclin-dependent kinase 1 [Source:HGNC Symbol;Acc:1722]	0	Y	N	N
ENSG00000185324	Tier 3B	CDK10	16	89747145	89762772	1	cyclin-dependent kinase 10 [Source:HGNC Symbol;Acc:1770]	20	Y	N	N
ENSG00000008128	Tier 2	CDK11A	1	1634169	1655766	-1	cyclin-dependent kinase 11A [Source:HGNC Symbol;Acc:1730]	0	Y	N	N
ENSG00000248333	Tier 2	CDK11B	1	1570603	1590473	-1	cyclin-dependent kinase 11B [Source:HGNC Symbol;Acc:1729]	0	Y	N	N
ENSG00000167258	Tier 3B	CDK12	17	37617764	37721160	1	cyclin-dependent kinase 12 [Source:HGNC Symbol;Acc:24224]	3	Y	N	N
ENSG00000065883	Tier 1	CDK13	7	39989636	40136733	1	cyclin-dependent kinase 13 [Source:HGNC Symbol;Acc:1733]	0	Y	N	N
ENSG00000058091	Tier 2	CDK14	7	90095738	90839905	1	cyclin-dependent kinase 14 [Source:HGNC Symbol;Acc:8883]	0	Y	N	N
ENSG00000138395	Tier 2	CDK15	2	203000000	203000000	1	cyclin-dependent kinase 15 [Source:HGNC Symbol;Acc:14434]	0	Y	N	N
ENSG00000102225	Tier 1	CDK16	X	47077259	47089396	1	cyclin-dependent kinase 16 [Source:HGNC Symbol;Acc:8749]	0	Y	N	N
ENSG00000059758	Tier 2	CDK17	12	96672039	96794338	-1	cyclin-dependent kinase 17 [Source:HGNC Symbol;Acc:8750]	0	Y	N	N
ENSG00000117266	Tier 2	CDK18	1	205000000	206000000	1	cyclin-dependent kinase 18 [Source:HGNC Symbol;Acc:8751]	0	Y	N	N
ENSG00000155111	Tier 1	CDK19	6	111000000	111000000	-1	cyclin-dependent kinase 19 [Source:HGNC Symbol;Acc:19338]	0	Y	N	N
ENSG00000123374	Tier 1	CDK2	12	56360553	56366568	1	cyclin-dependent kinase 2 [Source:HGNC Symbol;Acc:1771]	4	Y	N	N
ENSG00000156345	Tier 3B	CDK20	9	90581356	90589668	-1	cyclin-dependent kinase 20 [Source:HGNC Symbol;Acc:21420]	0	Y	N	N
ENSG00000250506	Tier 2	CDK3	17	73996987	74002080	1	cyclin-dependent kinase 3 [Source:HGNC Symbol;Acc:1772]	0	Y	N	N
ENSG00000135446	Tier 1	CDK4	12	58141510	58149796	-1	cyclin-dependent kinase 4 [Source:HGNC Symbol;Acc:1773]	2	Y	N	N
ENSG00000164885	Tier 1	CDK5	7	151000000	151000000	-1	cyclin-dependent kinase 5 [Source:HGNC Symbol;Acc:1774]	0	Y	N	N
ENSG00000176749	Tier 1	CDK5R1	17	30813637	30818274	1	cyclin-dependent kinase 5, regulatory subunit 1 (p35) [Source:HGNC Symbol;Acc:1775]	0	Y	N	N
ENSG00000105810	Tier 1	CDK6	7	92234235	92465908	-1	cyclin-dependent kinase 6 [Source:HGNC Symbol;Acc:1777]	9	Y	N	N
ENSG00000134058	Tier 1	CDK7	5	68530668	68573250	1	cyclin-dependent kinase 7 [Source:HGNC Symbol;Acc:1778]	0	Y	N	N
ENSG00000132964	Tier 1	CDK8	13	26828276	26979375	1	cyclin-dependent kinase 8 [Source:HGNC Symbol;Acc:1779]	0	Y	N	N
ENSG00000136807	Tier 1	CDK9	9	131000000	131000000	1	cyclin-dependent kinase 9 [Source:HGNC Symbol;Acc:1780]	0	Y	N	N
ENSG00000100490	Tier 2	CDKL1	14	50796310	50883179	-1	cyclin-dependent kinase-like 1 (CDC2-related kinase) [Source:HGNC Symbol;Acc:1781]	0	Y	N	N
ENSG00000138769	Tier 1	CDKL2	4	76503215	76555900	-1	cyclin-dependent kinase-like 2 (CDC2-related kinase) [Source:HGNC Symbol;Acc:1782]	0	Y	N	N
ENSG00000006837	Tier 2	CDKL3	5	134000000	134000000	-1	cyclin-dependent kinase-like 3 [Source:HGNC Symbol;Acc:15483]	0	Y	N	N
ENSG00000205111	Tier 3B	CDKL4	2	39402787	39456729	-1	cyclin-dependent kinase-like 4 [Source:HGNC Symbol;Acc:19287]	0	Y	N	N
ENSG00000008086	Tier 1	CDKL5	X	18443703	18671749	1	cyclin-dependent kinase-like 5 [Source:HGNC Symbol;Acc:11411]	0	Y	N	N
ENSG00000124762	Tier 2	CDKN1A	6	36644305	36655116	1	cyclin-dependent kinase inhibitor 1A (p21, Cip1) [Source:HGNC Symbol;Acc:1784]	4	Y	N	N
ENSG00000185267	Tier 3B	CDNF	10	14861249	14880574	-1	cerebral dopamine neurotrophic factor [Source:HGNC Symbol;Acc:24913]	0	N	Y	N
ENSG00000079385	Tier 3B	CEACAM1	19	43011456	43065386	-1	carcinoembryonic antigen-related cell adhesion molecule 1 (biliary glycoprotein) [Source:HGNC Symbol;Acc:1814]	0	N	Y	N
ENSG00000213892	Tier 3A	CEACAM16	19	45202421	45213986	1	carcinoembryonic antigen-related cell adhesion molecule 16 [Source:HGNC Symbol;Acc:31948]	0	N	Y	N
ENSG00000170956	Tier 1	CEACAM3	19	42300369	42315591	1	carcinoembryonic antigen-related cell adhesion molecule 3 [Source:HGNC Symbol;Acc:1815]	0	N	Y	N
ENSG00000105388	Tier 1	CEACAM5	19	42212504	42233718	1	carcinoembryonic antigen-related cell adhesion molecule 5 [Source:HGNC Symbol;Acc:1817]	0	N	Y	N
ENSG00000086548	Tier 1	CEACAM6	19	42254885	42276113	1	carcinoembryonic antigen-related cell adhesion molecule 6 (non-specific cross reacting antigen) [Source:HGNC Symbol;Acc:1818]	0	N	Y	N
ENSG00000007306	Tier 3B	CEACAM7	19	42177235	42210895	-1	carcinoembryonic antigen-related cell adhesion molecule 7 [Source:HGNC Symbol;Acc:1819]	0	N	Y	N
ENSG00000124469	Tier 3B	CEACAM8	19	43084393	43099207	-1	carcinoembryonic antigen-related cell adhesion molecule 8 [Source:HGNC Symbol;Acc:1820]	0	N	Y	N
ENSG00000093072	Tier 3B	CECR1	22	17660194	17702879	-1	cat eye syndrome chromosome region, candidate 1 [Source:HGNC Symbol;Acc:1839]	0	N	Y	N
ENSG00000170835	Tier 2	CEL	9	136000000	136000000	1	carboxyl ester lipase [Source:HGNC Symbol;Acc:1848]	0	Y	Y	N
ENSG00000139610	Tier 1	CELA1	12	51722227	51740463	-1	chymotrypsin-like elastase family, member 1 [Source:HGNC Symbol;Acc:3308]	0	Y	Y	N
ENSG00000142615	Tier 3A	CELA2A	1	15783223	15798586	1	chymotrypsin-like elastase family, member 2A [Source:HGNC Symbol;Acc:24609]	0	N	Y	N
ENSG00000215704	Tier 3A	CELA2B	1	15792404	15817895	1	chymotrypsin-like elastase family, member 2B [Source:HGNC Symbol;Acc:29995]	0	N	Y	N
ENSG00000075275	Tier 3B	CELSR1	22	46756731	46933067	-1	cadherin, EGF LAG seven-pass G-type receptor 1 [Source:HGNC Symbol;Acc:1850]	2	N	Y	N
ENSG00000143126	Tier 3B	CELSR2	1	110000000	110000000	1	cadherin, EGF LAG seven-pass G-type receptor 2 [Source:HGNC Symbol;Acc:3231]	32	N	Y	N
ENSG00000008300	Tier 3B	CELSR3	3	48673902	48700348	-1	cadherin, EGF LAG seven-pass G-type receptor 3 [Source:HGNC Symbol;Acc:3230]	0	N	Y	N
ENSG00000147869	Tier 3B	CER1	9	14719722	14722715	-1	cerberus 1, DAN family BMP antagonist [Source:HGNC Symbol;Acc:1862]	0	N	Y	N
ENSG00000198848	Tier 1	CES1	16	55836763	55867249	-1	carboxylesterase 1 [Source:HGNC Symbol;Acc:1863]	0	Y	Y	Y
ENSG00000172831	Tier 1	CES2	16	66968347	66978999	1	carboxylesterase 2 [Source:HGNC Symbol;Acc:1864]	0	Y	Y	Y
ENSG00000172828	Tier 3B	CES3	16	66995140	67009051	1	carboxylesterase 3 [Source:HGNC Symbol;Acc:1865]	0	Y	N	N
ENSG00000172824	Tier 3B	CES4A	16	67022492	67043661	1	carboxylesterase 4A [Source:HGNC Symbol;Acc:26741]	0	Y	N	N
ENSG00000159398	Tier 3B	CES5A	16	55880066	55989943	-1	carboxylesterase 5A [Source:HGNC Symbol;Acc:26459]	0	Y	Y	N
ENSG00000087237	Tier 1	CETP	16	56995762	57017757	1	cholesteryl ester transfer protein, plasma [Source:HGNC Symbol;Acc:1869]	48	Y	Y	N
ENSG00000243649	Tier 3A	CFB	6	31895475	31919861	1	complement factor B [Source:HGNC Symbol;Acc:1037]	70	N	Y	N
ENSG00000136698	Tier 3B	CFC1	2	131000000	131000000	-1	cripto, FRL-1, cryptic family 1 [Source:HGNC Symbol;Acc:18292]	0	N	Y	N
ENSG00000197766	Tier 1	CFD	19	859453	863453	1	complement factor D (adipsin) [Source:HGNC Symbol;Acc:2771]	0	N	Y	N
ENSG00000000971	Tier 3A	CFH	1	197000000	197000000	1	complement factor H [Source:HGNC Symbol;Acc:4883]	21	N	Y	N
ENSG00000244414	Tier 3A	CFHR1	1	197000000	197000000	1	complement factor H-related 1 [Source:HGNC Symbol;Acc:4888]	20	N	Y	N
ENSG00000080910	Tier 3A	CFHR2	1	197000000	197000000	1	complement factor H-related 2 [Source:HGNC Symbol;Acc:4890]	22	N	Y	N
ENSG00000116785	Tier 3A	CFHR3	1	197000000	197000000	1	complement factor H-related 3 [Source:HGNC Symbol;Acc:16980]	21	N	Y	N
ENSG00000134365	Tier 3A	CFHR4	1	197000000	197000000	1	complement factor H-related 4 [Source:HGNC Symbol;Acc:16979]	22	N	Y	N
ENSG00000134389	Tier 3A	CFHR5	1	197000000	197000000	1	complement factor H-related 5 [Source:HGNC Symbol;Acc:24668]	3	N	Y	N
ENSG00000205403	Tier 3A	CFI	4	111000000	111000000	-1	complement factor I [Source:HGNC Symbol;Acc:5394]	0	N	Y	N
ENSG00000126759	Tier 3B	CFP	X	47483612	47489704	-1	complement factor properdin [Source:HGNC Symbol;Acc:8864]	0	N	Y	N
ENSG00000001626	Tier 1	CFTR	7	117000000	117000000	1	cystic fibrosis transmembrane conductance regulator (ATP-binding cassette sub-family C, member 7) [Source:HGNC Symbol;Acc:1884]	0	Y	N	Y
ENSG00000135346	Tier 3B	CGA	6	87795216	87804824	-1	glycoprotein hormones, alpha polypeptide [Source:HGNC Symbol;Acc:1885]	0	N	Y	N
ENSG00000104827	Tier 3B	CGB	19	49526126	49527590	-1	chorionic gonadotropin, beta polypeptide [Source:HGNC Symbol;Acc:1886]	0	N	Y	N
ENSG00000104818	Tier 3B	CGB2	19	49535169	49536495	1	chorionic gonadotropin, beta polypeptide 2 [Source:HGNC Symbol;Acc:16722]	0	N	Y	N
ENSG00000189052	Tier 3B	CGB5	19	49547141	49548568	1	chorionic gonadotropin, beta polypeptide 5 [Source:HGNC Symbol;Acc:16452]	0	N	Y	N
ENSG00000196337	Tier 3B	CGB7	19	49557531	49562117	-1	chorionic gonadotropin, beta polypeptide 7 [Source:HGNC Symbol;Acc:16451]	0	N	Y	N
ENSG00000213030	Tier 3B	CGB8	19	49550895	49552400	-1	chorionic gonadotropin, beta polypeptide 8 [Source:HGNC Symbol;Acc:16453]	0	N	Y	N
ENSG00000138028	Tier 3B	CGREF1	2	27321757	27341995	-1	cell growth regulator with EF-hand domain 1 [Source:HGNC Symbol;Acc:16962]	0	N	Y	N
ENSG00000136457	Tier 3A	CHAD	17	48541857	48546327	-1	chondroadherin [Source:HGNC Symbol;Acc:1909]	0	N	Y	N
ENSG00000100399	Tier 3B	CHADL	22	41625517	41636938	-1	chondroadherin-like [Source:HGNC Symbol;Acc:25165]	1	Y	Y	N
ENSG00000070748	Tier 1	CHAT	10	50817141	50901925	1	choline O-acetyltransferase [Source:HGNC Symbol;Acc:1912]	0	Y	N	N
ENSG00000149554	Tier 1	CHEK1	11	125000000	126000000	1	checkpoint kinase 1 [Source:HGNC Symbol;Acc:1925]	0	Y	N	N
ENSG00000183765	Tier 1	CHEK2	22	29083731	29138410	-1	checkpoint kinase 2 [Source:HGNC Symbol;Acc:16627]	7	Y	N	N
ENSG00000100604	Tier 3B	CHGA	14	93389425	93401638	1	chromogranin A (parathyroid secretory protein 1) [Source:HGNC Symbol;Acc:1929]	0	N	Y	N
ENSG00000089199	Tier 3A	CHGB	20	5892076	5906007	1	chromogranin B (secretogranin 1) [Source:HGNC Symbol;Acc:1930]	0	N	Y	N
ENSG00000133048	Tier 3A	CHI3L1	1	203000000	203000000	-1	chitinase 3-like 1 (cartilage glycoprotein-39) [Source:HGNC Symbol;Acc:1932]	0	N	Y	N
ENSG00000064886	Tier 3B	CHI3L2	1	112000000	112000000	1	chitinase 3-like 2 [Source:HGNC Symbol;Acc:1933]	0	N	Y	N
ENSG00000134216	Tier 2	CHIA	1	112000000	112000000	1	chitinase, acidic [Source:HGNC Symbol;Acc:17432]	0	Y	Y	N
ENSG00000177830	Tier 3A	CHID1	11	867357	915058	-1	chitinase domain containing 1 [Source:HGNC Symbol;Acc:28474]	0	N	Y	N
ENSG00000133063	Tier 3A	CHIT1	1	203000000	203000000	-1	chitinase 1 (chitotriosidase) [Source:HGNC Symbol;Acc:1936]	0	N	Y	N
ENSG00000134121	Tier 3A	CHL1	3	238279	451090	1	cell adhesion molecule L1-like [Source:HGNC Symbol;Acc:1939]	0	N	Y	N
ENSG00000090539	Tier 3A	CHRD	3	184000000	184000000	1	chordin [Source:HGNC Symbol;Acc:1949]	0	N	Y	N
ENSG00000101938	Tier 3A	CHRDL1	X	110000000	110000000	-1	chordin-like 1 [Source:HGNC Symbol;Acc:29861]	2	N	Y	N
ENSG00000054938	Tier 3B	CHRDL2	11	74407474	74442430	-1	chordin-like 2 [Source:HGNC Symbol;Acc:24168]	0	N	Y	N
ENSG00000166664	Tier 3B	CHRFAM7A	15	30653443	30686052	-1	CHRNA7 (cholinergic receptor, nicotinic, alpha 7, exons 5-10) and FAM7A (family with sequence similarity 7A, exons A-E) fusion [Source:HGNC Symbol;Acc:15781]	0	Y	N	N
ENSG00000168539	Tier 1	CHRM1	11	62676151	62689279	-1	cholinergic receptor, muscarinic 1 [Source:HGNC Symbol;Acc:1950]	0	Y	N	N
ENSG00000181072	Tier 1	CHRM2	7	137000000	137000000	1	cholinergic receptor, muscarinic 2 [Source:HGNC Symbol;Acc:1951]	1	Y	Y	N
ENSG00000133019	Tier 1	CHRM3	1	240000000	240000000	1	cholinergic receptor, muscarinic 3 [Source:HGNC Symbol;Acc:1952]	2	Y	Y	N
ENSG00000180720	Tier 1	CHRM4	11	46406640	46408107	-1	cholinergic receptor, muscarinic 4 [Source:HGNC Symbol;Acc:1953]	0	Y	Y	N
ENSG00000184984	Tier 1	CHRM5	15	34260921	34357291	1	cholinergic receptor, muscarinic 5 [Source:HGNC Symbol;Acc:1954]	0	Y	Y	N
ENSG00000138435	Tier 1	CHRNA1	2	176000000	176000000	-1	cholinergic receptor, nicotinic, alpha 1 (muscle) [Source:HGNC Symbol;Acc:1955]	0	Y	Y	N
ENSG00000129749	Tier 3B	CHRNA10	11	3686817	3692614	-1	cholinergic receptor, nicotinic, alpha 10 (neuronal) [Source:HGNC Symbol;Acc:13800]	0	Y	N	N
ENSG00000120903	Tier 1	CHRNA2	8	27317279	27337400	-1	cholinergic receptor, nicotinic, alpha 2 (neuronal) [Source:HGNC Symbol;Acc:1956]	0	Y	Y	N
ENSG00000080644	Tier 1	CHRNA3	15	78885394	78913637	-1	cholinergic receptor, nicotinic, alpha 3 (neuronal) [Source:HGNC Symbol;Acc:1957]	28	Y	N	N
ENSG00000101204	Tier 1	CHRNA4	20	61975420	62009753	-1	cholinergic receptor, nicotinic, alpha 4 (neuronal) [Source:HGNC Symbol;Acc:1958]	0	Y	N	N
ENSG00000169684	Tier 2	CHRNA5	15	78857862	78887611	1	cholinergic receptor, nicotinic, alpha 5 (neuronal) [Source:HGNC Symbol;Acc:1959]	27	Y	N	N
ENSG00000147434	Tier 2	CHRNA6	8	42607763	42651535	-1	cholinergic receptor, nicotinic, alpha 6 (neuronal) [Source:HGNC Symbol;Acc:15963]	0	Y	Y	N
ENSG00000175344	Tier 1	CHRNA7	15	32322691	32464722	1	cholinergic receptor, nicotinic, alpha 7 (neuronal) [Source:HGNC Symbol;Acc:1960]	0	Y	Y	N
ENSG00000174343	Tier 3A	CHRNA9	4	40337346	40357234	1	cholinergic receptor, nicotinic, alpha 9 (neuronal) [Source:HGNC Symbol;Acc:14079]	0	Y	N	N
ENSG00000170175	Tier 1	CHRNB1	17	7348380	7361026	1	cholinergic receptor, nicotinic, beta 1 (muscle) [Source:HGNC Symbol;Acc:1961]	0	Y	Y	N
ENSG00000160716	Tier 1	CHRNB2	1	155000000	155000000	1	cholinergic receptor, nicotinic, beta 2 (neuronal) [Source:HGNC Symbol;Acc:1962]	0	Y	Y	N
ENSG00000147432	Tier 2	CHRNB3	8	42552519	42592550	1	cholinergic receptor, nicotinic, beta 3 (neuronal) [Source:HGNC Symbol;Acc:1963]	2	Y	N	N
ENSG00000117971	Tier 1	CHRNB4	15	78916461	79020096	-1	cholinergic receptor, nicotinic, beta 4 (neuronal) [Source:HGNC Symbol;Acc:1964]	30	Y	N	N
ENSG00000135902	Tier 1	CHRND	2	233000000	233000000	1	cholinergic receptor, nicotinic, delta (muscle) [Source:HGNC Symbol;Acc:1965]	2	Y	Y	N
ENSG00000108556	Tier 1	CHRNE	17	4801069	4806369	-1	cholinergic receptor, nicotinic, epsilon (muscle) [Source:HGNC Symbol;Acc:1966]	2	Y	Y	N
ENSG00000196811	Tier 1	CHRNG	2	233000000	233000000	1	cholinergic receptor, nicotinic, gamma (muscle) [Source:HGNC Symbol;Acc:1967]	2	Y	N	N
ENSG00000175264	Tier 1	CHST1	11	45670427	45687172	-1	carbohydrate (keratan sulfate Gal-6) sulfotransferase 1 [Source:HGNC Symbol;Acc:1969]	0	N	N	Y
ENSG00000115526	Tier 1	CHST10	2	101000000	101000000	-1	carbohydrate sulfotransferase 10 [Source:HGNC Symbol;Acc:19650]	0	N	N	Y
ENSG00000171310	Tier 1	CHST11	12	105000000	105000000	1	carbohydrate (chondroitin 4) sulfotransferase 11 [Source:HGNC Symbol;Acc:17422]	0	N	N	Y
ENSG00000136213	Tier 1	CHST12	7	2443223	2474242	1	carbohydrate (chondroitin 4) sulfotransferase 12 [Source:HGNC Symbol;Acc:17423]	0	N	N	Y
ENSG00000180767	Tier 1	CHST13	3	126000000	126000000	1	carbohydrate (chondroitin 4) sulfotransferase 13 [Source:HGNC Symbol;Acc:21755]	0	N	N	Y
ENSG00000175040	Tier 1	CHST2	3	143000000	143000000	1	carbohydrate (N-acetylglucosamine-6-O) sulfotransferase 2 [Source:HGNC Symbol;Acc:1970]	0	N	N	Y
ENSG00000122863	Tier 1	CHST3	10	73724123	73773322	1	carbohydrate (chondroitin 6) sulfotransferase 3 [Source:HGNC Symbol;Acc:1971]	1	N	N	Y
ENSG00000140835	Tier 1	CHST4	16	71559136	71572649	1	carbohydrate (N-acetylglucosamine 6-O) sulfotransferase 4 [Source:HGNC Symbol;Acc:1972]	1	N	N	Y
ENSG00000135702	Tier 1	CHST5	16	75562433	75569145	-1	carbohydrate (N-acetylglucosamine 6-O) sulfotransferase 5 [Source:HGNC Symbol;Acc:1973]	0	N	N	Y
ENSG00000183196	Tier 1	CHST6	16	75510949	75529282	-1	carbohydrate (N-acetylglucosamine 6-O) sulfotransferase 6 [Source:HGNC Symbol;Acc:6938]	3	N	N	Y
ENSG00000147119	Tier 1	CHST7	X	46433219	46457843	1	carbohydrate (N-acetylglucosamine 6-O) sulfotransferase 7 [Source:HGNC Symbol;Acc:13817]	0	N	N	Y
ENSG00000124302	Tier 1	CHST8	19	34112861	34264414	1	carbohydrate (N-acetylgalactosamine 4-0) sulfotransferase 8 [Source:HGNC Symbol;Acc:15993]	0	N	N	Y
ENSG00000154080	Tier 1	CHST9	18	24495595	24765281	-1	carbohydrate (N-acetylgalactosamine 4-0) sulfotransferase 9 [Source:HGNC Symbol;Acc:19898]	1	N	Y	Y
ENSG00000131873	Tier 3A	CHSY1	15	102000000	102000000	-1	chondroitin sulfate synthase 1 [Source:HGNC Symbol;Acc:17198]	1	N	Y	N
ENSG00000213341	Tier 1	CHUK	10	102000000	102000000	-1	conserved helix-loop-helix ubiquitous kinase [Source:HGNC Symbol;Acc:1974]	1	Y	N	N
ENSG00000138615	Tier 3B	CILP	15	65488337	65503826	-1	cartilage intermediate layer protein, nucleotide pyrophosphohydrolase [Source:HGNC Symbol;Acc:1980]	0	N	Y	N
ENSG00000160161	Tier 3A	CILP2	19	19649057	19657468	1	cartilage intermediate layer protein 2 [Source:HGNC Symbol;Acc:24213]	19	N	Y	N
ENSG00000122873	Tier 2	CISD1	10	60028818	60049346	1	CDGSH iron sulfur domain 1 [Source:HGNC Symbol;Acc:30880]	2	Y	N	N
ENSG00000122966	Tier 1	CIT	12	120000000	120000000	-1	citron (rho-interacting, serine/threonine kinase 21) [Source:HGNC Symbol;Acc:1985]	1	Y	N	N
ENSG00000217555	Tier 3B	CKLF	16	66586466	66600154	1	chemokine-like factor [Source:HGNC Symbol;Acc:13253]	0	N	Y	N
ENSG00000016490	Tier 1	CLCA1	1	86934051	86965972	1	chloride channel accessory 1 [Source:HGNC Symbol;Acc:2015]	0	Y	Y	N
ENSG00000137975	Tier 1	CLCA2	1	86889769	86922241	1	chloride channel accessory 2 [Source:HGNC Symbol;Acc:2016]	0	Y	Y	N
ENSG00000153923	Tier 1	CLCA3P	1	87099956	87121059	1	chloride channel accessory 3, pseudogene [Source:HGNC Symbol;Acc:2017]	0	Y	N	N
ENSG00000016602	Tier 1	CLCA4	1	87012761	87046437	1	chloride channel accessory 4 [Source:HGNC Symbol;Acc:2018]	0	Y	Y	N
ENSG00000175505	Tier 3B	CLCF1	11	67131639	67141648	-1	cardiotrophin-like cytokine factor 1 [Source:HGNC Symbol;Acc:17412]	0	N	Y	N
ENSG00000188037	Tier 2	CLCN1	7	143000000	143000000	1	chloride channel, voltage-sensitive 1 [Source:HGNC Symbol;Acc:2019]	0	Y	N	N
ENSG00000114859	Tier 1	CLCN2	3	184000000	184000000	-1	chloride channel, voltage-sensitive 2 [Source:HGNC Symbol;Acc:2020]	1	Y	N	N
ENSG00000109572	Tier 3B	CLCN3	4	171000000	171000000	1	chloride channel, voltage-sensitive 3 [Source:HGNC Symbol;Acc:2021]	1	Y	N	N
ENSG00000073464	Tier 3B	CLCN4	X	10125024	10205700	1	chloride channel, voltage-sensitive 4 [Source:HGNC Symbol;Acc:2022]	0	Y	N	N
ENSG00000171365	Tier 3B	CLCN5	X	49687225	49863892	1	chloride channel, voltage-sensitive 5 [Source:HGNC Symbol;Acc:2023]	0	Y	N	N
ENSG00000186510	Tier 3A	CLCNKA	1	16345370	16360545	1	chloride channel, voltage-sensitive Ka [Source:HGNC Symbol;Acc:2026]	1	Y	N	N
ENSG00000184908	Tier 3B	CLCNKB	1	16370272	16383803	1	chloride channel, voltage-sensitive Kb [Source:HGNC Symbol;Acc:2027]	0	Y	N	N
ENSG00000066405	Tier 1	CLDN18	3	138000000	138000000	1	claudin 18 [Source:HGNC Symbol;Acc:2039]	0	N	Y	N
ENSG00000132514	Tier 3B	CLEC10A	17	6977856	6983626	-1	C-type lectin domain family 10, member A [Source:HGNC Symbol;Acc:16916]	0	N	Y	N
ENSG00000105472	Tier 3B	CLEC11A	19	51226586	51228974	1	C-type lectin domain family 11, member A [Source:HGNC Symbol;Acc:10576]	0	N	Y	N
ENSG00000176435	Tier 3A	CLEC14A	14	38723308	38725574	-1	C-type lectin domain family 14, member A [Source:HGNC Symbol;Acc:19832]	0	N	Y	N
ENSG00000166509	Tier 3B	CLEC3A	16	78056412	78100658	1	C-type lectin domain family 3, member A [Source:HGNC Symbol;Acc:2052]	0	N	Y	N
ENSG00000163815	Tier 3B	CLEC3B	3	45043040	45077563	1	C-type lectin domain family 3, member B [Source:HGNC Symbol;Acc:11891]	0	N	Y	N
ENSG00000198178	Tier 3B	CLEC4C	12	7882011	7904201	-1	C-type lectin domain family 4, member C [Source:HGNC Symbol;Acc:13258]	0	N	Y	N
ENSG00000104938	Tier 3B	CLEC4M	19	7828035	7834491	1	C-type lectin domain family 4, member M [Source:HGNC Symbol;Acc:13523]	0	N	Y	N
ENSG00000013441	Tier 1	CLK1	2	202000000	202000000	-1	CDC-like kinase 1 [Source:HGNC Symbol;Acc:2068]	0	Y	N	N
ENSG00000176444	Tier 1	CLK2	1	155000000	155000000	-1	CDC-like kinase 2 [Source:HGNC Symbol;Acc:2069]	4	Y	N	N
ENSG00000179335	Tier 2	CLK3	15	74890841	74932057	1	CDC-like kinase 3 [Source:HGNC Symbol;Acc:2071]	6	Y	N	N
ENSG00000113240	Tier 1	CLK4	5	178000000	178000000	-1	CDC-like kinase 4 [Source:HGNC Symbol;Acc:13659]	0	Y	N	N
ENSG00000137392	Tier 3B	CLPS	6	35762759	35765088	-1	colipase, pancreatic [Source:HGNC Symbol;Acc:2085]	1	N	Y	N
ENSG00000196748	Tier 3B	CLPSL2	6	35744371	35747329	1	colipase-like 2 [Source:HGNC Symbol;Acc:21250]	1	N	Y	N
ENSG00000171603	Tier 3B	CLSTN1	1	9789084	9884584	-1	calsyntenin 1 [Source:HGNC Symbol;Acc:17447]	0	N	Y	N
ENSG00000120885	Tier 3A	CLU	8	27454434	27472548	-1	clusterin [Source:HGNC Symbol;Acc:2095]	5	N	Y	N
ENSG00000079101	Tier 3B	CLUL1	18	596988	650334	1	clusterin-like 1 (retinal) [Source:HGNC Symbol;Acc:2096]	0	N	Y	N
ENSG00000092009	Tier 1	CMA1	14	24974559	24977471	-1	chymase 1, mast cell [Source:HGNC Symbol;Acc:2097]	0	Y	Y	N
ENSG00000174600	Tier 2	CMKLR1	12	109000000	109000000	-1	chemokine-like receptor 1 [Source:HGNC Symbol;Acc:2121]	0	Y	Y	N
ENSG00000150656	Tier 3B	CNDP1	18	72201675	72254448	1	carnosine dipeptidase 1 (metallopeptidase M20 family) [Source:HGNC Symbol;Acc:20675]	0	N	Y	N
ENSG00000198515	Tier 3B	CNGA1	4	47937994	48018689	-1	cyclic nucleotide gated channel alpha 1 [Source:HGNC Symbol;Acc:2148]	0	Y	N	N
ENSG00000183862	Tier 3B	CNGA2	X	151000000	151000000	1	cyclic nucleotide gated channel alpha 2 [Source:HGNC Symbol;Acc:2149]	0	Y	N	N
ENSG00000144191	Tier 3B	CNGA3	2	98962618	99015064	1	cyclic nucleotide gated channel alpha 3 [Source:HGNC Symbol;Acc:2150]	0	Y	N	N
ENSG00000132259	Tier 3B	CNGA4	11	6255995	6265659	1	cyclic nucleotide gated channel alpha 4 [Source:HGNC Symbol;Acc:2152]	0	Y	N	N
ENSG00000070729	Tier 3B	CNGB1	16	57917503	58005020	-1	cyclic nucleotide gated channel beta 1 [Source:HGNC Symbol;Acc:2151]	0	Y	N	N
ENSG00000170289	Tier 3B	CNGB3	8	87566205	87755903	-1	cyclic nucleotide gated channel beta 3 [Source:HGNC Symbol;Acc:2153]	0	Y	N	N
ENSG00000173786	Tier 3B	CNP	17	40118759	40129749	1	2',3'-cyclic nucleotide 3' phosphodiesterase [Source:HGNC Symbol;Acc:2158]	0	N	Y	N
ENSG00000118432	Tier 1	CNR1	6	88849583	88876078	-1	cannabinoid receptor 1 (brain) [Source:HGNC Symbol;Acc:2159]	0	Y	N	N
ENSG00000188822	Tier 1	CNR2	1	24197016	24285549	-1	cannabinoid receptor 2 (macrophage) [Source:HGNC Symbol;Acc:2160]	0	Y	Y	N
ENSG00000242689	Tier 3A	CNTF	11	58390146	58393198	1	ciliary neurotrophic factor [Source:HGNC Symbol;Acc:2169]	2	N	Y	N
ENSG00000122756	Tier 3B	CNTFR	9	34551430	34590121	-1	ciliary neurotrophic factor receptor [Source:HGNC Symbol;Acc:2170]	0	N	Y	N
ENSG00000018236	Tier 3A	CNTN1	12	41086244	41466220	1	contactin 1 [Source:HGNC Symbol;Acc:2171]	1	N	Y	N
ENSG00000184144	Tier 3B	CNTN2	1	205000000	205000000	1	contactin 2 (axonal) [Source:HGNC Symbol;Acc:2172]	3	N	Y	N
ENSG00000144619	Tier 3A	CNTN4	3	2140497	3099645	1	contactin 4 [Source:HGNC Symbol;Acc:2174]	2	N	Y	N
ENSG00000106714	Tier 3B	CNTNAP3	9	39072764	39288312	-1	contactin associated protein-like 3 [Source:HGNC Symbol;Acc:13834]	0	N	Y	N
ENSG00000100473	Tier 3B	COCH	14	31343720	31364271	1	cochlin [Source:HGNC Symbol;Acc:2180]	0	N	Y	N
ENSG00000123500	Tier 3B	COL10A1	6	116000000	116000000	-1	collagen, type X, alpha 1 [Source:HGNC Symbol;Acc:2185]	2	N	Y	N
ENSG00000060718	Tier 3A	COL11A1	1	103000000	104000000	-1	collagen, type XI, alpha 1 [Source:HGNC Symbol;Acc:2186]	1	N	Y	N
ENSG00000204248	Tier 3A	COL11A2	6	33130458	33160276	-1	collagen, type XI, alpha 2 [Source:HGNC Symbol;Acc:2187]	5	N	Y	N
ENSG00000111799	Tier 3B	COL12A1	6	75794042	75915767	-1	collagen, type XII, alpha 1 [Source:HGNC Symbol;Acc:2188]	0	N	Y	N
ENSG00000197467	Tier 3A	COL13A1	10	71561644	71724031	1	collagen, type XIII, alpha 1 [Source:HGNC Symbol;Acc:2190]	0	N	Y	N
ENSG00000187955	Tier 3B	COL14A1	8	121000000	121000000	1	collagen, type XIV, alpha 1 [Source:HGNC Symbol;Acc:2191]	0	N	Y	N
ENSG00000204291	Tier 3B	COL15A1	9	102000000	102000000	1	collagen, type XV, alpha 1 [Source:HGNC Symbol;Acc:2192]	1	N	Y	N
ENSG00000084636	Tier 3B	COL16A1	1	32117848	32169920	-1	collagen, type XVI, alpha 1 [Source:HGNC Symbol;Acc:2193]	0	N	Y	N
ENSG00000065618	Tier 3A	COL17A1	10	106000000	106000000	-1	collagen, type XVII, alpha 1 [Source:HGNC Symbol;Acc:2194]	1	N	Y	N
ENSG00000182871	Tier 3A	COL18A1	21	46825052	46933634	1	collagen, type XVIII, alpha 1 [Source:HGNC Symbol;Acc:2195]	0	N	Y	N
ENSG00000082293	Tier 3B	COL19A1	6	70576463	70919679	1	collagen, type XIX, alpha 1 [Source:HGNC Symbol;Acc:2196]	0	N	Y	N
ENSG00000108821	Tier 3A	COL1A1	17	48260650	48278993	-1	collagen, type I, alpha 1 [Source:HGNC Symbol;Acc:2197]	0	N	Y	N
ENSG00000164692	Tier 3A	COL1A2	7	94023873	94060544	1	collagen, type I, alpha 2 [Source:HGNC Symbol;Acc:2198]	1	N	Y	N
ENSG00000101203	Tier 3A	COL20A1	20	61924538	61966203	1	collagen, type XX, alpha 1 [Source:HGNC Symbol;Acc:14670]	0	N	Y	N
ENSG00000124749	Tier 3B	COL21A1	6	55921388	56258892	-1	collagen, type XXI, alpha 1 [Source:HGNC Symbol;Acc:17025]	0	N	Y	N
ENSG00000169436	Tier 3B	COL22A1	8	140000000	140000000	-1	collagen, type XXII, alpha 1 [Source:HGNC Symbol;Acc:22989]	0	N	Y	N
ENSG00000050767	Tier 3A	COL23A1	5	178000000	178000000	-1	collagen, type XXIII, alpha 1 [Source:HGNC Symbol;Acc:22990]	0	N	Y	N
ENSG00000171502	Tier 3A	COL24A1	1	86194916	86622626	-1	collagen, type XXIV, alpha 1 [Source:HGNC Symbol;Acc:20821]	0	N	Y	N
ENSG00000188517	Tier 3A	COL25A1	4	110000000	110000000	-1	collagen, type XXV, alpha 1 [Source:HGNC Symbol;Acc:18603]	0	N	Y	N
ENSG00000160963	Tier 3A	COL26A1	7	101000000	101000000	1	collagen, type XXVI, alpha 1 [Source:HGNC Symbol;Acc:18038]	0	N	Y	N
ENSG00000196739	Tier 3A	COL27A1	9	117000000	117000000	1	collagen, type XXVII, alpha 1 [Source:HGNC Symbol;Acc:22986]	1	N	Y	N
ENSG00000215018	Tier 3A	COL28A1	7	7395834	7575484	-1	collagen, type XXVIII, alpha 1 [Source:HGNC Symbol;Acc:22442]	0	N	Y	N
ENSG00000139219	Tier 3A	COL2A1	12	48366748	48398269	-1	collagen, type II, alpha 1 [Source:HGNC Symbol;Acc:2200]	2	N	Y	N
ENSG00000168542	Tier 3B	COL3A1	2	190000000	190000000	1	collagen, type III, alpha 1 [Source:HGNC Symbol;Acc:2201]	0	N	Y	N
ENSG00000187498	Tier 3A	COL4A1	13	111000000	111000000	-1	collagen, type IV, alpha 1 [Source:HGNC Symbol;Acc:2202]	1	N	Y	N
ENSG00000134871	Tier 3A	COL4A2	13	111000000	111000000	1	collagen, type IV, alpha 2 [Source:HGNC Symbol;Acc:2203]	1	N	Y	N
ENSG00000169031	Tier 3A	COL4A3	2	228000000	228000000	1	collagen, type IV, alpha 3 (Goodpasture antigen) [Source:HGNC Symbol;Acc:2204]	1	N	Y	N
ENSG00000081052	Tier 3A	COL4A4	2	228000000	228000000	-1	collagen, type IV, alpha 4 [Source:HGNC Symbol;Acc:2206]	1	N	Y	N
ENSG00000188153	Tier 3B	COL4A5	X	108000000	108000000	1	collagen, type IV, alpha 5 [Source:HGNC Symbol;Acc:2207]	0	N	Y	N
ENSG00000197565	Tier 3B	COL4A6	X	107000000	108000000	-1	collagen, type IV, alpha 6 [Source:HGNC Symbol;Acc:2208]	0	N	Y	N
ENSG00000130635	Tier 3A	COL5A1	9	138000000	138000000	1	collagen, type V, alpha 1 [Source:HGNC Symbol;Acc:2209]	1	N	Y	N
ENSG00000204262	Tier 3B	COL5A2	2	190000000	190000000	-1	collagen, type V, alpha 2 [Source:HGNC Symbol;Acc:2210]	0	N	Y	N
ENSG00000080573	Tier 3B	COL5A3	19	10070237	10121147	-1	collagen, type V, alpha 3 [Source:HGNC Symbol;Acc:14864]	0	N	Y	N
ENSG00000142156	Tier 3A	COL6A1	21	47401651	47424964	1	collagen, type VI, alpha 1 [Source:HGNC Symbol;Acc:2211]	0	N	Y	N
ENSG00000142173	Tier 3B	COL6A2	21	47518011	47552763	1	collagen, type VI, alpha 2 [Source:HGNC Symbol;Acc:2212]	0	N	Y	N
ENSG00000163359	Tier 3A	COL6A3	2	238000000	238000000	-1	collagen, type VI, alpha 3 [Source:HGNC Symbol;Acc:2213]	0	N	Y	N
ENSG00000172752	Tier 3B	COL6A5	3	130000000	130000000	1	collagen, type VI, alpha 5 [Source:HGNC Symbol;Acc:26674]	1	N	Y	N
ENSG00000206384	Tier 3B	COL6A6	3	130000000	130000000	1	collagen, type VI, alpha 6 [Source:HGNC Symbol;Acc:27023]	0	N	Y	N
ENSG00000114270	Tier 3B	COL7A1	3	48601506	48632700	-1	collagen, type VII, alpha 1 [Source:HGNC Symbol;Acc:2214]	0	N	Y	N
ENSG00000144810	Tier 3A	COL8A1	3	99357319	99518070	1	collagen, type VIII, alpha 1 [Source:HGNC Symbol;Acc:2215]	2	N	Y	N
ENSG00000171812	Tier 3A	COL8A2	1	36560837	36590821	-1	collagen, type VIII, alpha 2 [Source:HGNC Symbol;Acc:2216]	1	N	Y	N
ENSG00000112280	Tier 3B	COL9A1	6	70924764	71012786	-1	collagen, type IX, alpha 1 [Source:HGNC Symbol;Acc:2217]	0	N	Y	N
ENSG00000049089	Tier 3B	COL9A2	1	40766159	40783488	-1	collagen, type IX, alpha 2 [Source:HGNC Symbol;Acc:2218]	0	N	Y	N
ENSG00000092758	Tier 3A	COL9A3	20	61447596	61472511	1	collagen, type IX, alpha 3 [Source:HGNC Symbol;Acc:2219]	0	N	Y	N
ENSG00000184374	Tier 3A	COLEC10	8	120000000	120000000	1	collectin sub-family member 10 (C-type lectin) [Source:HGNC Symbol;Acc:2220]	11	N	Y	N
ENSG00000206561	Tier 3B	COLQ	3	15491640	15563258	-1	collagen-like tail subunit (single strand of homotrimer) of asymmetric acetylcholinesterase [Source:HGNC Symbol;Acc:2226]	0	N	Y	N
ENSG00000105664	Tier 3B	COMP	19	18893583	18902123	-1	cartilage oligomeric matrix protein [Source:HGNC Symbol;Acc:2227]	0	N	Y	N
ENSG00000093010	Tier 1	COMT	22	19929130	19957498	1	catechol-O-methyltransferase [Source:HGNC Symbol;Acc:2228]	2	Y	N	N
ENSG00000122218	Tier 3B	COPA	1	160000000	160000000	-1	coatomer protein complex, subunit alpha [Source:HGNC Symbol;Acc:2230]	0	N	Y	N
ENSG00000145244	Tier 3A	CORIN	4	47596015	47840123	-1	corin, serine peptidase [Source:HGNC Symbol;Acc:19012]	2	N	Y	N
ENSG00000241563	Tier 3B	CORT	1	10509776	10511959	1	cortistatin [Source:HGNC Symbol;Acc:2257]	0	N	Y	N
ENSG00000047457	Tier 3A	CP	3	149000000	149000000	-1	ceruloplasmin (ferroxidase) [Source:HGNC Symbol;Acc:2295]	1	N	Y	N
ENSG00000091704	Tier 2	CPA1	7	130000000	130000000	1	carboxypeptidase A1 (pancreatic) [Source:HGNC Symbol;Acc:2296]	0	Y	Y	N
ENSG00000158516	Tier 3B	CPA2	7	130000000	130000000	1	carboxypeptidase A2 (pancreatic) [Source:HGNC Symbol;Acc:2297]	0	N	Y	N
ENSG00000163751	Tier 2	CPA3	3	149000000	149000000	1	carboxypeptidase A3 (mast cell) [Source:HGNC Symbol;Acc:2298]	0	Y	Y	N
ENSG00000128510	Tier 3B	CPA4	7	130000000	130000000	1	carboxypeptidase A4 [Source:HGNC Symbol;Acc:15740]	0	N	Y	N
ENSG00000158525	Tier 3B	CPA5	7	130000000	130000000	1	carboxypeptidase A5 [Source:HGNC Symbol;Acc:15722]	0	N	Y	N
ENSG00000165078	Tier 3B	CPA6	8	68334360	68658620	-1	carboxypeptidase A6 [Source:HGNC Symbol;Acc:17245]	0	N	Y	N
ENSG00000160111	Tier 3A	CPAMD8	19	17003758	17137625	-1	C3 and PZP-like, alpha-2-macroglobulin domain containing 8 [Source:HGNC Symbol;Acc:23228]	0	N	Y	N
ENSG00000153002	Tier 2	CPB1	3	149000000	149000000	1	carboxypeptidase B1 (tissue) [Source:HGNC Symbol;Acc:2299]	0	Y	Y	N
ENSG00000080618	Tier 2	CPB2	13	46627321	46679211	-1	carboxypeptidase B2 (plasma) [Source:HGNC Symbol;Acc:2300]	0	Y	Y	N
ENSG00000109472	Tier 3A	CPE	4	166000000	166000000	1	carboxypeptidase E [Source:HGNC Symbol;Acc:2303]	0	N	Y	N
ENSG00000135678	Tier 2	CPM	12	69235977	69365350	-1	carboxypeptidase M [Source:HGNC Symbol;Acc:2311]	0	Y	Y	N
ENSG00000120054	Tier 2	CPN1	10	102000000	102000000	-1	carboxypeptidase N, polypeptide 1 [Source:HGNC Symbol;Acc:2312]	4	Y	Y	N
ENSG00000178772	Tier 3B	CPN2	3	194000000	194000000	-1	carboxypeptidase N, polypeptide 2 [Source:HGNC Symbol;Acc:2313]	0	Y	Y	N
ENSG00000104324	Tier 3A	CPQ	8	97657455	98161882	1	carboxypeptidase Q [Source:HGNC Symbol;Acc:16910]	0	N	Y	N
ENSG00000021826	Tier 1	CPS1	2	211000000	212000000	1	carbamoyl-phosphate synthase 1, mitochondrial [Source:HGNC Symbol;Acc:2323]	17	Y	N	N
ENSG00000110090	Tier 2	CPT1A	11	68522088	68611878	-1	carnitine palmitoyltransferase 1A (liver) [Source:HGNC Symbol;Acc:2328]	1	Y	N	N
ENSG00000205560	Tier 2	CPT1B	22	51007290	51017899	-1	carnitine palmitoyltransferase 1B (muscle) [Source:HGNC Symbol;Acc:2329]	0	Y	N	N
ENSG00000157184	Tier 2	CPT2	1	53662101	53679869	1	carnitine palmitoyltransferase 2 [Source:HGNC Symbol;Acc:2330]	1	Y	N	N
ENSG00000088882	Tier 3A	CPXM1	20	2774715	2781283	-1	carboxypeptidase X (M14 family), member 1 [Source:HGNC Symbol;Acc:15771]	0	N	Y	N
ENSG00000121898	Tier 3B	CPXM2	10	125000000	126000000	-1	carboxypeptidase X (M14 family), member 2 [Source:HGNC Symbol;Acc:26977]	0	N	Y	N
ENSG00000109625	Tier 3B	CPZ	4	8594387	8621488	1	carboxypeptidase Z [Source:HGNC Symbol;Acc:2333]	0	N	Y	N
ENSG00000203710	Tier 3A	CR1	1	208000000	208000000	1	complement component (3b/4b) receptor 1 (Knops blood group) [Source:HGNC Symbol;Acc:2334]	8	N	Y	N
ENSG00000197721	Tier 3A	CR1L	1	208000000	208000000	1	complement component (3b/4b) receptor 1-like [Source:HGNC Symbol;Acc:2335]	3	N	Y	N
ENSG00000117322	Tier 3A	CR2	1	208000000	208000000	1	complement component (3d/Epstein Barr virus) receptor 2 [Source:HGNC Symbol;Acc:2336]	0	N	Y	N
ENSG00000134376	Tier 3A	CRB1	1	197000000	197000000	1	crumbs homolog 1 (Drosophila) [Source:HGNC Symbol;Acc:2343]	4	N	Y	N
ENSG00000148204	Tier 3A	CRB2	9	126000000	126000000	1	crumbs homolog 2 (Drosophila) [Source:HGNC Symbol;Acc:18688]	1	N	Y	N
ENSG00000005339	Tier 2	CREBBP	16	3775055	3930727	-1	CREB binding protein [Source:HGNC Symbol;Acc:2348]	1	Y	N	N
ENSG00000143162	Tier 3B	CREG1	1	167000000	168000000	-1	cellular repressor of E1A-stimulated genes 1 [Source:HGNC Symbol;Acc:2351]	0	N	Y	N
ENSG00000175874	Tier 3A	CREG2	2	102000000	102000000	-1	cellular repressor of E1A-stimulated genes 2 [Source:HGNC Symbol;Acc:14272]	0	N	Y	N
ENSG00000184164	Tier 3A	CRELD2	22	50311815	50321188	1	cysteine-rich with EGF-like domains 2 [Source:HGNC Symbol;Acc:28150]	0	N	Y	N
ENSG00000147571	Tier 3B	CRH	8	67088620	67090960	-1	corticotropin releasing hormone [Source:HGNC Symbol;Acc:2355]	0	N	Y	N
ENSG00000145708	Tier 3B	CRHBP	5	76248538	76276983	1	corticotropin releasing hormone binding protein [Source:HGNC Symbol;Acc:2356]	0	N	Y	N
ENSG00000120088	Tier 1	CRHR1	17	43699267	43913194	1	corticotropin releasing hormone receptor 1 [Source:HGNC Symbol;Acc:2357]	18	Y	Y	N
ENSG00000106113	Tier 3B	CRHR2	7	30692200	30739745	-1	corticotropin releasing hormone receptor 2 [Source:HGNC Symbol;Acc:2358]	0	N	Y	N
ENSG00000150938	Tier 3A	CRIM1	2	36583069	36778278	1	cysteine rich transmembrane BMP regulator 1 (chordin-like) [Source:HGNC Symbol;Acc:2359]	1	N	Y	N
ENSG00000124812	Tier 3B	CRISP1	6	49801970	49844809	-1	cysteine-rich secretory protein 1 [Source:HGNC Symbol;Acc:304]	0	N	Y	N
ENSG00000124490	Tier 3B	CRISP2	6	49660073	49681274	-1	cysteine-rich secretory protein 2 [Source:HGNC Symbol;Acc:12024]	0	N	Y	N
ENSG00000096006	Tier 3B	CRISP3	6	49695097	49712150	-1	cysteine-rich secretory protein 3 [Source:HGNC Symbol;Acc:16904]	0	N	Y	N
ENSG00000103196	Tier 3A	CRISPLD2	16	84853590	84954374	1	cysteine-rich secretory protein LCCL domain containing 2 [Source:HGNC Symbol;Acc:25248]	0	N	Y	N
ENSG00000006016	Tier 3A	CRLF1	19	18683030	18718551	-1	cytokine receptor-like factor 1 [Source:HGNC Symbol;Acc:2364]	1	N	Y	N
ENSG00000205755	Tier 1	CRLF2	X	1314890	1331616	-1	cytokine receptor-like factor 2 [Source:HGNC Symbol;Acc:14281]	0	N	Y	N
ENSG00000132693	Tier 3A	CRP	1	160000000	160000000	-1	C-reactive protein, pentraxin-related [Source:HGNC Symbol;Acc:2367]	16	N	Y	N
ENSG00000095713	Tier 3A	CRTAC1	10	99624757	99790585	-1	cartilage acidic protein 1 [Source:HGNC Symbol;Acc:14882]	0	N	Y	N
ENSG00000109943	Tier 3B	CRTAM	11	123000000	123000000	1	cytotoxic and regulatory T cell molecule [Source:HGNC Symbol;Acc:24313]	0	N	Y	N
ENSG00000170275	Tier 3B	CRTAP	3	33155471	33189265	1	cartilage associated protein [Source:HGNC Symbol;Acc:2379]	0	N	Y	N
ENSG00000121671	Tier 3A	CRY2	11	45868669	45904798	1	cryptochrome 2 (photolyase-like) [Source:HGNC Symbol;Acc:2385]	2	N	Y	N
ENSG00000184371	Tier 1	CSF1	1	110000000	110000000	1	colony stimulating factor 1 (macrophage) [Source:HGNC Symbol;Acc:2432]	0	N	Y	N
ENSG00000182578	Tier 1	CSF1R	5	149000000	149000000	-1	colony stimulating factor 1 receptor [Source:HGNC Symbol;Acc:2433]	0	Y	Y	N
ENSG00000164400	Tier 1	CSF2	5	131000000	131000000	1	colony stimulating factor 2 (granulocyte-macrophage) [Source:HGNC Symbol;Acc:2434]	8	N	Y	N
ENSG00000198223	Tier 1	CSF2RA	X	1387693	1429274	1	colony stimulating factor 2 receptor, alpha, low-affinity (granulocyte-macrophage) [Source:HGNC Symbol;Acc:2435]	0	N	Y	N
ENSG00000100368	Tier 3A	CSF2RB	22	37309670	37336491	1	colony stimulating factor 2 receptor, beta, low-affinity (granulocyte-macrophage) [Source:HGNC Symbol;Acc:2436]	0	N	Y	N
ENSG00000108342	Tier 3A	CSF3	17	38171614	38174066	1	colony stimulating factor 3 (granulocyte) [Source:HGNC Symbol;Acc:2438]	8	N	Y	N
ENSG00000119535	Tier 1	CSF3R	1	36931644	36948879	-1	colony stimulating factor 3 receptor (granulocyte) [Source:HGNC Symbol;Acc:2439]	0	N	Y	N
ENSG00000136488	Tier 3A	CSH1	17	61972275	61974021	-1	chorionic somatomammotropin hormone 1 (placental lactogen) [Source:HGNC Symbol;Acc:2440]	6	N	Y	N
ENSG00000213218	Tier 3A	CSH2	17	61949372	61951126	-1	chorionic somatomammotropin hormone 2 [Source:HGNC Symbol;Acc:2441]	6	N	Y	N
ENSG00000204414	Tier 3A	CSHL1	17	61986957	61996198	-1	chorionic somatomammotropin hormone-like 1 [Source:HGNC Symbol;Acc:2442]	4	N	Y	N
ENSG00000103653	Tier 1	CSK	15	75074398	75095539	1	c-src tyrosine kinase [Source:HGNC Symbol;Acc:2444]	9	Y	N	N
ENSG00000126545	Tier 3B	CSN1S1	4	70796799	70812289	1	casein alpha s1 [Source:HGNC Symbol;Acc:2445]	0	N	Y	N
ENSG00000135222	Tier 3B	CSN2	4	70820974	70826725	-1	casein beta [Source:HGNC Symbol;Acc:2447]	0	N	Y	N
ENSG00000171209	Tier 3B	CSN3	4	71108305	71117145	1	casein kappa [Source:HGNC Symbol;Acc:2446]	0	N	Y	N
ENSG00000113712	Tier 1	CSNK1A1	5	149000000	149000000	-1	casein kinase 1, alpha 1 [Source:HGNC Symbol;Acc:2451]	1	Y	N	N
ENSG00000180138	Tier 2	CSNK1A1L	13	37677398	37679803	-1	casein kinase 1, alpha 1-like [Source:HGNC Symbol;Acc:20289]	0	Y	N	N
ENSG00000141551	Tier 1	CSNK1D	17	80196899	80231607	-1	casein kinase 1, delta [Source:HGNC Symbol;Acc:2452]	0	Y	N	N
ENSG00000213923	Tier 1	CSNK1E	22	38686697	38794527	-1	casein kinase 1, epsilon [Source:HGNC Symbol;Acc:2453]	0	Y	N	N
ENSG00000169118	Tier 2	CSNK1G1	15	64457716	64648442	-1	casein kinase 1, gamma 1 [Source:HGNC Symbol;Acc:2454]	0	Y	N	N
ENSG00000133275	Tier 2	CSNK1G2	19	1941188	1981337	1	casein kinase 1, gamma 2 [Source:HGNC Symbol;Acc:2455]	0	Y	N	N
ENSG00000151292	Tier 2	CSNK1G3	5	123000000	123000000	1	casein kinase 1, gamma 3 [Source:HGNC Symbol;Acc:2456]	2	Y	N	N
ENSG00000101266	Tier 1	CSNK2A1	20	459116	524465	-1	casein kinase 2, alpha 1 polypeptide [Source:HGNC Symbol;Acc:2457]	0	Y	N	N
ENSG00000070770	Tier 2	CSNK2A2	16	58191811	58231824	-1	casein kinase 2, alpha prime polypeptide [Source:HGNC Symbol;Acc:2459]	0	Y	N	N
ENSG00000173546	Tier 3B	CSPG4	15	75966663	76005189	-1	chondroitin sulfate proteoglycan 4 [Source:HGNC Symbol;Acc:2466]	0	N	Y	N
ENSG00000114646	Tier 3B	CSPG5	3	47603729	47622282	-1	chondroitin sulfate proteoglycan 5 (neuroglycan C) [Source:HGNC Symbol;Acc:2467]	1	N	Y	N
ENSG00000170373	Tier 3B	CST1	20	23728190	23731905	-1	cystatin SN [Source:HGNC Symbol;Acc:2473]	0	N	Y	N
ENSG00000170369	Tier 3A	CST2	20	23804406	23807368	-1	cystatin SA [Source:HGNC Symbol;Acc:2474]	0	N	Y	N
ENSG00000101439	Tier 3A	CST3	20	23608534	23619110	-1	cystatin C [Source:HGNC Symbol;Acc:2475]	3	N	Y	N
ENSG00000101441	Tier 3B	CST4	20	23666277	23669677	-1	cystatin S [Source:HGNC Symbol;Acc:2476]	0	N	Y	N
ENSG00000170367	Tier 3A	CST5	20	23856572	23860387	-1	cystatin D [Source:HGNC Symbol;Acc:2477]	0	N	Y	N
ENSG00000175315	Tier 3B	CST6	11	65779312	65780976	1	cystatin E/M [Source:HGNC Symbol;Acc:2478]	0	N	Y	N
ENSG00000077984	Tier 3B	CST7	20	24929866	24940564	1	cystatin F (leukocystatin) [Source:HGNC Symbol;Acc:2479]	0	N	Y	N
ENSG00000125815	Tier 3B	CST8	20	23471738	23476655	1	cystatin 8 (cystatin-related epididymal specific) [Source:HGNC Symbol;Acc:2480]	0	N	Y	N
ENSG00000173335	Tier 3A	CST9	20	23583047	23586513	-1	cystatin 9 (testatin) [Source:HGNC Symbol;Acc:13261]	3	N	Y	N
ENSG00000101435	Tier 3A	CST9L	20	23545369	23549386	-1	cystatin 9-like [Source:HGNC Symbol;Acc:16233]	0	N	Y	N
ENSG00000117151	Tier 3B	CTBS	1	85015289	85040163	-1	chitobiase, di-N-acetyl- [Source:HGNC Symbol;Acc:2496]	0	N	Y	N
ENSG00000144579	Tier 2	CTDSP1	2	219000000	219000000	1	CTD (carboxy-terminal domain, RNA polymerase II, polypeptide A) small phosphatase 1 [Source:HGNC Symbol;Acc:21614]	0	Y	N	N
ENSG00000150281	Tier 3A	CTF1	16	30907928	30914881	1	cardiotrophin 1 [Source:HGNC Symbol;Acc:2499]	7	N	Y	N
ENSG00000118523	Tier 1	CTGF	6	132000000	132000000	-1	connective tissue growth factor [Source:HGNC Symbol;Acc:2500]	0	N	Y	N
ENSG00000164932	Tier 3B	CTHRC1	8	104000000	104000000	1	collagen triple helix repeat containing 1 [Source:HGNC Symbol;Acc:18831]	0	N	Y	N
ENSG00000163599	Tier 1	CTLA4	2	205000000	205000000	1	cytotoxic T-lymphocyte-associated protein 4 [Source:HGNC Symbol;Acc:2505]	9	N	Y	N
ENSG00000168036	Tier 2	CTNNB1	3	41236328	41301587	1	catenin (cadherin-associated protein), beta 1, 88kDa [Source:HGNC Symbol;Acc:2514]	0	Y	N	N
ENSG00000168925	Tier 2	CTRB1	16	75252898	75258822	1	chymotrypsinogen B1 [Source:HGNC Symbol;Acc:2521]	2	Y	Y	N
ENSG00000168928	Tier 3A	CTRB2	16	75237994	75241083	-1	chymotrypsinogen B2 [Source:HGNC Symbol;Acc:2522]	2	N	Y	N
ENSG00000162438	Tier 2	CTRC	1	15764935	15775737	1	chymotrypsin C (caldecrin) [Source:HGNC Symbol;Acc:2523]	0	Y	N	N
ENSG00000141086	Tier 3A	CTRL	16	67961543	67966317	-1	chymotrypsin-like [Source:HGNC Symbol;Acc:2524]	11	N	Y	N
ENSG00000064601	Tier 2	CTSA	20	44518783	44527459	1	cathepsin A [Source:HGNC Symbol;Acc:9251]	0	Y	Y	N
ENSG00000164733	Tier 1	CTSB	8	11700033	11726957	-1	cathepsin B [Source:HGNC Symbol;Acc:2527]	0	Y	N	N
ENSG00000109861	Tier 2	CTSC	11	88026760	88070955	-1	cathepsin C [Source:HGNC Symbol;Acc:2528]	0	Y	Y	N
ENSG00000117984	Tier 1	CTSD	11	1773982	1785222	-1	cathepsin D [Source:HGNC Symbol;Acc:2529]	0	Y	Y	N
ENSG00000196188	Tier 1	CTSE	1	206000000	206000000	1	cathepsin E [Source:HGNC Symbol;Acc:2530]	0	Y	Y	N
ENSG00000174080	Tier 2	CTSF	11	66330934	66336312	-1	cathepsin F [Source:HGNC Symbol;Acc:2531]	0	Y	N	N
ENSG00000100448	Tier 2	CTSG	14	25042728	25045466	-1	cathepsin G [Source:HGNC Symbol;Acc:2532]	0	Y	Y	N
ENSG00000103811	Tier 2	CTSH	15	79213400	79241916	-1	cathepsin H [Source:HGNC Symbol;Acc:2535]	1	Y	Y	N
ENSG00000143387	Tier 1	CTSK	1	151000000	151000000	-1	cathepsin K [Source:HGNC Symbol;Acc:2536]	5	Y	N	N
ENSG00000135047	Tier 1	CTSL	9	90340434	90346308	1	cathepsin L [Source:HGNC Symbol;Acc:2537]	0	Y	N	N
ENSG00000163131	Tier 1	CTSS	1	151000000	151000000	-1	cathepsin S [Source:HGNC Symbol;Acc:2545]	5	Y	N	N
ENSG00000136943	Tier 1	CTSV	9	99794940	99801925	-1	cathepsin V [Source:HGNC Symbol;Acc:2538]	0	Y	N	N
ENSG00000172543	Tier 3A	CTSW	11	65647280	65651212	1	cathepsin W [Source:HGNC Symbol;Acc:2546]	2	N	Y	N
ENSG00000101160	Tier 2	CTSZ	20	57570240	57582302	-1	cathepsin Z [Source:HGNC Symbol;Acc:2547]	1	Y	Y	N
ENSG00000006210	Tier 3B	CX3CL1	16	57406370	57418960	1	chemokine (C-X3-C motif) ligand 1 [Source:HGNC Symbol;Acc:10647]	0	N	Y	N
ENSG00000168329	Tier 2	CX3CR1	3	39304985	39323226	-1	chemokine (C-X3-C motif) receptor 1 [Source:HGNC Symbol;Acc:2558]	0	Y	Y	N
ENSG00000154639	Tier 3B	CXADR	21	18884700	18965897	1	coxsackie virus and adenovirus receptor [Source:HGNC Symbol;Acc:2559]	0	N	Y	N
ENSG00000163739	Tier 3B	CXCL1	4	74735110	74736959	1	chemokine (C-X-C motif) ligand 1 (melanoma growth stimulating activity, alpha) [Source:HGNC Symbol;Acc:4602]	1	N	Y	N
ENSG00000169245	Tier 1	CXCL10	4	76942273	76944650	-1	chemokine (C-X-C motif) ligand 10 [Source:HGNC Symbol;Acc:10637]	0	N	Y	N
ENSG00000169248	Tier 3B	CXCL11	4	76954835	76962568	-1	chemokine (C-X-C motif) ligand 11 [Source:HGNC Symbol;Acc:10638]	0	N	Y	N
ENSG00000107562	Tier 3A	CXCL12	10	44793038	44881941	-1	chemokine (C-X-C motif) ligand 12 [Source:HGNC Symbol;Acc:10672]	1	N	Y	N
ENSG00000156234	Tier 3B	CXCL13	4	78432907	78532988	1	chemokine (C-X-C motif) ligand 13 [Source:HGNC Symbol;Acc:10639]	0	N	Y	N
ENSG00000145824	Tier 3B	CXCL14	5	135000000	135000000	-1	chemokine (C-X-C motif) ligand 14 [Source:HGNC Symbol;Acc:10640]	0	N	Y	N
ENSG00000161921	Tier 3A	CXCL16	17	4636821	4643217	-1	chemokine (C-X-C motif) ligand 16 [Source:HGNC Symbol;Acc:16642]	0	N	Y	N
ENSG00000189377	Tier 3B	CXCL17	19	42932440	42947200	-1	chemokine (C-X-C motif) ligand 17 [Source:HGNC Symbol;Acc:19232]	0	N	Y	N
ENSG00000081041	Tier 3A	CXCL2	4	74962752	74965010	-1	chemokine (C-X-C motif) ligand 2 [Source:HGNC Symbol;Acc:4603]	1	N	Y	N
ENSG00000163734	Tier 3A	CXCL3	4	74902306	74904524	-1	chemokine (C-X-C motif) ligand 3 [Source:HGNC Symbol;Acc:4604]	0	N	Y	N
ENSG00000163735	Tier 3A	CXCL5	4	74861359	74864496	-1	chemokine (C-X-C motif) ligand 5 [Source:HGNC Symbol;Acc:10642]	2	N	Y	N
ENSG00000124875	Tier 3B	CXCL6	4	74702214	74714781	1	chemokine (C-X-C motif) ligand 6 [Source:HGNC Symbol;Acc:10643]	0	N	Y	N
ENSG00000138755	Tier 3A	CXCL9	4	76922428	76928641	-1	chemokine (C-X-C motif) ligand 9 [Source:HGNC Symbol;Acc:7098]	0	N	Y	N
ENSG00000163464	Tier 1	CXCR1	2	219000000	219000000	-1	chemokine (C-X-C motif) receptor 1 [Source:HGNC Symbol;Acc:6026]	2	Y	Y	N
ENSG00000180871	Tier 1	CXCR2	2	219000000	219000000	1	chemokine (C-X-C motif) receptor 2 [Source:HGNC Symbol;Acc:6027]	2	Y	Y	N
ENSG00000186810	Tier 2	CXCR3	X	70835766	70838367	-1	chemokine (C-X-C motif) receptor 3 [Source:HGNC Symbol;Acc:4540]	0	Y	Y	N
ENSG00000121966	Tier 1	CXCR4	2	137000000	137000000	-1	chemokine (C-X-C motif) receptor 4 [Source:HGNC Symbol;Acc:2561]	0	Y	Y	N
ENSG00000160683	Tier 1	CXCR5	11	119000000	119000000	1	chemokine (C-X-C motif) receptor 5 [Source:HGNC Symbol;Acc:1060]	2	Y	Y	N
ENSG00000172215	Tier 3B	CXCR6	3	45982425	45989845	1	chemokine (C-X-C motif) receptor 6 [Source:HGNC Symbol;Acc:16647]	0	Y	Y	N
ENSG00000167740	Tier 3B	CYB5D2	17	4046462	4090605	1	cytochrome b5 domain containing 2 [Source:HGNC Symbol;Acc:28471]	0	N	Y	N
ENSG00000100243	Tier 1	CYB5R3	22	43013846	43045574	-1	cytochrome b5 reductase 3 [Source:HGNC Symbol;Acc:2873]	0	N	N	Y
ENSG00000165168	Tier 2	CYBB	X	37639264	37672714	1	cytochrome b-245, beta polypeptide [Source:HGNC Symbol;Acc:2578]	0	Y	N	N
ENSG00000140459	Tier 1	CYP11A1	15	74630100	74660081	-1	cytochrome P450, family 11, subfamily A, polypeptide 1 [Source:HGNC Symbol;Acc:2590]	0	Y	N	Y
ENSG00000160882	Tier 1	CYP11B1	8	144000000	144000000	-1	cytochrome P450, family 11, subfamily B, polypeptide 1 [Source:HGNC Symbol;Acc:2591]	0	Y	N	Y
ENSG00000179142	Tier 1	CYP11B2	8	144000000	144000000	-1	cytochrome P450, family 11, subfamily B, polypeptide 2 [Source:HGNC Symbol;Acc:2592]	0	Y	N	Y
ENSG00000148795	Tier 1	CYP17A1	10	105000000	105000000	-1	cytochrome P450, family 17, subfamily A, polypeptide 1 [Source:HGNC Symbol;Acc:2593]	24	Y	N	Y
ENSG00000137869	Tier 1	CYP19A1	15	51500254	51630807	-1	cytochrome P450, family 19, subfamily A, polypeptide 1 [Source:HGNC Symbol;Acc:2594]	7	Y	N	Y
ENSG00000140465	Tier 1	CYP1A1	15	75011883	75017951	-1	cytochrome P450, family 1, subfamily A, polypeptide 1 [Source:HGNC Symbol;Acc:2595]	6	Y	N	Y
ENSG00000140505	Tier 1	CYP1A2	15	75041185	75048543	1	cytochrome P450, family 1, subfamily A, polypeptide 2 [Source:HGNC Symbol;Acc:2596]	10	Y	N	Y
ENSG00000138061	Tier 1	CYP1B1	2	38294116	38337044	-1	cytochrome P450, family 1, subfamily B, polypeptide 1 [Source:HGNC Symbol;Acc:2597]	0	Y	N	Y
ENSG00000119004	Tier 1	CYP20A1	2	204000000	204000000	1	cytochrome P450, family 20, subfamily A, polypeptide 1 [Source:HGNC Symbol;Acc:20576]	6	Y	N	Y
ENSG00000231852	Tier 3B	CYP21A2	6	32006042	32009447	1	cytochrome P450, family 21, subfamily A, polypeptide 2 [Source:HGNC Symbol;Acc:2600]	60	Y	N	N
ENSG00000019186	Tier 1	CYP24A1	20	52769988	52790512	-1	cytochrome P450, family 24, subfamily A, polypeptide 1 [Source:HGNC Symbol;Acc:2602]	2	Y	N	Y
ENSG00000095596	Tier 1	CYP26A1	10	94833232	94837647	1	cytochrome P450, family 26, subfamily A, polypeptide 1 [Source:HGNC Symbol;Acc:2603]	0	Y	N	Y
ENSG00000003137	Tier 3B	CYP26B1	2	72356367	72375167	-1	cytochrome P450, family 26, subfamily B, polypeptide 1 [Source:HGNC Symbol;Acc:20581]	1	Y	N	N
ENSG00000187553	Tier 1	CYP26C1	10	94821021	94828454	1	cytochrome P450, family 26, subfamily C, polypeptide 1 [Source:HGNC Symbol;Acc:20577]	0	Y	N	Y
ENSG00000135929	Tier 1	CYP27A1	2	220000000	220000000	1	cytochrome P450, family 27, subfamily A, polypeptide 1 [Source:HGNC Symbol;Acc:2605]	2	Y	N	Y
ENSG00000111012	Tier 1	CYP27B1	12	58156117	58162769	-1	cytochrome P450, family 27, subfamily B, polypeptide 1 [Source:HGNC Symbol;Acc:2606]	2	Y	N	Y
ENSG00000197838	Tier 1	CYP2A13	19	41594377	41602100	1	cytochrome P450, family 2, subfamily A, polypeptide 13 [Source:HGNC Symbol;Acc:2608]	0	Y	N	Y
ENSG00000255974	Tier 1	CYP2A6	19	41349443	41356352	-1	cytochrome P450, family 2, subfamily A, polypeptide 6 [Source:HGNC Symbol;Acc:2610]	3	Y	N	Y
ENSG00000198077	Tier 1	CYP2A7	19	41381344	41388657	-1	cytochrome P450, family 2, subfamily A, polypeptide 7 [Source:HGNC Symbol;Acc:2611]	0	Y	N	Y
ENSG00000197408	Tier 1	CYP2B6	19	41497204	41524303	1	cytochrome P450, family 2, subfamily B, polypeptide 6 [Source:HGNC Symbol;Acc:2615]	0	Y	N	Y
ENSG00000108242	Tier 1	CYP2C18	10	96443251	96495947	1	cytochrome P450, family 2, subfamily C, polypeptide 18 [Source:HGNC Symbol;Acc:2620]	10	Y	N	Y
ENSG00000165841	Tier 1	CYP2C19	10	96447911	96613017	1	cytochrome P450, family 2, subfamily C, polypeptide 19 [Source:HGNC Symbol;Acc:2621]	12	Y	N	Y
ENSG00000138115	Tier 1	CYP2C8	10	96796530	96829254	-1	cytochrome P450, family 2, subfamily C, polypeptide 8 [Source:HGNC Symbol;Acc:2622]	8	Y	N	Y
ENSG00000138109	Tier 1	CYP2C9	10	96698415	96749147	1	cytochrome P450, family 2, subfamily C, polypeptide 9 [Source:HGNC Symbol;Acc:2623]	12	Y	N	Y
ENSG00000100197	Tier 1	CYP2D6	22	42522501	42526908	-1	cytochrome P450, family 2, subfamily D, polypeptide 6 [Source:HGNC Symbol;Acc:2625]	5	Y	N	Y
ENSG00000130649	Tier 1	CYP2E1	10	135000000	135000000	1	cytochrome P450, family 2, subfamily E, polypeptide 1 [Source:HGNC Symbol;Acc:2631]	0	Y	N	Y
ENSG00000197446	Tier 1	CYP2F1	19	41620337	41634271	1	cytochrome P450, family 2, subfamily F, polypeptide 1 [Source:HGNC Symbol;Acc:2632]	0	Y	N	Y
ENSG00000134716	Tier 1	CYP2J2	1	60358980	60392462	-1	cytochrome P450, family 2, subfamily J, polypeptide 2 [Source:HGNC Symbol;Acc:2634]	0	Y	N	Y
ENSG00000186104	Tier 1	CYP2R1	11	14899553	14913798	-1	cytochrome P450, family 2, subfamily R, polypeptide 1 [Source:HGNC Symbol;Acc:20580]	5	Y	N	Y
ENSG00000167600	Tier 1	CYP2S1	19	41698954	41713444	1	cytochrome P450, family 2, subfamily S, polypeptide 1 [Source:HGNC Symbol;Acc:15654]	0	Y	N	Y
ENSG00000155016	Tier 3B	CYP2U1	4	109000000	109000000	1	cytochrome P450, family 2, subfamily U, polypeptide 1 [Source:HGNC Symbol;Acc:20582]	0	Y	N	N
ENSG00000073067	Tier 3B	CYP2W1	7	1022835	1029276	1	cytochrome P450, family 2, subfamily W, polypeptide 1 [Source:HGNC Symbol;Acc:20243]	0	Y	N	N
ENSG00000146233	Tier 1	CYP39A1	6	46517541	46620523	-1	cytochrome P450, family 39, subfamily A, polypeptide 1 [Source:HGNC Symbol;Acc:17449]	4	N	N	Y
ENSG00000160868	Tier 1	CYP3A4	7	99354604	99381888	-1	cytochrome P450, family 3, subfamily A, polypeptide 4 [Source:HGNC Symbol;Acc:2637]	1	Y	N	Y
ENSG00000021461	Tier 1	CYP3A43	7	99425636	99463718	1	cytochrome P450, family 3, subfamily A, polypeptide 43 [Source:HGNC Symbol;Acc:17450]	2	Y	N	Y
ENSG00000106258	Tier 1	CYP3A5	7	99245817	99277621	-1	cytochrome P450, family 3, subfamily A, polypeptide 5 [Source:HGNC Symbol;Acc:2638]	5	Y	N	Y
ENSG00000160870	Tier 1	CYP3A7	7	99302660	99332819	-1	cytochrome P450, family 3, subfamily A, polypeptide 7 [Source:HGNC Symbol;Acc:2640]	5	Y	N	Y
ENSG00000036530	Tier 1	CYP46A1	14	100000000	100000000	1	cytochrome P450, family 46, subfamily A, polypeptide 1 [Source:HGNC Symbol;Acc:2641]	1	Y	N	Y
ENSG00000187048	Tier 1	CYP4A11	1	47394849	47407156	-1	cytochrome P450, family 4, subfamily A, polypeptide 11 [Source:HGNC Symbol;Acc:2642]	5	Y	N	Y
ENSG00000162365	Tier 3B	CYP4A22	1	47603107	47615413	1	cytochrome P450, family 4, subfamily A, polypeptide 22 [Source:HGNC Symbol;Acc:20575]	0	Y	N	N
ENSG00000142973	Tier 1	CYP4B1	1	47223510	47285085	1	cytochrome P450, family 4, subfamily B, polypeptide 1 [Source:HGNC Symbol;Acc:2644]	5	Y	N	Y
ENSG00000171903	Tier 1	CYP4F11	19	16023177	16045677	-1	cytochrome P450, family 4, subfamily F, polypeptide 11 [Source:HGNC Symbol;Acc:13265]	1	Y	N	Y
ENSG00000186204	Tier 1	CYP4F12	19	15783567	15807984	1	cytochrome P450, family 4, subfamily F, polypeptide 12 [Source:HGNC Symbol;Acc:18857]	0	Y	N	Y
ENSG00000186115	Tier 1	CYP4F2	19	15988833	16008930	-1	cytochrome P450, family 4, subfamily F, polypeptide 2 [Source:HGNC Symbol;Acc:2645]	5	Y	N	Y
ENSG00000171954	Tier 3B	CYP4F22	19	15619304	15663128	1	cytochrome P450, family 4, subfamily F, polypeptide 22 [Source:HGNC Symbol;Acc:26820]	0	Y	N	N
ENSG00000186529	Tier 1	CYP4F3	19	15751707	15773635	1	cytochrome P450, family 4, subfamily F, polypeptide 3 [Source:HGNC Symbol;Acc:2646]	0	Y	N	Y
ENSG00000186526	Tier 1	CYP4F8	19	15726029	15741448	1	cytochrome P450, family 4, subfamily F, polypeptide 8 [Source:HGNC Symbol;Acc:2648]	0	N	N	Y
ENSG00000145476	Tier 3B	CYP4V2	4	187000000	187000000	1	cytochrome P450, family 4, subfamily V, polypeptide 2 [Source:HGNC Symbol;Acc:23198]	8	Y	N	N
ENSG00000186377	Tier 3B	CYP4X1	1	47427036	47516423	1	cytochrome P450, family 4, subfamily X, polypeptide 1 [Source:HGNC Symbol;Acc:20244]	0	Y	N	N
ENSG00000186160	Tier 1	CYP4Z1	1	47533160	47583991	1	cytochrome P450, family 4, subfamily Z, polypeptide 1 [Source:HGNC Symbol;Acc:20583]	0	Y	N	Y
ENSG00000001630	Tier 1	CYP51A1	7	91741465	91772266	-1	cytochrome P450, family 51, subfamily A, polypeptide 1 [Source:HGNC Symbol;Acc:2649]	0	Y	N	Y
ENSG00000167910	Tier 1	CYP7A1	8	59402737	59412795	-1	cytochrome P450, family 7, subfamily A, polypeptide 1 [Source:HGNC Symbol;Acc:2651]	3	N	N	Y
ENSG00000172817	Tier 1	CYP7B1	8	65500320	65711318	-1	cytochrome P450, family 7, subfamily B, polypeptide 1 [Source:HGNC Symbol;Acc:2652]	0	N	N	Y
ENSG00000180432	Tier 1	CYP8B1	3	42897497	42917633	-1	cytochrome P450, family 8, subfamily B, polypeptide 1 [Source:HGNC Symbol;Acc:2653]	1	N	N	Y
ENSG00000142871	Tier 3B	CYR61	1	86046444	86049645	1	cysteine-rich, angiogenic inducer, 61 [Source:HGNC Symbol;Acc:2654]	0	N	Y	N
ENSG00000173198	Tier 1	CYSLTR1	X	77526961	77583048	-1	cysteinyl leukotriene receptor 1 [Source:HGNC Symbol;Acc:17451]	0	Y	N	N
ENSG00000152207	Tier 3B	CYSLTR2	13	49280951	49283498	1	cysteinyl leukotriene receptor 2 [Source:HGNC Symbol;Acc:18274]	0	Y	Y	N
ENSG00000170891	Tier 3B	CYTL1	4	5016313	5021199	-1	cytokine-like 1 [Source:HGNC Symbol;Acc:24435]	0	N	Y	N
ENSG00000173402	Tier 3B	DAG1	3	49506146	49573048	1	dystroglycan 1 (dystrophin-associated glycoprotein 1) [Source:HGNC Symbol;Acc:2666]	11	N	Y	N
ENSG00000134780	Tier 1	DAGLA	11	61447905	61514473	1	diacylglycerol lipase, alpha [Source:HGNC Symbol;Acc:1165]	1	Y	N	N
ENSG00000164535	Tier 1	DAGLB	7	6448757	6523821	-1	diacylglycerol lipase, beta [Source:HGNC Symbol;Acc:28923]	1	Y	N	N
ENSG00000179284	Tier 3B	DAND5	19	13075973	13085567	1	DAN domain family member 5, BMP antagonist [Source:HGNC Symbol;Acc:26780]	0	N	Y	N
ENSG00000110887	Tier 2	DAO	12	109000000	109000000	1	D-amino-acid oxidase [Source:HGNC Symbol;Acc:2671]	0	Y	N	N
ENSG00000196730	Tier 1	DAPK1	9	90112143	90323548	1	death-associated protein kinase 1 [Source:HGNC Symbol;Acc:2674]	0	Y	N	N
ENSG00000035664	Tier 1	DAPK2	15	64199235	64364232	-1	death-associated protein kinase 2 [Source:HGNC Symbol;Acc:2675]	0	Y	N	N
ENSG00000167657	Tier 1	DAPK3	19	3958451	3971121	-1	death-associated protein kinase 3 [Source:HGNC Symbol;Acc:2676]	0	Y	N	N
ENSG00000213088	Tier 3A	DARC	1	159000000	159000000	1	Duffy blood group, atypical chemokine receptor [Source:HGNC Symbol;Acc:4035]	7	Y	Y	N
ENSG00000006634	Tier 2	DBF4	7	87505531	87538856	1	DBF4 homolog (S. cerevisiae) [Source:HGNC Symbol;Acc:17364]	0	Y	N	N
ENSG00000123454	Tier 2	DBH	9	137000000	137000000	1	dopamine beta-hydroxylase (dopamine beta-monooxygenase) [Source:HGNC Symbol;Acc:2689]	0	Y	N	N
ENSG00000161634	Tier 3A	DCD	12	55038375	55042277	-1	dermcidin [Source:HGNC Symbol;Acc:14669]	0	N	Y	N
ENSG00000156136	Tier 2	DCK	4	71858255	71896631	1	deoxycytidine kinase [Source:HGNC Symbol;Acc:2704]	0	Y	N	N
ENSG00000133083	Tier 1	DCLK1	13	36345478	36705443	-1	doublecortin-like kinase 1 [Source:HGNC Symbol;Acc:2700]	1	Y	N	N
ENSG00000170390	Tier 2	DCLK2	4	151000000	151000000	1	doublecortin-like kinase 2 [Source:HGNC Symbol;Acc:19002]	0	Y	N	N
ENSG00000163673	Tier 1	DCLK3	3	36753913	36781352	-1	doublecortin-like kinase 3 [Source:HGNC Symbol;Acc:19005]	0	Y	N	N
ENSG00000011465	Tier 3B	DCN	12	91539025	91576900	-1	decorin [Source:HGNC Symbol;Acc:2705]	0	N	Y	N
ENSG00000110063	Tier 1	DCPS	11	126000000	126000000	1	decapping enzyme, scavenger [Source:HGNC Symbol;Acc:29812]	0	Y	N	N
ENSG00000080166	Tier 3B	DCT	13	95089558	95131936	-1	dopachrome tautomerase [Source:HGNC Symbol;Acc:2709]	0	Y	N	N
ENSG00000132437	Tier 1	DDC	7	50526134	50633154	-1	dopa decarboxylase (aromatic L-amino acid decarboxylase) [Source:HGNC Symbol;Acc:2719]	9	Y	N	N
ENSG00000203797	Tier 1	DDO	6	111000000	111000000	-1	D-aspartate oxidase [Source:HGNC Symbol;Acc:2727]	0	Y	N	Y
ENSG00000244038	Tier 3B	DDOST	1	20978270	20988000	-1	dolichyl-diphosphooligosaccharide--protein glycosyltransferase subunit (non-catalytic) [Source:HGNC Symbol;Acc:2728]	0	N	Y	N
ENSG00000204580	Tier 1	DDR1	6	30844198	30867933	1	discoidin domain receptor tyrosine kinase 1 [Source:HGNC Symbol;Acc:2730]	19	Y	Y	N
ENSG00000162733	Tier 1	DDR2	1	163000000	163000000	1	discoidin domain receptor tyrosine kinase 2 [Source:HGNC Symbol;Acc:2731]	0	Y	Y	N
ENSG00000215301	Tier 2	DDX3X	X	41192651	41223725	1	DEAD (Asp-Glu-Ala-Asp) box helicase 3, X-linked [Source:HGNC Symbol;Acc:2745]	0	Y	N	N
ENSG00000177030	Tier 3B	DEAF1	11	644233	706715	-1	DEAF1 transcription factor [Source:HGNC Symbol;Acc:14677]	0	N	Y	N
ENSG00000206047	Tier 3A	DEFA1	8	6835171	6837602	-1	defensin, alpha 1 [Source:HGNC Symbol;Acc:2761]	1	N	Y	N
ENSG00000240247	Tier 3A	DEFA1B	8	6854288	6875778	-1	defensin, alpha 1B [Source:HGNC Symbol;Acc:33596]	0	N	Y	N
ENSG00000239839	Tier 3A	DEFA3	8	6873391	6875823	-1	defensin, alpha 3, neutrophil-specific [Source:HGNC Symbol;Acc:2762]	0	N	Y	N
ENSG00000164821	Tier 3A	DEFA4	8	6793344	6795860	-1	defensin, alpha 4, corticostatin [Source:HGNC Symbol;Acc:2763]	0	N	Y	N
ENSG00000164816	Tier 3B	DEFA5	8	6912831	6914256	-1	defensin, alpha 5, Paneth cell-specific [Source:HGNC Symbol;Acc:2764]	0	N	Y	N
ENSG00000164822	Tier 3A	DEFA6	8	6782215	6783598	-1	defensin, alpha 6, Paneth cell-specific [Source:HGNC Symbol;Acc:2765]	0	N	Y	N
ENSG00000164825	Tier 3B	DEFB1	8	6728097	6735544	-1	defensin, beta 1 [Source:HGNC Symbol;Acc:2766]	0	N	Y	N
ENSG00000176797	Tier 3B	DEFB103A	8	7738726	7740186	1	defensin, beta 103A [Source:HGNC Symbol;Acc:15967]	0	N	Y	N
ENSG00000177243	Tier 3B	DEFB103B	8	7286410	7287870	-1	defensin, beta 103B [Source:HGNC Symbol;Acc:31702]	0	N	Y	N
ENSG00000176782	Tier 3B	DEFB104A	8	7693993	7698764	1	defensin, beta 104A [Source:HGNC Symbol;Acc:18115]	0	N	Y	N
ENSG00000177023	Tier 3B	DEFB104B	8	7327830	7332604	-1	defensin, beta 104B [Source:HGNC Symbol;Acc:26165]	0	N	Y	N
ENSG00000186562	Tier 3B	DEFB105A	8	7679488	7681411	-1	defensin, beta 105A [Source:HGNC Symbol;Acc:18087]	0	N	Y	N
ENSG00000186599	Tier 3B	DEFB105B	8	7345191	7347115	1	defensin, beta 105B [Source:HGNC Symbol;Acc:29930]	0	N	Y	N
ENSG00000186579	Tier 3B	DEFB106A	8	7682694	7686575	1	defensin, beta 106A [Source:HGNC Symbol;Acc:18088]	0	N	Y	N
ENSG00000187082	Tier 3B	DEFB106B	8	7340026	7343922	-1	defensin, beta 106B [Source:HGNC Symbol;Acc:28879]	0	N	Y	N
ENSG00000186572	Tier 3B	DEFB107A	8	7669242	7673238	-1	defensin, beta 107A [Source:HGNC Symbol;Acc:18086]	0	N	Y	N
ENSG00000198129	Tier 3B	DEFB107B	8	7353368	7366833	1	defensin, beta 107B [Source:HGNC Symbol;Acc:31918]	0	N	Y	N
ENSG00000184276	Tier 3B	DEFB108B	11	71544246	71548756	1	defensin, beta 108B [Source:HGNC Symbol;Acc:29966]	0	N	Y	N
ENSG00000203970	Tier 3B	DEFB110	6	49976851	49989694	-1	defensin, beta 110 locus [Source:HGNC Symbol;Acc:18091]	0	N	Y	N
ENSG00000180872	Tier 3B	DEFB112	6	50011288	50016364	-1	defensin, beta 112 [Source:HGNC Symbol;Acc:18093]	0	N	Y	N
ENSG00000214642	Tier 3B	DEFB113	6	49936390	49937338	-1	defensin, beta 113 [Source:HGNC Symbol;Acc:18094]	0	N	Y	N
ENSG00000177684	Tier 3B	DEFB114	6	49927962	49931818	-1	defensin, beta 114 [Source:HGNC Symbol;Acc:18095]	0	N	Y	N
ENSG00000215547	Tier 3B	DEFB115	20	29845467	29847435	1	defensin, beta 115 [Source:HGNC Symbol;Acc:18096]	0	N	Y	N
ENSG00000215545	Tier 3B	DEFB116	20	29891015	29896388	-1	defensin, beta 116 [Source:HGNC Symbol;Acc:18097]	0	N	Y	N
ENSG00000131068	Tier 3B	DEFB118	20	29956421	29961726	1	defensin, beta 118 [Source:HGNC Symbol;Acc:16196]	0	N	Y	N
ENSG00000125788	Tier 3A	DEFB126	20	123010	126392	1	defensin, beta 126 [Source:HGNC Symbol;Acc:15900]	0	N	Y	N
ENSG00000088782	Tier 3A	DEFB127	20	138111	139804	1	defensin, beta 127 [Source:HGNC Symbol;Acc:16206]	0	N	Y	N
ENSG00000171711	Tier 3B	DEFB4A	8	7752151	7754233	1	defensin, beta 4A [Source:HGNC Symbol;Acc:2767]	0	N	Y	N
ENSG00000136986	Tier 3B	DERL1	8	124000000	124000000	-1	derlin 1 [Source:HGNC Symbol;Acc:28454]	0	N	Y	N
ENSG00000185000	Tier 2	DGAT1	8	146000000	146000000	-1	diacylglycerol O-acyltransferase 1 [Source:HGNC Symbol;Acc:2843]	0	Y	N	N
ENSG00000183628	Tier 3B	DGCR6	22	18893541	18901751	1	DiGeorge syndrome critical region gene 6 [Source:HGNC Symbol;Acc:2846]	0	N	Y	N
ENSG00000172893	Tier 1	DHCR7	11	71139239	71163914	-1	7-dehydrocholesterol reductase [Source:HGNC Symbol;Acc:2860]	2	Y	N	N
ENSG00000228716	Tier 1	DHFR	5	79922047	79950802	-1	dihydrofolate reductase [Source:HGNC Symbol;Acc:2861]	0	Y	N	N
ENSG00000178700	Tier 2	DHFRL1	3	93766680	93782233	-1	dihydrofolate reductase-like 1 [Source:HGNC Symbol;Acc:27309]	0	Y	N	N
ENSG00000139549	Tier 3A	DHH	12	49483204	49488602	-1	desert hedgehog [Source:HGNC Symbol;Acc:2865]	0	N	Y	N
ENSG00000102967	Tier 1	DHODH	16	72042487	72058954	1	dihydroorotate dehydrogenase (quinone) [Source:HGNC Symbol;Acc:2867]	6	Y	N	N
ENSG00000157379	Tier 1	DHRS1	14	24759804	24769039	-1	dehydrogenase/reductase (SDR family) member 1 [Source:HGNC Symbol;Acc:16445]	1	N	N	Y
ENSG00000102796	Tier 1	DHRS12	13	52342129	52378293	-1	dehydrogenase/reductase (SDR family) member 12 [Source:HGNC Symbol;Acc:25832]	0	N	N	Y
ENSG00000167536	Tier 1	DHRS13	17	27224799	27230089	-1	dehydrogenase/reductase (SDR family) member 13 [Source:HGNC Symbol;Acc:28326]	0	N	N	Y
ENSG00000100867	Tier 1	DHRS2	14	24099324	24114848	1	dehydrogenase/reductase (SDR family) member 2 [Source:HGNC Symbol;Acc:18349]	0	N	N	Y
ENSG00000162496	Tier 1	DHRS3	1	12627939	12677737	-1	dehydrogenase/reductase (SDR family) member 3 [Source:HGNC Symbol;Acc:17693]	0	N	N	Y
ENSG00000157326	Tier 1	DHRS4	14	24422795	24438488	1	dehydrogenase/reductase (SDR family) member 4 [Source:HGNC Symbol;Acc:16985]	0	N	N	Y
ENSG00000187630	Tier 1	DHRS4L2	14	24439148	24475617	1	dehydrogenase/reductase (SDR family) member 4 like 2 [Source:HGNC Symbol;Acc:19731]	0	N	N	Y
ENSG00000100612	Tier 1	DHRS7	14	60610838	60636574	-1	dehydrogenase/reductase (SDR family) member 7 [Source:HGNC Symbol;Acc:21524]	0	N	N	Y
ENSG00000109016	Tier 1	DHRS7B	17	21026677	21096578	1	dehydrogenase/reductase (SDR family) member 7B [Source:HGNC Symbol;Acc:24547]	0	N	N	Y
ENSG00000184544	Tier 1	DHRS7C	17	9674751	9694614	-1	dehydrogenase/reductase (SDR family) member 7C [Source:HGNC Symbol;Acc:32423]	0	N	N	Y
ENSG00000073737	Tier 1	DHRS9	2	170000000	170000000	1	dehydrogenase/reductase (SDR family) member 9 [Source:HGNC Symbol;Acc:16888]	0	N	N	Y
ENSG00000169084	Tier 1	DHRSX	X	2137557	2420846	-1	dehydrogenase/reductase (SDR family) X-linked [Source:HGNC Symbol;Acc:18399]	0	N	N	Y
ENSG00000211452	Tier 1	DIO1	1	54356912	54376759	1	deiodinase, iodothyronine, type I [Source:HGNC Symbol;Acc:2883]	3	Y	N	N
ENSG00000197406	Tier 3B	DIO3	14	102000000	102000000	1	deiodinase, iodothyronine, type III [Source:HGNC Symbol;Acc:2885]	0	Y	N	N
ENSG00000107984	Tier 1	DKK1	10	54074056	54077802	1	dickkopf WNT signaling pathway inhibitor 1 [Source:HGNC Symbol;Acc:2891]	0	Y	Y	N
ENSG00000155011	Tier 3A	DKK2	4	108000000	108000000	-1	dickkopf WNT signaling pathway inhibitor 2 [Source:HGNC Symbol;Acc:2892]	0	N	Y	N
ENSG00000050165	Tier 3A	DKK3	11	11984653	12031316	-1	dickkopf WNT signaling pathway inhibitor 3 [Source:HGNC Symbol;Acc:2893]	0	N	Y	N
ENSG00000104371	Tier 3B	DKK4	8	42231586	42234750	-1	dickkopf WNT signaling pathway inhibitor 4 [Source:HGNC Symbol;Acc:2894]	2	N	Y	N
ENSG00000104901	Tier 3A	DKKL1	19	49865040	49878373	1	dickkopf-like 1 [Source:HGNC Symbol;Acc:16528]	1	N	Y	N
ENSG00000091140	Tier 3A	DLD	7	108000000	108000000	1	dihydrolipoamide dehydrogenase [Source:HGNC Symbol;Acc:2898]	4	Y	N	N
ENSG00000185559	Tier 1	DLK1	14	101000000	101000000	1	delta-like 1 homolog (Drosophila) [Source:HGNC Symbol;Acc:2907]	0	Y	Y	N
ENSG00000128917	Tier 1	DLL4	15	41221538	41231237	1	delta-like 4 (Drosophila) [Source:HGNC Symbol;Acc:2910]	0	N	Y	N
ENSG00000187908	Tier 3B	DMBT1	10	124000000	124000000	1	deleted in malignant brain tumors 1 [Source:HGNC Symbol;Acc:2926]	0	N	Y	N
ENSG00000198947	Tier 1	DMD	X	31115794	33357558	-1	dystrophin [Source:HGNC Symbol;Acc:2928]	0	N	Y	N
ENSG00000161249	Tier 3A	DMKN	19	35988122	36004560	-1	dermokine [Source:HGNC Symbol;Acc:25063]	0	N	Y	N
ENSG00000152592	Tier 3B	DMP1	4	88571459	88585513	1	dentin matrix acidic phosphoprotein 1 [Source:HGNC Symbol;Acc:2932]	0	N	Y	N
ENSG00000104936	Tier 1	DMPK	19	46272975	46285810	-1	dystrophia myotonica-protein kinase [Source:HGNC Symbol;Acc:2933]	0	Y	N	N
ENSG00000086061	Tier 2	DNAJA1	9	33025209	33039905	1	DnaJ (Hsp40) homolog, subfamily A, member 1 [Source:HGNC Symbol;Acc:5229]	0	Y	N	N
ENSG00000090520	Tier 3B	DNAJB11	3	186000000	186000000	1	DnaJ (Hsp40) homolog, subfamily B, member 11 [Source:HGNC Symbol;Acc:14889]	0	N	Y	N
ENSG00000213918	Tier 3A	DNASE1	16	3661729	3730144	1	deoxyribonuclease I [Source:HGNC Symbol;Acc:2956]	0	N	Y	N
ENSG00000163687	Tier 3A	DNASE1L3	3	58177984	58200424	-1	deoxyribonuclease I-like 3 [Source:HGNC Symbol;Acc:2959]	0	N	Y	N
ENSG00000130816	Tier 1	DNMT1	19	10244021	10341962	-1	DNA (cytosine-5-)-methyltransferase 1 [Source:HGNC Symbol;Acc:2976]	0	Y	N	N
ENSG00000119772	Tier 1	DNMT3A	2	25455845	25565459	-1	DNA (cytosine-5-)-methyltransferase 3 alpha [Source:HGNC Symbol;Acc:2978]	2	Y	N	N
ENSG00000088305	Tier 2	DNMT3B	20	31350191	31397162	1	DNA (cytosine-5-)-methyltransferase 3 beta [Source:HGNC Symbol;Acc:2979]	1	Y	N	N
ENSG00000123992	Tier 2	DNPEP	2	220000000	220000000	-1	aspartyl aminopeptidase [Source:HGNC Symbol;Acc:2981]	0	Y	N	N
ENSG00000104885	Tier 2	DOT1L	19	2164148	2232577	1	DOT1-like histone H3K79 methyltransferase [Source:HGNC Symbol;Acc:24948]	5	Y	N	N
ENSG00000015413	Tier 1	DPEP1	16	89679716	89704839	1	dipeptidase 1 (renal) [Source:HGNC Symbol;Acc:3002]	20	Y	Y	Y
ENSG00000167261	Tier 2	DPEP2	16	68021297	68034489	-1	dipeptidase 2 [Source:HGNC Symbol;Acc:23028]	11	Y	N	N
ENSG00000141096	Tier 3B	DPEP3	16	68009566	68014732	-1	dipeptidase 3 [Source:HGNC Symbol;Acc:23029]	11	Y	N	N
ENSG00000175497	Tier 3B	DPP10	2	115000000	117000000	1	dipeptidyl-peptidase 10 (non-functional) [Source:HGNC Symbol;Acc:20823]	0	Y	N	N
ENSG00000197635	Tier 1	DPP4	2	163000000	163000000	-1	dipeptidyl-peptidase 4 [Source:HGNC Symbol;Acc:3009]	2	Y	Y	N
ENSG00000130226	Tier 3B	DPP6	7	154000000	155000000	1	dipeptidyl-peptidase 6 [Source:HGNC Symbol;Acc:3010]	0	Y	N	N
ENSG00000176978	Tier 2	DPP7	9	140000000	140000000	-1	dipeptidyl-peptidase 7 [Source:HGNC Symbol;Acc:14892]	0	Y	Y	N
ENSG00000074603	Tier 2	DPP8	15	65734801	65810042	-1	dipeptidyl-peptidase 8 [Source:HGNC Symbol;Acc:16490]	2	Y	N	N
ENSG00000142002	Tier 1	DPP9	19	4675236	4724685	-1	dipeptidyl-peptidase 9 [Source:HGNC Symbol;Acc:18648]	1	Y	N	N
ENSG00000143196	Tier 3A	DPT	1	169000000	169000000	-1	dermatopontin [Source:HGNC Symbol;Acc:3011]	1	N	Y	N
ENSG00000188641	Tier 1	DPYD	1	97543299	98386605	-1	dihydropyrimidine dehydrogenase [Source:HGNC Symbol;Acc:3012]	5	Y	N	Y
ENSG00000162490	Tier 3A	DRAXIN	1	11751786	11785914	1	dorsal inhibitory axon guidance protein [Source:HGNC Symbol;Acc:25054]	0	N	Y	N
ENSG00000184845	Tier 1	DRD1	5	175000000	175000000	-1	dopamine receptor D1 [Source:HGNC Symbol;Acc:3020]	0	Y	N	N
ENSG00000149295	Tier 1	DRD2	11	113000000	113000000	-1	dopamine receptor D2 [Source:HGNC Symbol;Acc:3023]	1	Y	Y	N
ENSG00000151577	Tier 1	DRD3	3	114000000	114000000	-1	dopamine receptor D3 [Source:HGNC Symbol;Acc:3024]	0	Y	Y	N
ENSG00000069696	Tier 1	DRD4	11	637293	640706	1	dopamine receptor D4 [Source:HGNC Symbol;Acc:3025]	0	Y	N	N
ENSG00000169676	Tier 1	DRD5	4	9783258	9785632	1	dopamine receptor D5 [Source:HGNC Symbol;Acc:3026]	0	Y	N	N
ENSG00000171587	Tier 3A	DSCAM	21	41382926	42219065	-1	Down syndrome cell adhesion molecule [Source:HGNC Symbol;Acc:3039]	0	N	Y	N
ENSG00000152591	Tier 3B	DSPP	4	88529681	88538062	1	dentin sialophosphoprotein [Source:HGNC Symbol;Acc:3054]	0	N	Y	N
ENSG00000151914	Tier 3B	DST	6	56322785	56819426	-1	dystonin [Source:HGNC Symbol;Acc:1090]	1	N	Y	N
ENSG00000133059	Tier 1	DSTYK	1	205000000	205000000	-1	dual serine/threonine and tyrosine protein kinase [Source:HGNC Symbol;Acc:29043]	4	Y	N	N
ENSG00000108861	Tier 2	DUSP3	17	41843489	41856356	-1	dual specificity phosphatase 3 [Source:HGNC Symbol;Acc:3069]	2	Y	N	N
ENSG00000128951	Tier 2	DUT	15	48623208	48635570	1	deoxyuridine triphosphatase [Source:HGNC Symbol;Acc:3078]	0	Y	N	N
ENSG00000157540	Tier 1	DYRK1A	21	38738092	38889753	1	dual-specificity tyrosine-(Y)-phosphorylation regulated kinase 1A [Source:HGNC Symbol;Acc:3091]	0	Y	N	N
ENSG00000105204	Tier 1	DYRK1B	19	40315990	40324841	-1	dual-specificity tyrosine-(Y)-phosphorylation regulated kinase 1B [Source:HGNC Symbol;Acc:3092]	0	Y	N	N
ENSG00000127334	Tier 1	DYRK2	12	68042118	68059186	1	dual-specificity tyrosine-(Y)-phosphorylation regulated kinase 2 [Source:HGNC Symbol;Acc:3093]	0	Y	N	N
ENSG00000143479	Tier 2	DYRK3	1	207000000	207000000	1	dual-specificity tyrosine-(Y)-phosphorylation regulated kinase 3 [Source:HGNC Symbol;Acc:3094]	0	Y	N	N
ENSG00000010219	Tier 2	DYRK4	12	4671370	4723325	1	dual-specificity tyrosine-(Y)-phosphorylation regulated kinase 4 [Source:HGNC Symbol;Acc:3095]	0	Y	N	N
ENSG00000105246	Tier 3B	EBI3	19	4229495	4237528	1	Epstein-Barr virus induced 3 [Source:HGNC Symbol;Acc:3129]	0	N	Y	N
ENSG00000147155	Tier 1	EBP	X	48379546	48387104	1	emopamil binding protein (sterol isomerase) [Source:HGNC Symbol;Acc:3133]	0	Y	N	N
ENSG00000123179	Tier 1	EBPL	13	50234859	50265611	-1	emopamil binding protein-like [Source:HGNC Symbol;Acc:18061]	0	Y	N	N
ENSG00000117298	Tier 2	ECE1	1	21543740	21671997	-1	endothelin converting enzyme 1 [Source:HGNC Symbol;Acc:3146]	0	Y	Y	N
ENSG00000143369	Tier 3B	ECM1	1	150000000	150000000	1	extracellular matrix protein 1 [Source:HGNC Symbol;Acc:3153]	1	N	Y	N
ENSG00000106823	Tier 3B	ECM2	9	95256365	95298937	-1	extracellular matrix protein 2, female organ and adipocyte specific [Source:HGNC Symbol;Acc:3154]	1	N	Y	N
ENSG00000158813	Tier 3A	EDA	X	68835911	69259319	1	ectodysplasin A [Source:HGNC Symbol;Acc:3157]	4	N	Y	N
ENSG00000135960	Tier 3A	EDAR	2	110000000	110000000	-1	ectodysplasin A receptor [Source:HGNC Symbol;Acc:2895]	0	N	Y	N
ENSG00000181562	Tier 3A	EDDM3A	14	21214051	21216539	1	epididymal protein 3A [Source:HGNC Symbol;Acc:16978]	0	N	Y	N
ENSG00000088298	Tier 3A	EDEM2	20	33703167	33865928	-1	ER degradation enhancer, mannosidase alpha-like 2 [Source:HGNC Symbol;Acc:15877]	14	N	Y	N
ENSG00000164176	Tier 3A	EDIL3	5	83236373	83680611	-1	EGF-like repeats and discoidin I-like domains 3 [Source:HGNC Symbol;Acc:3173]	1	N	Y	N
ENSG00000078401	Tier 3B	EDN1	6	12290596	12297427	1	endothelin 1 [Source:HGNC Symbol;Acc:3176]	1	N	Y	N
ENSG00000127129	Tier 3B	EDN2	1	41944446	41950344	-1	endothelin 2 [Source:HGNC Symbol;Acc:3177]	0	N	Y	N
ENSG00000124205	Tier 3B	EDN3	20	57875482	57901047	1	endothelin 3 [Source:HGNC Symbol;Acc:3178]	0	N	Y	N
ENSG00000151617	Tier 1	EDNRA	4	148000000	148000000	1	endothelin receptor type A [Source:HGNC Symbol;Acc:3179]	2	Y	Y	N
ENSG00000136160	Tier 1	EDNRB	13	78469616	78493903	-1	endothelin receptor type B [Source:HGNC Symbol;Acc:3180]	1	Y	Y	N
ENSG00000167658	Tier 1	EEF2	19	3976054	3985467	-1	eukaryotic translation elongation factor 2 [Source:HGNC Symbol;Acc:3214]	0	N	Y	N
ENSG00000103319	Tier 2	EEF2K	16	22217603	22298554	1	eukaryotic elongation factor-2 kinase [Source:HGNC Symbol;Acc:24615]	0	Y	N	N
ENSG00000115380	Tier 3A	EFEMP1	2	56093102	56151274	-1	EGF containing fibulin-like extracellular matrix protein 1 [Source:HGNC Symbol;Acc:3218]	11	N	Y	N
ENSG00000172638	Tier 3A	EFEMP2	11	65633912	65641063	-1	EGF containing fibulin-like extracellular matrix protein 2 [Source:HGNC Symbol;Acc:3219]	2	N	Y	N
ENSG00000169242	Tier 3A	EFNA1	1	155000000	155000000	1	ephrin-A1 [Source:HGNC Symbol;Acc:3221]	4	N	Y	N
ENSG00000243364	Tier 3B	EFNA4	1	155000000	155000000	1	ephrin-A4 [Source:HGNC Symbol;Acc:3224]	1	N	Y	N
ENSG00000184349	Tier 3A	EFNA5	5	107000000	107000000	-1	ephrin-A5 [Source:HGNC Symbol;Acc:3225]	0	N	Y	N
ENSG00000090776	Tier 3B	EFNB1	X	68048840	68061990	1	ephrin-B1 [Source:HGNC Symbol;Acc:3226]	0	N	Y	N
ENSG00000108947	Tier 3A	EFNB3	17	7608520	7614696	1	ephrin-B3 [Source:HGNC Symbol;Acc:3228]	2	N	Y	N
ENSG00000140598	Tier 3B	EFTUD1	15	82422571	82555104	-1	elongation factor Tu GTP binding domain containing 1 [Source:HGNC Symbol;Acc:25789]	0	N	Y	N
ENSG00000108883	Tier 3A	EFTUD2	17	42927311	42977030	-1	elongation factor Tu GTP binding domain containing 2 [Source:HGNC Symbol;Acc:30858]	0	N	Y	N
ENSG00000138798	Tier 3A	EGF	4	111000000	111000000	1	epidermal growth factor [Source:HGNC Symbol;Acc:3229]	0	N	Y	N
ENSG00000198759	Tier 3B	EGFL6	X	13587724	13651694	1	EGF-like-domain, multiple 6 [Source:HGNC Symbol;Acc:3235]	0	N	Y	N
ENSG00000172889	Tier 1	EGFL7	9	140000000	140000000	1	EGF-like-domain, multiple 7 [Source:HGNC Symbol;Acc:20594]	0	N	Y	N
ENSG00000241404	Tier 3A	EGFL8	6	32132360	32136058	1	EGF-like-domain, multiple 8 [Source:HGNC Symbol;Acc:13944]	63	N	Y	N
ENSG00000164318	Tier 3A	EGFLAM	5	38258511	38465123	1	EGF-like, fibronectin type III and laminin G domains [Source:HGNC Symbol;Acc:26810]	0	N	Y	N
ENSG00000146648	Tier 1	EGFR	7	55086714	55324313	1	epidermal growth factor receptor [Source:HGNC Symbol;Acc:3236]	0	Y	Y	N
ENSG00000135766	Tier 1	EGLN1	1	231000000	232000000	-1	egl-9 family hypoxia-inducible factor 1 [Source:HGNC Symbol;Acc:1232]	0	Y	N	N
ENSG00000269858	Tier 1	EGLN2	19	41304901	41314338	1	egl-9 family hypoxia-inducible factor 2 [Source:HGNC Symbol;Acc:14660]	4	Y	N	N
ENSG00000129521	Tier 1	EGLN3	14	34393437	34931980	-1	egl-9 family hypoxia-inducible factor 3 [Source:HGNC Symbol;Acc:14661]	0	Y	N	N
ENSG00000181090	Tier 2	EHMT1	9	141000000	141000000	1	euchromatic histone-lysine N-methyltransferase 1 [Source:HGNC Symbol;Acc:24650]	0	Y	N	N
ENSG00000204371	Tier 2	EHMT2	6	31847536	31865464	-1	euchromatic histone-lysine N-methyltransferase 2 [Source:HGNC Symbol;Acc:14129]	60	Y	N	N
ENSG00000086232	Tier 2	EIF2AK1	7	6061881	6098861	-1	eukaryotic translation initiation factor 2-alpha kinase 1 [Source:HGNC Symbol;Acc:24921]	0	Y	N	N
ENSG00000055332	Tier 2	EIF2AK2	2	37326353	37384208	-1	eukaryotic translation initiation factor 2-alpha kinase 2 [Source:HGNC Symbol;Acc:9437]	0	Y	N	N
ENSG00000172071	Tier 2	EIF2AK3	2	88856259	88927094	-1	eukaryotic translation initiation factor 2-alpha kinase 3 [Source:HGNC Symbol;Acc:3255]	3	Y	N	N
ENSG00000128829	Tier 1	EIF2AK4	15	40226347	40327797	1	eukaryotic translation initiation factor 2 alpha kinase 4 [Source:HGNC Symbol;Acc:19687]	0	Y	N	N
ENSG00000161960	Tier 2	EIF4A1	17	7476024	7482323	1	eukaryotic translation initiation factor 4A1 [Source:HGNC Symbol;Acc:3282]	20	Y	N	N
ENSG00000151247	Tier 1	EIF4E	4	99792835	99851788	-1	eukaryotic translation initiation factor 4E [Source:HGNC Symbol;Acc:3287]	0	Y	N	N
ENSG00000106682	Tier 2	EIF4H	7	73588575	73611431	1	eukaryotic translation initiation factor 4H [Source:HGNC Symbol;Acc:12741]	0	Y	N	N
ENSG00000197561	Tier 1	ELANE	19	851014	856242	1	elastase, neutrophil expressed [Source:HGNC Symbol;Acc:3309]	0	Y	Y	N
ENSG00000066044	Tier 2	ELAVL1	19	8023463	8070543	-1	ELAV like RNA binding protein 1 [Source:HGNC Symbol;Acc:3312]	0	Y	N	N
ENSG00000049540	Tier 3B	ELN	7	73442119	73484237	1	elastin [Source:HGNC Symbol;Acc:3327]	0	N	Y	N
ENSG00000119915	Tier 2	ELOVL3	10	104000000	104000000	1	ELOVL fatty acid elongase 3 [Source:HGNC Symbol;Acc:18047]	1	Y	N	N
ENSG00000170522	Tier 2	ELOVL6	4	111000000	111000000	-1	ELOVL fatty acid elongase 6 [Source:HGNC Symbol;Acc:15829]	0	Y	N	N
ENSG00000169393	Tier 3A	ELSPBP1	19	48497908	48528410	1	epididymal sperm binding protein 1 [Source:HGNC Symbol;Acc:14417]	3	N	Y	N
ENSG00000161671	Tier 3B	EMC10	19	50979657	50986608	1	ER membrane protein complex subunit 10 [Source:HGNC Symbol;Acc:27609]	0	N	Y	N
ENSG00000186998	Tier 3B	EMID1	22	29601840	29655586	1	EMI domain containing 1 [Source:HGNC Symbol;Acc:18036]	1	N	Y	N
ENSG00000138080	Tier 3B	EMILIN1	2	27301435	27309271	1	elastin microfibril interfacer 1 [Source:HGNC Symbol;Acc:19880]	0	N	Y	N
ENSG00000132205	Tier 3A	EMILIN2	18	2847028	2915991	1	elastin microfibril interfacer 2 [Source:HGNC Symbol;Acc:19881]	0	N	Y	N
ENSG00000183798	Tier 3B	EMILIN3	20	39988606	39995467	-1	elastin microfibril interfacer 3 [Source:HGNC Symbol;Acc:16123]	0	N	Y	N
ENSG00000127507	Tier 3B	EMR2	19	14843205	14889353	-1	egf-like module containing, mucin-like, hormone receptor-like 2 [Source:HGNC Symbol;Acc:3337]	0	N	Y	N
ENSG00000131355	Tier 3B	EMR3	19	14729929	14800839	-1	egf-like module containing, mucin-like, hormone receptor-like 3 [Source:HGNC Symbol;Acc:23647]	0	N	Y	N
ENSG00000132464	Tier 3B	ENAM	4	71494461	71552533	1	enamelin [Source:HGNC Symbol;Acc:3344]	0	N	Y	N
ENSG00000171617	Tier 3B	ENC1	5	73923234	73937249	-1	ectodermal-neural cortex 1 (with BTB domain) [Source:HGNC Symbol;Acc:3345]	0	Y	N	N
ENSG00000111405	Tier 3B	ENDOU	12	48103517	48119350	-1	endonuclease, polyU-specific [Source:HGNC Symbol;Acc:14369]	1	N	Y	N
ENSG00000106991	Tier 1	ENG	9	131000000	131000000	-1	endoglin [Source:HGNC Symbol;Acc:3349]	0	N	Y	N
ENSG00000167280	Tier 2	ENGASE	17	77071021	77084681	1	endo-beta-N-acetylglucosaminidase [Source:HGNC Symbol;Acc:24622]	0	Y	N	N
ENSG00000168913	Tier 3B	ENHO	9	34521038	34523039	-1	energy homeostasis associated [Source:HGNC Symbol;Acc:24838]	0	N	Y	N
ENSG00000120658	Tier 3A	ENOX1	13	43787654	44361044	-1	ecto-NOX disulfide-thiol exchanger 1 [Source:HGNC Symbol;Acc:25474]	0	N	Y	N
ENSG00000165675	Tier 3B	ENOX2	X	130000000	130000000	-1	ecto-NOX disulfide-thiol exchanger 2 [Source:HGNC Symbol;Acc:2259]	0	N	Y	N
ENSG00000138792	Tier 2	ENPEP	4	111000000	111000000	1	glutamyl aminopeptidase (aminopeptidase A) [Source:HGNC Symbol;Acc:3355]	2	Y	Y	N
ENSG00000197594	Tier 3A	ENPP1	6	132000000	132000000	1	ectonucleotide pyrophosphatase/phosphodiesterase 1 [Source:HGNC Symbol;Acc:3356]	0	N	Y	N
ENSG00000136960	Tier 2	ENPP2	8	121000000	121000000	-1	ectonucleotide pyrophosphatase/phosphodiesterase 2 [Source:HGNC Symbol;Acc:3357]	0	Y	Y	N
ENSG00000154269	Tier 3A	ENPP3	6	132000000	132000000	1	ectonucleotide pyrophosphatase/phosphodiesterase 3 [Source:HGNC Symbol;Acc:3358]	1	N	Y	N
ENSG00000112796	Tier 3B	ENPP5	6	46126924	46138708	-1	ectonucleotide pyrophosphatase/phosphodiesterase 5 (putative) [Source:HGNC Symbol;Acc:13717]	0	N	Y	N
ENSG00000164303	Tier 3B	ENPP6	4	185000000	185000000	-1	ectonucleotide pyrophosphatase/phosphodiesterase 6 [Source:HGNC Symbol;Acc:23409]	0	N	Y	N
ENSG00000182156	Tier 3B	ENPP7	17	77704681	77716021	1	ectonucleotide pyrophosphatase/phosphodiesterase 7 [Source:HGNC Symbol;Acc:23764]	0	N	Y	N
ENSG00000138185	Tier 3B	ENTPD1	10	97471536	97637023	1	ectonucleoside triphosphate diphosphohydrolase 1 [Source:HGNC Symbol;Acc:3363]	1	N	Y	N
ENSG00000197586	Tier 3A	ENTPD6	20	25176329	25207365	1	ectonucleoside triphosphate diphosphohydrolase 6 (putative) [Source:HGNC Symbol;Acc:3368]	1	N	Y	N
ENSG00000100393	Tier 2	EP300	22	41487790	41576081	1	E1A binding protein p300 [Source:HGNC Symbol;Acc:3373]	1	Y	N	N
ENSG00000116016	Tier 2	EPAS1	2	46520806	46613836	1	endothelial PAS domain protein 1 [Source:HGNC Symbol;Acc:3374]	1	Y	N	N
ENSG00000119888	Tier 1	EPCAM	2	47572297	47614740	1	epithelial cell adhesion molecule [Source:HGNC Symbol;Acc:11529]	0	N	Y	N
ENSG00000086289	Tier 3A	EPDR1	7	37723446	37991543	1	ependymin related 1 [Source:HGNC Symbol;Acc:17572]	3	N	Y	N
ENSG00000182585	Tier 3A	EPGN	4	75174190	75181024	1	epithelial mitogen [Source:HGNC Symbol;Acc:17470]	2	N	Y	N
ENSG00000146904	Tier 1	EPHA1	7	143000000	143000000	-1	EPH receptor A1 [Source:HGNC Symbol;Acc:3385]	1	Y	N	N
ENSG00000183317	Tier 1	EPHA10	1	38179552	38230805	-1	EPH receptor A10 [Source:HGNC Symbol;Acc:19987]	0	Y	Y	N
ENSG00000142627	Tier 1	EPHA2	1	16450832	16482582	-1	EPH receptor A2 [Source:HGNC Symbol;Acc:3386]	2	Y	N	N
ENSG00000044524	Tier 1	EPHA3	3	89156674	89531284	1	EPH receptor A3 [Source:HGNC Symbol;Acc:3387]	2	Y	Y	N
ENSG00000116106	Tier 1	EPHA4	2	222000000	222000000	-1	EPH receptor A4 [Source:HGNC Symbol;Acc:3388]	0	Y	N	N
ENSG00000145242	Tier 1	EPHA5	4	66185281	66536213	-1	EPH receptor A5 [Source:HGNC Symbol;Acc:3389]	0	Y	Y	N
ENSG00000080224	Tier 1	EPHA6	3	96533425	97471304	1	EPH receptor A6 [Source:HGNC Symbol;Acc:19296]	0	Y	N	N
ENSG00000135333	Tier 1	EPHA7	6	93949738	94129265	-1	EPH receptor A7 [Source:HGNC Symbol;Acc:3390]	0	Y	N	N
ENSG00000070886	Tier 1	EPHA8	1	22890057	22930087	1	EPH receptor A8 [Source:HGNC Symbol;Acc:3391]	0	Y	N	N
ENSG00000154928	Tier 1	EPHB1	3	134000000	135000000	1	EPH receptor B1 [Source:HGNC Symbol;Acc:3392]	0	Y	Y	N
ENSG00000133216	Tier 1	EPHB2	1	23037332	23241818	1	EPH receptor B2 [Source:HGNC Symbol;Acc:3393]	0	Y	N	N
ENSG00000182580	Tier 1	EPHB3	3	184000000	184000000	1	EPH receptor B3 [Source:HGNC Symbol;Acc:3394]	0	Y	N	N
ENSG00000196411	Tier 1	EPHB4	7	100000000	100000000	-1	EPH receptor B4 [Source:HGNC Symbol;Acc:3395]	3	Y	N	N
ENSG00000106123	Tier 1	EPHB6	7	143000000	143000000	1	EPH receptor B6 [Source:HGNC Symbol;Acc:3396]	0	Y	Y	N
ENSG00000143819	Tier 1	EPHX1	1	226000000	226000000	1	epoxide hydrolase 1, microsomal (xenobiotic) [Source:HGNC Symbol;Acc:3401]	0	N	N	Y
ENSG00000120915	Tier 1	EPHX2	8	27348296	27403081	1	epoxide hydrolase 2, cytoplasmic [Source:HGNC Symbol;Acc:3402]	0	Y	N	Y
ENSG00000130427	Tier 3A	EPO	7	100000000	100000000	1	erythropoietin [Source:HGNC Symbol;Acc:3415]	7	N	Y	N
ENSG00000187266	Tier 1	EPOR	19	11488236	11495018	-1	erythropoietin receptor [Source:HGNC Symbol;Acc:3416]	0	N	Y	N
ENSG00000121053	Tier 3B	EPX	17	56270098	56282535	1	eosinophil peroxidase [Source:HGNC Symbol;Acc:3423]	0	Y	N	N
ENSG00000083782	Tier 3B	EPYC	12	91357456	91398803	-1	epiphycan [Source:HGNC Symbol;Acc:3053]	0	N	Y	N
ENSG00000164307	Tier 3A	ERAP1	5	96096521	96143803	-1	endoplasmic reticulum aminopeptidase 1 [Source:HGNC Symbol;Acc:18173]	5	N	Y	N
ENSG00000141736	Tier 1	ERBB2	17	37844167	37886679	1	v-erb-b2 avian erythroblastic leukemia viral oncogene homolog 2 [Source:HGNC Symbol;Acc:3430]	3	Y	Y	N
ENSG00000112851	Tier 3B	ERBB2IP	5	65222303	65378377	1	erbb2 interacting protein [Source:HGNC Symbol;Acc:15842]	0	N	Y	N
ENSG00000065361	Tier 1	ERBB3	12	56473641	56497289	1	v-erb-b2 avian erythroblastic leukemia viral oncogene homolog 3 [Source:HGNC Symbol;Acc:3431]	17	Y	Y	N
ENSG00000178568	Tier 1	ERBB4	2	212000000	213000000	-1	v-erb-b2 avian erythroblastic leukemia viral oncogene homolog 4 [Source:HGNC Symbol;Acc:3432]	1	Y	Y	N
ENSG00000134899	Tier 2	ERCC5	13	103000000	104000000	1	excision repair cross-complementing rodent repair deficiency, complementation group 5 [Source:HGNC Symbol;Acc:3437]	0	Y	N	N
ENSG00000124882	Tier 1	EREG	4	75230860	75254468	1	epiregulin [Source:HGNC Symbol;Acc:3443]	0	N	Y	N
ENSG00000157554	Tier 2	ERG	21	39751949	40033704	-1	v-ets avian erythroblastosis virus E26 oncogene homolog [Source:HGNC Symbol;Acc:3446]	1	Y	N	N
ENSG00000178607	Tier 1	ERN1	17	62116502	62208179	-1	endoplasmic reticulum to nucleus signaling 1 [Source:HGNC Symbol;Acc:3449]	0	Y	N	N
ENSG00000134398	Tier 3B	ERN2	16	23701647	23724821	-1	endoplasmic reticulum to nucleus signaling 2 [Source:HGNC Symbol;Acc:16942]	1	Y	N	N
ENSG00000197930	Tier 3B	ERO1L	14	53106634	53162618	-1	ERO1-like (S. cerevisiae) [Source:HGNC Symbol;Acc:13280]	0	N	Y	N
ENSG00000089248	Tier 3A	ERP29	12	112000000	112000000	1	endoplasmic reticulum protein 29 [Source:HGNC Symbol;Acc:13799]	69	N	Y	N
ENSG00000023318	Tier 3A	ERP44	9	103000000	103000000	-1	endoplasmic reticulum protein 44 [Source:HGNC Symbol;Acc:18311]	0	N	Y	N
ENSG00000149564	Tier 3A	ESAM	11	125000000	125000000	-1	endothelial cell adhesion molecule [Source:HGNC Symbol;Acc:17474]	1	N	Y	N
ENSG00000164283	Tier 3B	ESM1	5	54273692	54318499	-1	endothelial cell-specific molecule 1 [Source:HGNC Symbol;Acc:3466]	0	N	Y	N
ENSG00000091831	Tier 1	ESR1	6	152000000	152000000	1	estrogen receptor 1 [Source:HGNC Symbol;Acc:3467]	14	Y	N	N
ENSG00000140009	Tier 1	ESR2	14	64550950	64804830	-1	estrogen receptor 2 (ER beta) [Source:HGNC Symbol;Acc:3468]	1	Y	N	N
ENSG00000173153	Tier 1	ESRRA	11	64073044	64084215	1	estrogen-related receptor alpha [Source:HGNC Symbol;Acc:3471]	5	Y	N	N
ENSG00000119715	Tier 1	ESRRB	14	76776957	76968178	1	estrogen-related receptor beta [Source:HGNC Symbol;Acc:3473]	0	Y	N	N
ENSG00000196482	Tier 2	ESRRG	1	217000000	217000000	-1	estrogen-related receptor gamma [Source:HGNC Symbol;Acc:3474]	0	Y	N	N
ENSG00000164089	Tier 3B	ETNPPL	4	110000000	110000000	-1	ethanolamine-phosphate phospho-lyase [Source:HGNC Symbol;Acc:14404]	0	Y	N	N
ENSG00000185862	Tier 3B	EVI2B	17	29630784	29641130	-1	ecotropic viral integration site 2B [Source:HGNC Symbol;Acc:3500]	0	N	Y	N
ENSG00000162694	Tier 3A	EXTL2	1	101000000	101000000	-1	exostosin-like glycosyltransferase 2 [Source:HGNC Symbol;Acc:3516]	3	N	Y	N
ENSG00000188107	Tier 3A	EYS	6	64429876	66417118	-1	eyes shut homolog (Drosophila) [Source:HGNC Symbol;Acc:21555]	0	N	Y	N
ENSG00000126218	Tier 1	F10	13	114000000	114000000	1	coagulation factor X [Source:HGNC Symbol;Acc:3528]	7	Y	Y	N
ENSG00000088926	Tier 2	F11	4	187000000	187000000	1	coagulation factor XI [Source:HGNC Symbol;Acc:3529]	4	Y	Y	N
ENSG00000158769	Tier 3B	F11R	1	161000000	161000000	-1	F11 receptor [Source:HGNC Symbol;Acc:14685]	0	N	Y	N
ENSG00000131187	Tier 3A	F12	5	177000000	177000000	-1	coagulation factor XII (Hageman factor) [Source:HGNC Symbol;Acc:3530]	7	Y	Y	N
ENSG00000124491	Tier 2	F13A1	6	6144318	6321246	-1	coagulation factor XIII, A1 polypeptide [Source:HGNC Symbol;Acc:3531]	2	Y	Y	N
ENSG00000143278	Tier 3A	F13B	1	197000000	197000000	-1	coagulation factor XIII, B polypeptide [Source:HGNC Symbol;Acc:3534]	4	N	Y	N
ENSG00000180210	Tier 1	F2	11	46740730	46761056	1	coagulation factor II (thrombin) [Source:HGNC Symbol;Acc:3535]	5	Y	Y	N
ENSG00000181104	Tier 1	F2R	5	76011868	76031606	1	coagulation factor II (thrombin) receptor [Source:HGNC Symbol;Acc:3537]	2	Y	Y	N
ENSG00000164251	Tier 2	F2RL1	5	76114758	76131140	1	coagulation factor II (thrombin) receptor-like 1 [Source:HGNC Symbol;Acc:3538]	0	Y	Y	N
ENSG00000164220	Tier 3A	F2RL2	5	75911307	75919259	-1	coagulation factor II (thrombin) receptor-like 2 [Source:HGNC Symbol;Acc:3539]	0	Y	Y	N
ENSG00000127533	Tier 3B	F2RL3	19	16999671	17003417	1	coagulation factor II (thrombin) receptor-like 3 [Source:HGNC Symbol;Acc:3540]	0	Y	Y	N
ENSG00000117525	Tier 1	F3	1	94994781	95007356	-1	coagulation factor III (thromboplastin, tissue factor) [Source:HGNC Symbol;Acc:3541]	0	Y	Y	N
ENSG00000198734	Tier 1	F5	1	169000000	170000000	-1	coagulation factor V (proaccelerin, labile factor) [Source:HGNC Symbol;Acc:3542]	8	N	Y	N
ENSG00000057593	Tier 1	F7	13	114000000	114000000	1	coagulation factor VII (serum prothrombin conversion accelerator) [Source:HGNC Symbol;Acc:3544]	6	Y	Y	N
ENSG00000185010	Tier 1	F8	X	154000000	154000000	-1	coagulation factor VIII, procoagulant component [Source:HGNC Symbol;Acc:3546]	11	N	Y	N
ENSG00000101981	Tier 2	F9	X	139000000	139000000	1	coagulation factor IX [Source:HGNC Symbol;Acc:3551]	0	Y	Y	N
ENSG00000117480	Tier 1	FAAH	1	46859937	46879520	1	fatty acid amide hydrolase [Source:HGNC Symbol;Acc:3553]	0	Y	N	N
ENSG00000165591	Tier 2	FAAH2	X	57313139	57515629	1	fatty acid amide hydrolase 2 [Source:HGNC Symbol;Acc:26440]	1	Y	N	N
ENSG00000163586	Tier 1	FABP1	2	88422510	88427635	-1	fatty acid binding protein 1, liver [Source:HGNC Symbol;Acc:3555]	0	Y	N	N
ENSG00000145384	Tier 2	FABP2	4	120000000	120000000	-1	fatty acid binding protein 2, intestinal [Source:HGNC Symbol;Acc:3556]	0	Y	N	N
ENSG00000170323	Tier 2	FABP4	8	82390654	82395498	-1	fatty acid binding protein 4, adipocyte [Source:HGNC Symbol;Acc:3559]	0	Y	N	N
ENSG00000183662	Tier 3B	FAM19A1	3	68053359	68594776	1	family with sequence similarity 19 (chemokine (C-C motif)-like), member A1 [Source:HGNC Symbol;Acc:21587]	0	N	Y	N
ENSG00000184599	Tier 3A	FAM19A3	1	113000000	113000000	1	family with sequence similarity 19 (chemokine (C-C motif)-like), member A3 [Source:HGNC Symbol;Acc:21590]	0	N	Y	N
ENSG00000163377	Tier 3B	FAM19A4	3	68780917	68981761	-1	family with sequence similarity 19 (chemokine (C-C motif)-like), member A4 [Source:HGNC Symbol;Acc:21591]	0	N	Y	N
ENSG00000219438	Tier 3A	FAM19A5	22	48885272	49246724	1	family with sequence similarity 19 (chemokine (C-C motif)-like), member A5 [Source:HGNC Symbol;Acc:21592]	1	N	Y	N
ENSG00000108950	Tier 3B	FAM20A	17	66531254	66597530	-1	family with sequence similarity 20, member A [Source:HGNC Symbol;Acc:23015]	0	N	Y	N
ENSG00000177706	Tier 3B	FAM20C	7	192969	300711	1	family with sequence similarity 20, member C [Source:HGNC Symbol;Acc:22140]	0	N	Y	N
ENSG00000183844	Tier 3A	FAM3B	21	42676139	42729358	1	family with sequence similarity 3, member B [Source:HGNC Symbol;Acc:1253]	2	N	Y	N
ENSG00000196937	Tier 3A	FAM3C	7	121000000	121000000	-1	family with sequence similarity 3, member C [Source:HGNC Symbol;Acc:18664]	10	N	Y	N
ENSG00000078098	Tier 1	FAP	2	163000000	163000000	-1	fibroblast activation protein, alpha [Source:HGNC Symbol;Acc:3590]	0	Y	Y	N
ENSG00000145982	Tier 2	FARS2	6	5261277	5771813	1	phenylalanyl-tRNA synthetase 2, mitochondrial [Source:HGNC Symbol;Acc:21062]	0	Y	N	N
ENSG00000026103	Tier 3A	FAS	10	90750414	90775542	1	Fas cell surface death receptor [Source:HGNC Symbol;Acc:11920]	2	N	Y	N
ENSG00000117560	Tier 3B	FASLG	1	173000000	173000000	1	Fas ligand (TNF superfamily, member 6) [Source:HGNC Symbol;Acc:11936]	0	N	Y	N
ENSG00000169710	Tier 1	FASN	17	80036214	80056208	-1	fatty acid synthase [Source:HGNC Symbol;Acc:3594]	1	Y	N	N
ENSG00000083857	Tier 3B	FAT1	4	188000000	188000000	-1	FAT atypical cadherin 1 [Source:HGNC Symbol;Acc:3595]	0	N	Y	N
ENSG00000165323	Tier 3B	FAT3	11	92085262	92629618	1	FAT atypical cadherin 3 [Source:HGNC Symbol;Acc:23112]	1	N	Y	N
ENSG00000196159	Tier 3B	FAT4	4	126000000	126000000	1	FAT atypical cadherin 4 [Source:HGNC Symbol;Acc:23109]	0	N	Y	N
ENSG00000077942	Tier 3A	FBLN1	22	45898118	45997015	1	fibulin 1 [Source:HGNC Symbol;Acc:3600]	1	N	Y	N
ENSG00000163520	Tier 3A	FBLN2	3	13573824	13679922	1	fibulin 2 [Source:HGNC Symbol;Acc:3601]	2	N	Y	N
ENSG00000140092	Tier 3A	FBLN5	14	92335756	92414331	-1	fibulin 5 [Source:HGNC Symbol;Acc:3602]	4	N	Y	N
ENSG00000144152	Tier 3B	FBLN7	2	113000000	113000000	1	fibulin 7 [Source:HGNC Symbol;Acc:26740]	0	N	Y	N
ENSG00000166147	Tier 3A	FBN1	15	48700503	48938046	-1	fibrillin 1 [Source:HGNC Symbol;Acc:3603]	1	N	Y	N
ENSG00000138829	Tier 3A	FBN2	5	128000000	128000000	-1	fibrillin 2 [Source:HGNC Symbol;Acc:3604]	0	N	Y	N
ENSG00000142449	Tier 3B	FBN3	19	8130286	8214730	-1	fibrillin 3 [Source:HGNC Symbol;Acc:18794]	0	N	Y	N
ENSG00000165140	Tier 2	FBP1	9	97365415	97402531	-1	fructose-1,6-bisphosphatase 1 [Source:HGNC Symbol;Acc:3606]	0	Y	N	N
ENSG00000162897	Tier 3B	FCAMR	1	207000000	207000000	-1	Fc receptor, IgA, IgM, high affinity [Source:HGNC Symbol;Acc:24692]	0	N	Y	N
ENSG00000186431	Tier 3A	FCAR	19	55385704	55401838	1	Fc fragment of IgA, receptor for [Source:HGNC Symbol;Acc:3608]	1	N	Y	N
ENSG00000179639	Tier 3A	FCER1A	1	159000000	159000000	1	Fc fragment of IgE, high affinity I, receptor for; alpha polypeptide [Source:HGNC Symbol;Acc:3609]	4	N	Y	N
ENSG00000104921	Tier 1	FCER2	19	7753644	7767032	-1	Fc fragment of IgE, low affinity II, receptor for (CD23) [Source:HGNC Symbol;Acc:3612]	0	Y	Y	N
ENSG00000090920	Tier 3B	FCGBP	19	40353963	40440533	-1	Fc fragment of IgG binding protein [Source:HGNC Symbol;Acc:13572]	0	N	Y	N
ENSG00000150337	Tier 1	FCGR1A	1	150000000	150000000	1	Fc fragment of IgG, high affinity Ia, receptor (CD64) [Source:HGNC Symbol;Acc:3613]	0	N	Y	N
ENSG00000143226	Tier 3A	FCGR2A	1	161000000	161000000	1	Fc fragment of IgG, low affinity IIa, receptor (CD32) [Source:HGNC Symbol;Acc:3616]	6	N	Y	N
ENSG00000072694	Tier 1	FCGR2B	1	162000000	162000000	1	Fc fragment of IgG, low affinity IIb, receptor (CD32) [Source:HGNC Symbol;Acc:3618]	2	N	Y	N
ENSG00000244682	Tier 3A	FCGR2C	1	162000000	162000000	1	Fc fragment of IgG, low affinity IIc, receptor for (CD32) (gene/pseudogene) [Source:HGNC Symbol;Acc:15626]	0	N	Y	N
ENSG00000203747	Tier 3A	FCGR3A	1	162000000	162000000	-1	Fc fragment of IgG, low affinity IIIa, receptor (CD16a) [Source:HGNC Symbol;Acc:3619]	2	N	Y	N
ENSG00000162747	Tier 3B	FCGR3B	1	162000000	162000000	-1	Fc fragment of IgG, low affinity IIIb, receptor (CD16b) [Source:HGNC Symbol;Acc:3620]	1	N	Y	N
ENSG00000104870	Tier 3A	FCGRT	19	50010073	50029590	1	Fc fragment of IgG, receptor, transporter, alpha [Source:HGNC Symbol;Acc:3621]	3	N	Y	N
ENSG00000085265	Tier 3B	FCN1	9	138000000	138000000	-1	ficolin (collagen/fibrinogen domain containing) 1 [Source:HGNC Symbol;Acc:3623]	0	N	Y	N
ENSG00000160339	Tier 3B	FCN2	9	138000000	138000000	1	ficolin (collagen/fibrinogen domain containing lectin) 2 [Source:HGNC Symbol;Acc:3624]	0	N	Y	N
ENSG00000142748	Tier 3B	FCN3	1	27695603	27701315	-1	ficolin (collagen/fibrinogen domain containing) 3 [Source:HGNC Symbol;Acc:3625]	0	N	Y	N
ENSG00000163534	Tier 3A	FCRL1	1	158000000	158000000	-1	Fc receptor-like 1 [Source:HGNC Symbol;Acc:18509]	2	N	Y	N
ENSG00000132704	Tier 3A	FCRL2	1	158000000	158000000	-1	Fc receptor-like 2 [Source:HGNC Symbol;Acc:14875]	2	N	Y	N
ENSG00000160856	Tier 3A	FCRL3	1	158000000	158000000	-1	Fc receptor-like 3 [Source:HGNC Symbol;Acc:18506]	2	N	Y	N
ENSG00000163518	Tier 3B	FCRL4	1	158000000	158000000	-1	Fc receptor-like 4 [Source:HGNC Symbol;Acc:18507]	1	N	Y	N
ENSG00000143297	Tier 3A	FCRL5	1	157000000	158000000	-1	Fc receptor-like 5 [Source:HGNC Symbol;Acc:18508]	0	N	Y	N
ENSG00000181036	Tier 3A	FCRL6	1	160000000	160000000	1	Fc receptor-like 6 [Source:HGNC Symbol;Acc:31910]	0	N	Y	N
ENSG00000132185	Tier 3B	FCRLA	1	162000000	162000000	1	Fc receptor-like A [Source:HGNC Symbol;Acc:18504]	0	N	Y	N
ENSG00000181617	Tier 3B	FDCSP	4	71091788	71100969	1	follicular dendritic cell secreted protein [Source:HGNC Symbol;Acc:19215]	0	N	Y	N
ENSG00000079459	Tier 1	FDFT1	8	11653082	11696818	1	farnesyl-diphosphate farnesyltransferase 1 [Source:HGNC Symbol;Acc:3629]	0	Y	N	N
ENSG00000160752	Tier 1	FDPS	1	155000000	155000000	1	farnesyl diphosphate synthase [Source:HGNC Symbol;Acc:3631]	5	Y	N	N
ENSG00000168496	Tier 2	FEN1	11	61560109	61564716	1	flap structure-specific endonuclease 1 [Source:HGNC Symbol;Acc:3650]	105	Y	N	N
ENSG00000151422	Tier 1	FER	5	108000000	109000000	1	fer (fps/fes related) tyrosine kinase [Source:HGNC Symbol;Acc:3655]	1	Y	N	N
ENSG00000182511	Tier 2	FES	15	91426925	91439006	1	feline sarcoma oncogene [Source:HGNC Symbol;Acc:3657]	4	Y	N	N
ENSG00000126266	Tier 1	FFAR1	19	35842445	35843367	1	free fatty acid receptor 1 [Source:HGNC Symbol;Acc:4498]	0	Y	N	N
ENSG00000126262	Tier 2	FFAR2	19	35934809	35942669	1	free fatty acid receptor 2 [Source:HGNC Symbol;Acc:4501]	0	Y	N	N
ENSG00000185897	Tier 3B	FFAR3	19	35849362	35851387	1	free fatty acid receptor 3 [Source:HGNC Symbol;Acc:4499]	0	Y	Y	N
ENSG00000186188	Tier 2	FFAR4	10	95326422	95364237	1	free fatty acid receptor 4 [Source:HGNC Symbol;Acc:19061]	1	Y	Y	N
ENSG00000171560	Tier 1	FGA	4	156000000	156000000	-1	fibrinogen alpha chain [Source:HGNC Symbol;Acc:3661]	6	N	Y	N
ENSG00000171564	Tier 1	FGB	4	155000000	155000000	1	fibrinogen beta chain [Source:HGNC Symbol;Acc:3662]	7	N	Y	N
ENSG00000113578	Tier 1	FGF1	5	142000000	142000000	-1	fibroblast growth factor 1 (acidic) [Source:HGNC Symbol;Acc:3665]	0	Y	Y	N
ENSG00000070193	Tier 3A	FGF10	5	44303646	44389808	-1	fibroblast growth factor 10 [Source:HGNC Symbol;Acc:3666]	1	N	Y	N
ENSG00000114279	Tier 3A	FGF12	3	192000000	192000000	-1	fibroblast growth factor 12 [Source:HGNC Symbol;Acc:3668]	0	N	Y	N
ENSG00000196468	Tier 1	FGF16	X	76709648	76712769	1	fibroblast growth factor 16 [Source:HGNC Symbol;Acc:3672]	0	Y	Y	N
ENSG00000158815	Tier 3A	FGF17	8	21899909	21906320	1	fibroblast growth factor 17 [Source:HGNC Symbol;Acc:3673]	0	N	Y	N
ENSG00000156427	Tier 1	FGF18	5	171000000	171000000	1	fibroblast growth factor 18 [Source:HGNC Symbol;Acc:3674]	0	Y	Y	N
ENSG00000162344	Tier 3B	FGF19	11	69513000	69519410	-1	fibroblast growth factor 19 [Source:HGNC Symbol;Acc:3675]	0	N	Y	N
ENSG00000138685	Tier 1	FGF2	4	124000000	124000000	1	fibroblast growth factor 2 (basic) [Source:HGNC Symbol;Acc:3676]	0	Y	Y	N
ENSG00000078579	Tier 3B	FGF20	8	16849678	16859690	-1	fibroblast growth factor 20 [Source:HGNC Symbol;Acc:3677]	0	N	Y	N
ENSG00000105550	Tier 3A	FGF21	19	49258816	49261587	1	fibroblast growth factor 21 [Source:HGNC Symbol;Acc:3678]	8	N	Y	N
ENSG00000070388	Tier 3B	FGF22	19	639879	643703	1	fibroblast growth factor 22 [Source:HGNC Symbol;Acc:3679]	0	N	Y	N
ENSG00000118972	Tier 3B	FGF23	12	4477393	4488894	-1	fibroblast growth factor 23 [Source:HGNC Symbol;Acc:3680]	0	N	Y	N
ENSG00000186895	Tier 3A	FGF3	11	69624992	69633792	-1	fibroblast growth factor 3 [Source:HGNC Symbol;Acc:3681]	0	N	Y	N
ENSG00000075388	Tier 1	FGF4	11	69587797	69590171	-1	fibroblast growth factor 4 [Source:HGNC Symbol;Acc:3682]	0	Y	Y	N
ENSG00000138675	Tier 3A	FGF5	4	81187753	81257834	1	fibroblast growth factor 5 [Source:HGNC Symbol;Acc:3683]	5	N	Y	N
ENSG00000111241	Tier 3B	FGF6	12	4537321	4554780	-1	fibroblast growth factor 6 [Source:HGNC Symbol;Acc:3684]	0	N	Y	N
ENSG00000140285	Tier 3A	FGF7	15	49715293	49780972	1	fibroblast growth factor 7 [Source:HGNC Symbol;Acc:3685]	4	N	Y	N
ENSG00000107831	Tier 3B	FGF8	10	104000000	104000000	-1	fibroblast growth factor 8 (androgen-induced) [Source:HGNC Symbol;Acc:3686]	0	N	Y	N
ENSG00000102678	Tier 3A	FGF9	13	22245522	22278637	1	fibroblast growth factor 9 [Source:HGNC Symbol;Acc:3687]	0	N	Y	N
ENSG00000137440	Tier 3B	FGFBP1	4	15937192	15940363	-1	fibroblast growth factor binding protein 1 [Source:HGNC Symbol;Acc:19695]	0	N	Y	N
ENSG00000137441	Tier 3A	FGFBP2	4	15961866	15970932	-1	fibroblast growth factor binding protein 2 [Source:HGNC Symbol;Acc:29451]	0	N	Y	N
ENSG00000174721	Tier 3B	FGFBP3	10	93666346	93669240	-1	fibroblast growth factor binding protein 3 [Source:HGNC Symbol;Acc:23428]	0	N	Y	N
ENSG00000077782	Tier 1	FGFR1	8	38268656	38326352	-1	fibroblast growth factor receptor 1 [Source:HGNC Symbol;Acc:3688]	1	Y	Y	N
ENSG00000066468	Tier 1	FGFR2	10	123000000	123000000	-1	fibroblast growth factor receptor 2 [Source:HGNC Symbol;Acc:3689]	10	Y	Y	N
ENSG00000068078	Tier 1	FGFR3	4	1795034	1810599	1	fibroblast growth factor receptor 3 [Source:HGNC Symbol;Acc:3690]	0	Y	Y	N
ENSG00000160867	Tier 1	FGFR4	5	177000000	177000000	1	fibroblast growth factor receptor 4 [Source:HGNC Symbol;Acc:3691]	1	Y	Y	N
ENSG00000127418	Tier 3A	FGFRL1	4	1003724	1020685	1	fibroblast growth factor receptor-like 1 [Source:HGNC Symbol;Acc:3693]	2	N	Y	N
ENSG00000171557	Tier 1	FGG	4	156000000	156000000	-1	fibrinogen gamma chain [Source:HGNC Symbol;Acc:3694]	5	N	Y	N
ENSG00000104760	Tier 3A	FGL1	8	17721889	17767874	-1	fibrinogen-like 1 [Source:HGNC Symbol;Acc:3695]	0	N	Y	N
ENSG00000127951	Tier 3B	FGL2	7	76822688	76829143	-1	fibrinogen-like 2 [Source:HGNC Symbol;Acc:3696]	0	N	Y	N
ENSG00000000938	Tier 1	FGR	1	27938575	27961788	-1	feline Gardner-Rasheed sarcoma viral oncogene homolog [Source:HGNC Symbol;Acc:3697]	0	Y	N	N
ENSG00000176971	Tier 3B	FIBIN	11	27015628	27018630	1	fin bud initiation factor homolog (zebrafish) [Source:HGNC Symbol;Acc:33747]	0	N	Y	N
ENSG00000165197	Tier 3B	FIGF	X	15363713	15402498	-1	c-fos induced growth factor (vascular endothelial growth factor D) [Source:HGNC Symbol;Acc:3708]	0	N	Y	N
ENSG00000179431	Tier 3B	FJX1	11	35639735	35642419	1	four jointed box 1 (Drosophila) [Source:HGNC Symbol;Acc:17166]	0	N	Y	N
ENSG00000141756	Tier 3B	FKBP10	17	39968932	39979465	1	FK506 binding protein 10, 65 kDa [Source:HGNC Symbol;Acc:18169]	0	Y	N	N
ENSG00000134285	Tier 3B	FKBP11	12	49315301	49320257	-1	FK506 binding protein 11, 19 kDa [Source:HGNC Symbol;Acc:18624]	0	Y	N	N
ENSG00000106080	Tier 3A	FKBP14	7	30050203	30066300	-1	FK506 binding protein 14, 22 kDa [Source:HGNC Symbol;Acc:18625]	0	Y	Y	N
ENSG00000119321	Tier 3B	FKBP15	9	116000000	116000000	-1	FK506 binding protein 15, 133kDa [Source:HGNC Symbol;Acc:23397]	0	Y	N	N
ENSG00000088832	Tier 1	FKBP1A	20	1349622	1373806	-1	FK506 binding protein 1A, 12kDa [Source:HGNC Symbol;Acc:3711]	0	Y	N	N
ENSG00000119782	Tier 1	FKBP1B	2	24272571	24286551	1	FK506 binding protein 1B, 12.6 kDa [Source:HGNC Symbol;Acc:3712]	0	Y	N	N
ENSG00000198225	Tier 2	FKBP1C	6	63921351	63922929	1	FK506 binding protein 1C [Source:HGNC Symbol;Acc:21376]	0	Y	N	N
ENSG00000173486	Tier 2	FKBP2	11	64008475	64011604	1	FK506 binding protein 2, 13kDa [Source:HGNC Symbol;Acc:3718]	1	Y	Y	N
ENSG00000100442	Tier 3B	FKBP3	14	45584803	45604522	-1	FK506 binding protein 3, 25kDa [Source:HGNC Symbol;Acc:3719]	0	Y	N	N
ENSG00000004478	Tier 1	FKBP4	12	2904119	2914576	1	FK506 binding protein 4, 59kDa [Source:HGNC Symbol;Acc:3720]	0	Y	N	N
ENSG00000096060	Tier 1	FKBP5	6	35541362	35696360	-1	FK506 binding protein 5 [Source:HGNC Symbol;Acc:3721]	1	Y	N	N
ENSG00000077800	Tier 3B	FKBP6	7	72742167	72772634	1	FK506 binding protein 6, 36kDa [Source:HGNC Symbol;Acc:3722]	1	Y	N	N
ENSG00000079150	Tier 3B	FKBP7	2	179000000	179000000	-1	FK506 binding protein 7 [Source:HGNC Symbol;Acc:3723]	0	Y	N	N
ENSG00000105701	Tier 3B	FKBP8	19	18642561	18654887	-1	FK506 binding protein 8, 38kDa [Source:HGNC Symbol;Acc:3724]	0	Y	N	N
ENSG00000122642	Tier 3B	FKBP9	7	32997017	33046543	1	FK506 binding protein 9, 63 kDa [Source:HGNC Symbol;Acc:3725]	0	Y	N	N
ENSG00000181027	Tier 3A	FKRP	19	47249303	47280245	1	fukutin related protein [Source:HGNC Symbol;Acc:17997]	2	N	Y	N
ENSG00000106692	Tier 3A	FKTN	9	108000000	108000000	1	fukutin [Source:HGNC Symbol;Acc:3622]	0	N	Y	N
ENSG00000196924	Tier 3A	FLNA	X	154000000	154000000	-1	filamin A, alpha [Source:HGNC Symbol;Acc:3754]	9	N	Y	N
ENSG00000126500	Tier 3B	FLRT1	11	63870660	63886645	1	fibronectin leucine rich transmembrane protein 1 [Source:HGNC Symbol;Acc:3760]	1	Y	N	N
ENSG00000185070	Tier 3B	FLRT2	14	85996488	86095034	1	fibronectin leucine rich transmembrane protein 2 [Source:HGNC Symbol;Acc:3761]	0	Y	Y	N
ENSG00000102755	Tier 1	FLT1	13	28874489	29069265	-1	fms-related tyrosine kinase 1 [Source:HGNC Symbol;Acc:3763]	0	Y	Y	N
ENSG00000122025	Tier 1	FLT3	13	28577411	28674729	-1	fms-related tyrosine kinase 3 [Source:HGNC Symbol;Acc:3765]	0	Y	Y	N
ENSG00000090554	Tier 3A	FLT3LG	19	49977464	49989488	1	fms-related tyrosine kinase 3 ligand [Source:HGNC Symbol;Acc:3766]	3	N	Y	N
ENSG00000037280	Tier 1	FLT4	5	180000000	180000000	-1	fms-related tyrosine kinase 4 [Source:HGNC Symbol;Acc:3767]	0	Y	Y	N
ENSG00000010932	Tier 1	FMO1	1	171000000	171000000	1	flavin containing monooxygenase 1 [Source:HGNC Symbol;Acc:3769]	0	N	N	Y
ENSG00000094963	Tier 1	FMO2	1	171000000	171000000	1	flavin containing monooxygenase 2 (non-functional) [Source:HGNC Symbol;Acc:3770]	0	N	N	Y
ENSG00000007933	Tier 1	FMO3	1	171000000	171000000	1	flavin containing monooxygenase 3 [Source:HGNC Symbol;Acc:3771]	1	N	N	Y
ENSG00000076258	Tier 1	FMO4	1	171000000	171000000	1	flavin containing monooxygenase 4 [Source:HGNC Symbol;Acc:3772]	0	N	N	Y
ENSG00000131781	Tier 1	FMO5	1	147000000	147000000	-1	flavin containing monooxygenase 5 [Source:HGNC Symbol;Acc:3773]	0	N	N	Y
ENSG00000117507	Tier 1	FMO6P	1	171000000	171000000	1	flavin containing monooxygenase 6 pseudogene [Source:HGNC Symbol;Acc:24024]	0	N	N	Y
ENSG00000122176	Tier 3B	FMOD	1	203000000	203000000	-1	fibromodulin [Source:HGNC Symbol;Acc:3774]	0	N	Y	N
ENSG00000115414	Tier 1	FN1	2	216000000	216000000	-1	fibronectin 1 [Source:HGNC Symbol;Acc:3778]	1	N	Y	N
ENSG00000160097	Tier 3B	FNDC5	1	33327869	33338083	-1	fibronectin type III domain containing 5 [Source:HGNC Symbol;Acc:20240]	0	N	Y	N
ENSG00000168522	Tier 1	FNTA	8	42889337	42940931	1	farnesyltransferase, CAAX box, alpha [Source:HGNC Symbol;Acc:3782]	0	Y	N	N
ENSG00000257365	Tier 1	FNTB	14	65381203	65529368	1	farnesyltransferase, CAAX box, beta [Source:HGNC Symbol;Acc:3785]	1	Y	N	N
ENSG00000086205	Tier 1	FOLH1	11	49168187	49230222	-1	folate hydrolase (prostate-specific membrane antigen) 1 [Source:HGNC Symbol;Acc:3788]	2	Y	Y	N
ENSG00000110195	Tier 1	FOLR1	11	71900602	71907345	1	folate receptor 1 (adult) [Source:HGNC Symbol;Acc:3791]	0	N	Y	N
ENSG00000165457	Tier 3B	FOLR2	11	71927645	71932994	1	folate receptor 2 (fetal) [Source:HGNC Symbol;Acc:3793]	0	N	Y	N
ENSG00000110203	Tier 3B	FOLR3	11	71825915	71850936	1	folate receptor 3 (gamma) [Source:HGNC Symbol;Acc:3795]	0	N	Y	N
ENSG00000170345	Tier 2	FOS	14	75745477	75748933	1	FBJ murine osteosarcoma viral oncogene homolog [Source:HGNC Symbol;Acc:3796]	0	Y	N	N
ENSG00000136877	Tier 2	FPGS	9	131000000	131000000	1	folylpolyglutamate synthase [Source:HGNC Symbol;Acc:3824]	0	Y	N	N
ENSG00000171051	Tier 2	FPR1	19	52248425	52307363	-1	formyl peptide receptor 1 [Source:HGNC Symbol;Acc:3826]	1	Y	Y	N
ENSG00000171049	Tier 2	FPR2	19	52255279	52273779	1	formyl peptide receptor 2 [Source:HGNC Symbol;Acc:3827]	0	Y	Y	N
ENSG00000187474	Tier 3B	FPR3	19	52298416	52329442	1	formyl peptide receptor 3 [Source:HGNC Symbol;Acc:3828]	1	Y	Y	N
ENSG00000164946	Tier 3A	FREM1	9	14734664	14910993	-1	FRAS1 related extracellular matrix 1 [Source:HGNC Symbol;Acc:23399]	0	N	Y	N
ENSG00000183090	Tier 3B	FREM3	4	144000000	145000000	-1	FRAS1 related extracellular matrix 3 [Source:HGNC Symbol;Acc:25172]	0	N	Y	N
ENSG00000111816	Tier 1	FRK	6	116000000	116000000	-1	fyn-related kinase [Source:HGNC Symbol;Acc:3955]	4	Y	N	N
ENSG00000162998	Tier 3A	FRZB	2	184000000	184000000	-1	frizzled-related protein [Source:HGNC Symbol;Acc:3959]	0	N	Y	N
ENSG00000131808	Tier 3B	FSHB	11	30252563	30256808	1	follicle stimulating hormone, beta polypeptide [Source:HGNC Symbol;Acc:3964]	1	N	Y	N
ENSG00000170820	Tier 1	FSHR	2	49189296	49381676	-1	follicle stimulating hormone receptor [Source:HGNC Symbol;Acc:3969]	1	Y	Y	N
ENSG00000134363	Tier 3B	FST	5	52776239	52782964	1	follistatin [Source:HGNC Symbol;Acc:3971]	0	N	Y	N
ENSG00000163430	Tier 3B	FSTL1	3	120000000	120000000	-1	follistatin-like 1 [Source:HGNC Symbol;Acc:3972]	0	N	Y	N
ENSG00000070404	Tier 3B	FSTL3	19	676392	683385	1	follistatin-like 3 (secreted glycoprotein) [Source:HGNC Symbol;Acc:3973]	0	N	Y	N
ENSG00000053108	Tier 3A	FSTL4	5	133000000	133000000	-1	follistatin-like 4 [Source:HGNC Symbol;Acc:21389]	0	N	Y	N
ENSG00000168843	Tier 3A	FSTL5	4	162000000	163000000	-1	follistatin-like 5 [Source:HGNC Symbol;Acc:21386]	0	N	Y	N
ENSG00000179163	Tier 2	FUCA1	1	24171567	24194784	-1	fucosidase, alpha-L- 1, tissue [Source:HGNC Symbol;Acc:4006]	0	Y	N	N
ENSG00000001036	Tier 2	FUCA2	6	144000000	144000000	-1	fucosidase, alpha-L- 2, plasma [Source:HGNC Symbol;Acc:4008]	0	Y	Y	N
ENSG00000140564	Tier 3A	FURIN	15	91411822	91426688	1	furin (paired basic amino acid cleaving enzyme) [Source:HGNC Symbol;Acc:8568]	4	N	Y	N
ENSG00000137731	Tier 3B	FXYD2	11	118000000	118000000	-1	FXYD domain containing ion transport regulator 2 [Source:HGNC Symbol;Acc:4026]	0	Y	N	N
ENSG00000010810	Tier 1	FYN	6	112000000	112000000	-1	FYN oncogene related to SRC, FGR, YES [Source:HGNC Symbol;Acc:4037]	1	Y	N	N
ENSG00000111432	Tier 3A	FZD10	12	131000000	131000000	1	frizzled family receptor 10 [Source:HGNC Symbol;Acc:4039]	0	N	Y	N
ENSG00000104290	Tier 3B	FZD3	8	28351729	28431775	1	frizzled family receptor 3 [Source:HGNC Symbol;Acc:4041]	0	N	Y	N
ENSG00000174804	Tier 3B	FZD4	11	86656721	86666433	-1	frizzled family receptor 4 [Source:HGNC Symbol;Acc:4042]	0	N	Y	N
ENSG00000188763	Tier 3A	FZD9	7	72848109	72850450	1	frizzled family receptor 9 [Source:HGNC Symbol;Acc:4047]	17	N	Y	N
ENSG00000131482	Tier 2	G6PC	17	41052814	41065386	1	glucose-6-phosphatase, catalytic subunit [Source:HGNC Symbol;Acc:4056]	0	Y	N	N
ENSG00000160211	Tier 2	G6PD	X	154000000	154000000	-1	glucose-6-phosphate dehydrogenase [Source:HGNC Symbol;Acc:4057]	9	Y	N	N
ENSG00000171298	Tier 1	GAA	17	78075355	78093678	1	glucosidase, alpha; acid [Source:HGNC Symbol;Acc:4065]	0	Y	N	N
ENSG00000204681	Tier 1	GABBR1	6	29523406	29601753	-1	gamma-aminobutyric acid (GABA) B receptor, 1 [Source:HGNC Symbol;Acc:4070]	4	Y	Y	N
ENSG00000136928	Tier 1	GABBR2	9	101000000	101000000	-1	gamma-aminobutyric acid (GABA) B receptor, 2 [Source:HGNC Symbol;Acc:4507]	1	Y	N	N
ENSG00000022355	Tier 1	GABRA1	5	161000000	161000000	1	gamma-aminobutyric acid (GABA) A receptor, alpha 1 [Source:HGNC Symbol;Acc:4075]	0	Y	Y	N
ENSG00000151834	Tier 1	GABRA2	4	46250444	46477247	-1	gamma-aminobutyric acid (GABA) A receptor, alpha 2 [Source:HGNC Symbol;Acc:4076]	0	Y	Y	N
ENSG00000011677	Tier 1	GABRA3	X	151000000	152000000	-1	gamma-aminobutyric acid (GABA) A receptor, alpha 3 [Source:HGNC Symbol;Acc:4077]	0	Y	Y	N
ENSG00000109158	Tier 1	GABRA4	4	46920917	46996424	-1	gamma-aminobutyric acid (GABA) A receptor, alpha 4 [Source:HGNC Symbol;Acc:4078]	0	Y	Y	N
ENSG00000186297	Tier 1	GABRA5	15	27111510	27194354	1	gamma-aminobutyric acid (GABA) A receptor, alpha 5 [Source:HGNC Symbol;Acc:4079]	0	Y	N	N
ENSG00000145863	Tier 1	GABRA6	5	161000000	161000000	1	gamma-aminobutyric acid (GABA) A receptor, alpha 6 [Source:HGNC Symbol;Acc:4080]	0	Y	Y	N
ENSG00000163288	Tier 1	GABRB1	4	46995740	47428461	1	gamma-aminobutyric acid (GABA) A receptor, beta 1 [Source:HGNC Symbol;Acc:4081]	0	Y	Y	N
ENSG00000145864	Tier 1	GABRB2	5	161000000	161000000	-1	gamma-aminobutyric acid (GABA) A receptor, beta 2 [Source:HGNC Symbol;Acc:4082]	0	Y	Y	N
ENSG00000166206	Tier 1	GABRB3	15	26788693	27184686	-1	gamma-aminobutyric acid (GABA) A receptor, beta 3 [Source:HGNC Symbol;Acc:4083]	0	Y	Y	N
ENSG00000187730	Tier 3B	GABRD	1	1950780	1962192	1	gamma-aminobutyric acid (GABA) A receptor, delta [Source:HGNC Symbol;Acc:4084]	0	Y	Y	N
ENSG00000102287	Tier 3B	GABRE	X	151000000	151000000	-1	gamma-aminobutyric acid (GABA) A receptor, epsilon [Source:HGNC Symbol;Acc:4085]	0	Y	Y	N
ENSG00000163285	Tier 1	GABRG1	4	46037786	46126098	-1	gamma-aminobutyric acid (GABA) A receptor, gamma 1 [Source:HGNC Symbol;Acc:4086]	0	Y	Y	N
ENSG00000113327	Tier 1	GABRG2	5	161000000	162000000	1	gamma-aminobutyric acid (GABA) A receptor, gamma 2 [Source:HGNC Symbol;Acc:4087]	0	Y	Y	N
ENSG00000182256	Tier 1	GABRG3	15	27216429	27778373	1	gamma-aminobutyric acid (GABA) A receptor, gamma 3 [Source:HGNC Symbol;Acc:4088]	1	Y	Y	N
ENSG00000094755	Tier 3B	GABRP	5	170000000	170000000	1	gamma-aminobutyric acid (GABA) A receptor, pi [Source:HGNC Symbol;Acc:4089]	0	Y	N	N
ENSG00000147402	Tier 3B	GABRQ	X	152000000	152000000	1	gamma-aminobutyric acid (GABA) A receptor, theta [Source:HGNC Symbol;Acc:14454]	0	Y	N	N
ENSG00000146276	Tier 2	GABRR1	6	89887220	89940997	-1	gamma-aminobutyric acid (GABA) A receptor, rho 1 [Source:HGNC Symbol;Acc:4090]	1	Y	Y	N
ENSG00000111886	Tier 2	GABRR2	6	89966927	90025018	-1	gamma-aminobutyric acid (GABA) A receptor, rho 2 [Source:HGNC Symbol;Acc:4091]	0	Y	Y	N
ENSG00000183185	Tier 3B	GABRR3	3	97705517	97754148	-1	gamma-aminobutyric acid (GABA) A receptor, rho 3 [Source:HGNC Symbol;Acc:17969]	0	Y	N	N
ENSG00000178950	Tier 1	GAK	4	843064	926161	-1	cyclin G associated kinase [Source:HGNC Symbol;Acc:4113]	4	Y	N	N
ENSG00000069482	Tier 3B	GAL	11	68451247	68458643	1	galanin/GMAP prepropeptide [Source:HGNC Symbol;Acc:4114]	0	N	Y	N
ENSG00000054983	Tier 3A	GALC	14	88304164	88460009	-1	galactosylceramidase [Source:HGNC Symbol;Acc:4115]	4	N	Y	N
ENSG00000117308	Tier 2	GALE	1	24122089	24127271	-1	UDP-galactose-4-epimerase [Source:HGNC Symbol;Acc:4116]	0	Y	N	N
ENSG00000108479	Tier 2	GALK1	17	73747675	73761792	-1	galactokinase 1 [Source:HGNC Symbol;Acc:4118]	0	Y	N	N
ENSG00000141012	Tier 3A	GALNS	16	88880142	88923378	-1	galactosamine (N-acetyl)-6-sulfate sulfatase [Source:HGNC Symbol;Acc:4122]	0	N	Y	N
ENSG00000141429	Tier 3B	GALNT1	18	33161081	33291798	1	UDP-N-acetyl-alpha-D-galactosamine:polypeptide N-acetylgalactosaminyltransferase 1 (GalNAc-T1) [Source:HGNC Symbol;Acc:4123]	0	N	Y	N
ENSG00000143641	Tier 3A	GALNT2	1	230000000	230000000	1	UDP-N-acetyl-alpha-D-galactosamine:polypeptide N-acetylgalactosaminyltransferase 2 (GalNAc-T2) [Source:HGNC Symbol;Acc:4124]	11	N	Y	N
ENSG00000197487	Tier 3B	GALP	19	56687389	56697144	1	galanin-like peptide [Source:HGNC Symbol;Acc:24840]	0	N	Y	N
ENSG00000166573	Tier 3A	GALR1	18	74962505	74980858	1	galanin receptor 1 [Source:HGNC Symbol;Acc:4132]	0	Y	Y	N
ENSG00000182687	Tier 3B	GALR2	17	74070875	74073622	1	galanin receptor 2 [Source:HGNC Symbol;Acc:4133]	0	Y	Y	N
ENSG00000128310	Tier 2	GALR3	22	38219389	38221502	1	galanin receptor 3 [Source:HGNC Symbol;Acc:4134]	0	Y	Y	N
ENSG00000261609	Tier 3B	GAN	16	81348557	81424489	1	gigaxonin [Source:HGNC Symbol;Acc:4137]	0	Y	N	N
ENSG00000089597	Tier 1	GANAB	11	62392298	62414104	-1	glucosidase, alpha; neutral AB [Source:HGNC Symbol;Acc:4138]	0	Y	N	N
ENSG00000214013	Tier 3B	GANC	15	42565431	42645864	1	glucosidase, alpha; neutral C [Source:HGNC Symbol;Acc:4139]	2	Y	N	N
ENSG00000111640	Tier 2	GAPDH	12	6643093	6647537	1	glyceraldehyde-3-phosphate dehydrogenase [Source:HGNC Symbol;Acc:4141]	0	Y	N	N
ENSG00000159131	Tier 1	GART	21	34876238	34915797	-1	phosphoribosylglycinamide formyltransferase, phosphoribosylglycinamide synthetase, phosphoribosylaminoimidazole synthetase [Source:HGNC Symbol;Acc:4163]	0	Y	N	N
ENSG00000183087	Tier 3B	GAS6	13	115000000	115000000	-1	growth arrest-specific 6 [Source:HGNC Symbol;Acc:4168]	0	N	Y	N
ENSG00000184502	Tier 3A	GAST	17	39868578	39872221	1	gastrin [Source:HGNC Symbol;Acc:4164]	1	N	Y	N
ENSG00000177628	Tier 1	GBA	1	155000000	155000000	-1	glucosidase, beta, acid [Source:HGNC Symbol;Acc:4177]	4	Y	Y	N
ENSG00000070610	Tier 2	GBA2	9	35736863	35749983	-1	glucosidase, beta (bile acid) 2 [Source:HGNC Symbol;Acc:18986]	0	Y	N	N
ENSG00000145321	Tier 1	GC	4	72607410	72669758	-1	group-specific component (vitamin D binding protein) [Source:HGNC Symbol;Acc:4187]	8	Y	Y	N
ENSG00000115263	Tier 3A	GCG	2	163000000	163000000	-1	glucagon [Source:HGNC Symbol;Acc:4191]	0	N	Y	N
ENSG00000215644	Tier 1	GCGR	17	79762008	79771889	1	glucagon receptor [Source:HGNC Symbol;Acc:4192]	0	Y	Y	N
ENSG00000106633	Tier 2	GCK	7	44183872	44237769	-1	glucokinase (hexokinase 4) [Source:HGNC Symbol;Acc:4195]	13	Y	N	N
ENSG00000001084	Tier 2	GCLC	6	53362139	53481768	-1	glutamate-cysteine ligase, catalytic subunit [Source:HGNC Symbol;Acc:4311]	0	Y	N	N
ENSG00000130283	Tier 3B	GDF1	19	18979361	19006905	-1	growth differentiation factor 1 [Source:HGNC Symbol;Acc:4214]	0	N	Y	N
ENSG00000107623	Tier 3B	GDF10	10	48425815	48438976	-1	growth differentiation factor 10 [Source:HGNC Symbol;Acc:4215]	0	N	Y	N
ENSG00000135414	Tier 3B	GDF11	12	56137064	56150911	1	growth differentiation factor 11 [Source:HGNC Symbol;Acc:4216]	0	N	Y	N
ENSG00000130513	Tier 3A	GDF15	19	18485541	18499986	1	growth differentiation factor 15 [Source:HGNC Symbol;Acc:30142]	0	N	Y	N
ENSG00000128802	Tier 3B	GDF2	10	48413092	48416853	-1	growth differentiation factor 2 [Source:HGNC Symbol;Acc:4217]	0	N	Y	N
ENSG00000184344	Tier 3B	GDF3	12	7842378	7848372	-1	growth differentiation factor 3 [Source:HGNC Symbol;Acc:4218]	0	N	Y	N
ENSG00000125965	Tier 3A	GDF5	20	34021145	34042568	-1	growth differentiation factor 5 [Source:HGNC Symbol;Acc:4220]	13	N	Y	N
ENSG00000156466	Tier 3B	GDF6	8	97154562	97173020	-1	growth differentiation factor 6 [Source:HGNC Symbol;Acc:4221]	0	N	Y	N
ENSG00000143869	Tier 3A	GDF7	2	20866424	20873418	1	growth differentiation factor 7 [Source:HGNC Symbol;Acc:4222]	0	N	Y	N
ENSG00000164404	Tier 3B	GDF9	5	132000000	132000000	-1	growth differentiation factor 9 [Source:HGNC Symbol;Acc:4224]	0	N	Y	N
ENSG00000168621	Tier 3B	GDNF	5	37812779	37839788	-1	glial cell derived neurotrophic factor [Source:HGNC Symbol;Acc:4232]	0	N	Y	N
ENSG00000127554	Tier 1	GFER	16	2034208	2037750	1	growth factor, augmenter of liver regeneration [Source:HGNC Symbol;Acc:4236]	0	Y	Y	N
ENSG00000168827	Tier 3B	GFM1	3	158000000	158000000	1	G elongation factor, mitochondrial 1 [Source:HGNC Symbol;Acc:13780]	0	N	Y	N
ENSG00000164347	Tier 3B	GFM2	5	74017029	74063196	-1	G elongation factor, mitochondrial 2 [Source:HGNC Symbol;Acc:29682]	0	N	Y	N
ENSG00000141098	Tier 3A	GFOD2	16	67708434	67753324	-1	glucose-fructose oxidoreductase domain containing 2 [Source:HGNC Symbol;Acc:28159]	11	N	Y	N
ENSG00000198380	Tier 2	GFPT1	2	69546905	69614382	-1	glutamine--fructose-6-phosphate transaminase 1 [Source:HGNC Symbol;Acc:4241]	0	Y	N	N
ENSG00000146013	Tier 3A	GFRA3	5	138000000	138000000	-1	GDNF family receptor alpha 3 [Source:HGNC Symbol;Acc:4245]	2	N	Y	N
ENSG00000125861	Tier 3B	GFRA4	20	3639939	3644046	-1	GDNF family receptor alpha 4 [Source:HGNC Symbol;Acc:13821]	0	N	Y	N
ENSG00000115486	Tier 1	GGCX	2	85771846	85788670	-1	gamma-glutamyl carboxylase [Source:HGNC Symbol;Acc:4247]	1	Y	N	N
ENSG00000137563	Tier 2	GGH	8	63927638	63951730	-1	gamma-glutamyl hydrolase (conjugase, folylpolygammaglutamyl hydrolase) [Source:HGNC Symbol;Acc:4248]	0	Y	Y	N
ENSG00000152904	Tier 2	GGPS1	1	235000000	236000000	1	geranylgeranyl diphosphate synthase 1 [Source:HGNC Symbol;Acc:4249]	0	Y	N	N
ENSG00000100031	Tier 3A	GGT1	22	24979718	25024972	1	gamma-glutamyltransferase 1 [Source:HGNC Symbol;Acc:4250]	5	N	Y	N
ENSG00000133475	Tier 3B	GGT2	22	21562262	21581926	-1	gamma-glutamyltransferase 2 [Source:HGNC Symbol;Acc:4251]	0	N	Y	N
ENSG00000099998	Tier 3B	GGT5	22	24615622	24641110	-1	gamma-glutamyltransferase 5 [Source:HGNC Symbol;Acc:4260]	1	N	Y	N
ENSG00000167741	Tier 3B	GGT6	17	4460222	4464113	-1	gamma-glutamyltransferase 6 [Source:HGNC Symbol;Acc:26891]	0	N	Y	N
ENSG00000131067	Tier 3B	GGT7	20	33432523	33460663	-1	gamma-glutamyltransferase 7 [Source:HGNC Symbol;Acc:4259]	8	N	Y	N
ENSG00000149435	Tier 3B	GGTLC1	20	23965690	23969416	-1	gamma-glutamyltransferase light chain 1 [Source:HGNC Symbol;Acc:16437]	0	N	Y	N
ENSG00000100121	Tier 3B	GGTLC2	22	22988780	22990368	1	gamma-glutamyltransferase light chain 2 [Source:HGNC Symbol;Acc:18596]	0	N	Y	N
ENSG00000183038	Tier 3B	GGTLC3	22	20366206	20368028	-1	gamma-glutamyltransferase light chain 3 [Source:HGNC Symbol;Acc:33426]	0	N	Y	N
ENSG00000259384	Tier 3A	GH1	17	61994560	61996179	-1	growth hormone 1 [Source:HGNC Symbol;Acc:4261]	4	N	Y	N
ENSG00000136487	Tier 3A	GH2	17	61957578	61959295	-1	growth hormone 2 [Source:HGNC Symbol;Acc:4262]	6	N	Y	N
ENSG00000112964	Tier 1	GHR	5	42423879	42721979	1	growth hormone receptor [Source:HGNC Symbol;Acc:4263]	0	N	Y	N
ENSG00000118702	Tier 3B	GHRH	20	35879489	35890238	-1	growth hormone releasing hormone [Source:HGNC Symbol;Acc:4265]	0	N	Y	N
ENSG00000106128	Tier 1	GHRHR	7	30978284	31032869	1	growth hormone releasing hormone receptor [Source:HGNC Symbol;Acc:4266]	0	Y	Y	N
ENSG00000157017	Tier 1	GHRL	3	10327359	10334631	-1	ghrelin/obestatin prepropeptide [Source:HGNC Symbol;Acc:18129]	0	Y	Y	N
ENSG00000121853	Tier 1	GHSR	3	172000000	172000000	-1	growth hormone secretagogue receptor [Source:HGNC Symbol;Acc:4267]	2	Y	Y	N
ENSG00000134812	Tier 3A	GIF	11	59596741	59612974	-1	gastric intrinsic factor (vitamin B synthesis) [Source:HGNC Symbol;Acc:4268]	0	N	Y	N
ENSG00000159224	Tier 3A	GIP	17	47035916	47045958	-1	gastric inhibitory polypeptide [Source:HGNC Symbol;Acc:4270]	1	N	Y	N
ENSG00000010310	Tier 1	GIPR	19	46171502	46186982	1	gastric inhibitory polypeptide receptor [Source:HGNC Symbol;Acc:4271]	7	Y	Y	N
ENSG00000169562	Tier 3B	GJB1	X	70435044	70445366	1	gap junction protein, beta 1, 32kDa [Source:HGNC Symbol;Acc:4283]	0	N	Y	N
ENSG00000169605	Tier 3A	GKN1	2	69201705	69208106	1	gastrokine 1 [Source:HGNC Symbol;Acc:23217]	0	N	Y	N
ENSG00000183607	Tier 3A	GKN2	2	69172364	69180102	-1	gastrokine 2 [Source:HGNC Symbol;Acc:24588]	0	N	Y	N
ENSG00000102393	Tier 1	GLA	X	101000000	101000000	-1	galactosidase, alpha [Source:HGNC Symbol;Acc:4296]	0	Y	Y	N
ENSG00000170266	Tier 2	GLB1	3	33038100	33138722	-1	galactosidase, beta 1 [Source:HGNC Symbol;Acc:4298]	1	Y	Y	N
ENSG00000074047	Tier 2	GLI2	2	121000000	122000000	1	GLI family zinc finger 2 [Source:HGNC Symbol;Acc:4318]	0	Y	N	N
ENSG00000173401	Tier 3B	GLIPR1L1	12	75728419	75764340	1	GLI pathogenesis-related 1 like 1 [Source:HGNC Symbol;Acc:28392]	0	N	Y	N
ENSG00000124767	Tier 2	GLO1	6	38643701	38670917	-1	glyoxalase I [Source:HGNC Symbol;Acc:4323]	0	Y	N	N
ENSG00000112164	Tier 1	GLP1R	6	39016574	39055519	1	glucagon-like peptide 1 receptor [Source:HGNC Symbol;Acc:4324]	0	Y	Y	N
ENSG00000065325	Tier 1	GLP2R	17	9725523	9795419	1	glucagon-like peptide 2 receptor [Source:HGNC Symbol;Acc:4325]	0	N	Y	N
ENSG00000145888	Tier 1	GLRA1	5	151000000	151000000	-1	glycine receptor, alpha 1 [Source:HGNC Symbol;Acc:4326]	0	Y	Y	N
ENSG00000101958	Tier 2	GLRA2	X	14547420	14749934	1	glycine receptor, alpha 2 [Source:HGNC Symbol;Acc:4327]	0	Y	Y	N
ENSG00000145451	Tier 2	GLRA3	4	176000000	176000000	-1	glycine receptor, alpha 3 [Source:HGNC Symbol;Acc:4328]	1	Y	Y	N
ENSG00000188828	Tier 2	GLRA4	X	103000000	103000000	-1	glycine receptor, alpha 4 [Source:HGNC Symbol;Acc:31715]	0	Y	N	N
ENSG00000109738	Tier 3B	GLRB	4	158000000	158000000	1	glycine receptor, beta [Source:HGNC Symbol;Acc:4329]	0	Y	Y	N
ENSG00000135821	Tier 1	GLUL	1	182000000	182000000	-1	glutamate-ammonia ligase [Source:HGNC Symbol;Acc:4341]	0	Y	N	N
ENSG00000112312	Tier 1	GMNN	6	24775159	24786327	1	geminin, DNA replication inhibitor [Source:HGNC Symbol;Acc:17493]	0	Y	N	N
ENSG00000087460	Tier 3A	GNAS	20	57414773	57486247	1	GNAS complex locus [Source:HGNC Symbol;Acc:4392]	2	N	Y	N
ENSG00000115523	Tier 3B	GNLY	2	85912298	85925977	1	granulysin [Source:HGNC Symbol;Acc:4414]	0	N	Y	N
ENSG00000090581	Tier 3B	GNPTG	16	1401924	1413352	1	N-acetylglucosamine-1-phosphate transferase, gamma subunit [Source:HGNC Symbol;Acc:23026]	0	N	Y	N
ENSG00000147437	Tier 3B	GNRH1	8	25276776	25282170	-1	gonadotropin-releasing hormone 1 (luteinizing-releasing hormone) [Source:HGNC Symbol;Acc:4419]	0	N	Y	N
ENSG00000125787	Tier 3B	GNRH2	20	3024268	3026393	1	gonadotropin-releasing hormone 2 [Source:HGNC Symbol;Acc:4420]	0	N	Y	N
ENSG00000109163	Tier 1	GNRHR	4	68605046	68620078	-1	gonadotropin-releasing hormone receptor [Source:HGNC Symbol;Acc:4421]	0	Y	Y	N
ENSG00000135677	Tier 3B	GNS	12	65107225	65153227	-1	glucosamine (N-acetyl)-6-sulfatase [Source:HGNC Symbol;Acc:4422]	0	N	Y	N
ENSG00000185245	Tier 3A	GP1BA	17	4835592	4838325	1	glycoprotein Ib (platelet), alpha polypeptide [Source:HGNC Symbol;Acc:4439]	3	N	Y	N
ENSG00000203618	Tier 3B	GP1BB	22	19710468	19712294	1	glycoprotein Ib (platelet), beta polypeptide [Source:HGNC Symbol;Acc:4440]	0	N	Y	N
ENSG00000169347	Tier 3A	GP2	16	20320894	20339130	-1	glycoprotein 2 (zymogen granule membrane) [Source:HGNC Symbol;Acc:4441]	0	N	Y	N
ENSG00000178732	Tier 3B	GP5	3	194000000	194000000	-1	glycoprotein V (platelet) [Source:HGNC Symbol;Acc:4443]	0	N	Y	N
ENSG00000169704	Tier 3B	GP9	3	129000000	129000000	1	glycoprotein IX (platelet) [Source:HGNC Symbol;Acc:4444]	0	N	Y	N
ENSG00000143167	Tier 1	GPA33	1	167000000	167000000	-1	glycoprotein A33 (transmembrane) [Source:HGNC Symbol;Acc:4445]	0	N	Y	N
ENSG00000179921	Tier 1	GPBAR1	2	219000000	219000000	1	G protein-coupled bile acid receptor 1 [Source:HGNC Symbol;Acc:19680]	2	Y	N	N
ENSG00000063660	Tier 3B	GPC1	2	241000000	241000000	1	glypican 1 [Source:HGNC Symbol;Acc:4449]	0	N	Y	N
ENSG00000213420	Tier 3B	GPC2	7	99767229	99774995	-1	glypican 2 [Source:HGNC Symbol;Acc:4450]	2	N	Y	N
ENSG00000147257	Tier 1	GPC3	X	133000000	133000000	-1	glypican 3 [Source:HGNC Symbol;Acc:4451]	0	N	Y	N
ENSG00000076716	Tier 3B	GPC4	X	132000000	133000000	-1	glypican 4 [Source:HGNC Symbol;Acc:4452]	0	N	Y	N
ENSG00000179399	Tier 3A	GPC5	13	92050929	93519490	1	glypican 5 [Source:HGNC Symbol;Acc:4453]	3	N	Y	N
ENSG00000183098	Tier 3A	GPC6	13	93879095	95059655	1	glypican 6 [Source:HGNC Symbol;Acc:4454]	1	N	Y	N
ENSG00000115159	Tier 1	GPD2	2	157000000	157000000	1	glycerol-3-phosphate dehydrogenase 2 (mitochondrial) [Source:HGNC Symbol;Acc:4456]	0	Y	N	N
ENSG00000164850	Tier 1	GPER1	7	1121844	1133451	1	G protein-coupled estrogen receptor 1 [Source:HGNC Symbol;Acc:4485]	1	Y	Y	N
ENSG00000149735	Tier 3B	GPHA2	11	64701943	64703360	-1	glycoprotein hormone alpha 2 [Source:HGNC Symbol;Acc:18054]	0	N	Y	N
ENSG00000105220	Tier 3B	GPI	19	34850385	34893061	1	glucose-6-phosphate isomerase [Source:HGNC Symbol;Acc:4458]	0	N	Y	N
ENSG00000182851	Tier 3B	GPIHBP1	8	144000000	144000000	1	glycosylphosphatidylinositol anchored high density lipoprotein binding protein 1 [Source:HGNC Symbol;Acc:24945]	0	N	Y	N
ENSG00000112293	Tier 3A	GPLD1	6	24424793	24495433	-1	glycosylphosphatidylinositol specific phospholipase D1 [Source:HGNC Symbol;Acc:4459]	3	N	Y	N
ENSG00000150625	Tier 3A	GPM6A	4	177000000	177000000	-1	glycoprotein M6A [Source:HGNC Symbol;Acc:4460]	1	N	Y	N
ENSG00000136235	Tier 1	GPNMB	7	23275586	23314727	1	glycoprotein (transmembrane) nmb [Source:HGNC Symbol;Acc:4462]	1	N	Y	N
ENSG00000183671	Tier 3B	GPR1	2	207000000	207000000	-1	G protein-coupled receptor 1 [Source:HGNC Symbol;Acc:4463]	0	Y	Y	N
ENSG00000165370	Tier 3B	GPR101	X	136000000	136000000	-1	G protein-coupled receptor 101 [Source:HGNC Symbol;Acc:14963]	0	Y	Y	N
ENSG00000147262	Tier 2	GPR119	X	130000000	130000000	-1	G protein-coupled receptor 119 [Source:HGNC Symbol;Acc:19060]	0	Y	Y	N
ENSG00000132975	Tier 3B	GPR12	13	27329341	27334922	-1	G protein-coupled receptor 12 [Source:HGNC Symbol;Acc:4466]	0	Y	Y	N
ENSG00000183484	Tier 3B	GPR132	14	106000000	106000000	-1	G protein-coupled receptor 132 [Source:HGNC Symbol;Acc:17482]	0	Y	Y	N
ENSG00000181619	Tier 3B	GPR135	14	59895740	59932060	-1	G protein-coupled receptor 135 [Source:HGNC Symbol;Acc:19991]	0	Y	Y	N
ENSG00000180269	Tier 3B	GPR139	16	20042807	20085239	-1	G protein-coupled receptor 139 [Source:HGNC Symbol;Acc:19995]	4	Y	N	N
ENSG00000187037	Tier 3B	GPR141	7	37723399	37873390	1	G protein-coupled receptor 141 [Source:HGNC Symbol;Acc:19997]	1	Y	N	N
ENSG00000257008	Tier 2	GPR142	17	72363546	72368761	1	G protein-coupled receptor 142 [Source:HGNC Symbol;Acc:20088]	0	Y	N	N
ENSG00000164849	Tier 3B	GPR146	7	1084212	1098897	1	G protein-coupled receptor 146 [Source:HGNC Symbol;Acc:21718]	1	Y	N	N
ENSG00000173302	Tier 3B	GPR148	2	131000000	131000000	1	G protein-coupled receptor 148 [Source:HGNC Symbol;Acc:23623]	0	Y	N	N
ENSG00000174948	Tier 3B	GPR149	3	154000000	154000000	-1	G protein-coupled receptor 149 [Source:HGNC Symbol;Acc:23627]	0	Y	N	N
ENSG00000154165	Tier 3B	GPR15	3	98250743	98251960	1	G protein-coupled receptor 15 [Source:HGNC Symbol;Acc:4469]	0	Y	Y	N
ENSG00000178015	Tier 3B	GPR150	5	94955782	94957846	1	G protein-coupled receptor 150 [Source:HGNC Symbol;Acc:23628]	0	Y	Y	N
ENSG00000173250	Tier 3B	GPR151	5	146000000	146000000	-1	G protein-coupled receptor 151 [Source:HGNC Symbol;Acc:23624]	0	Y	N	N
ENSG00000175514	Tier 3B	GPR152	11	67218772	67220200	-1	G protein-coupled receptor 152 [Source:HGNC Symbol;Acc:23622]	0	Y	N	N
ENSG00000158292	Tier 3B	GPR153	1	6307406	6321035	-1	G protein-coupled receptor 153 [Source:HGNC Symbol;Acc:23618]	3	Y	N	N
ENSG00000173890	Tier 3B	GPR160	3	170000000	170000000	1	G protein-coupled receptor 160 [Source:HGNC Symbol;Acc:23693]	0	Y	N	N
ENSG00000143147	Tier 3B	GPR161	1	168000000	168000000	-1	G protein-coupled receptor 161 [Source:HGNC Symbol;Acc:23694]	1	Y	N	N
ENSG00000250510	Tier 3B	GPR162	12	6930711	6939136	1	G protein-coupled receptor 162 [Source:HGNC Symbol;Acc:16693]	0	Y	N	N
ENSG00000144230	Tier 1	GPR17	2	128000000	128000000	1	G protein-coupled receptor 17 [Source:HGNC Symbol;Acc:4471]	0	Y	Y	N
ENSG00000174946	Tier 3B	GPR171	3	151000000	151000000	-1	G protein-coupled receptor 171 [Source:HGNC Symbol;Acc:30057]	0	Y	Y	N
ENSG00000184194	Tier 3B	GPR173	X	53078273	53109797	1	G protein-coupled receptor 173 [Source:HGNC Symbol;Acc:18186]	0	Y	Y	N
ENSG00000147138	Tier 3B	GPR174	X	78426469	78427726	1	G protein-coupled receptor 174 [Source:HGNC Symbol;Acc:30245]	1	Y	Y	N
ENSG00000166073	Tier 3B	GPR176	15	40091233	40213093	-1	G protein-coupled receptor 176 [Source:HGNC Symbol;Acc:32370]	0	Y	N	N
ENSG00000125245	Tier 3B	GPR18	13	99906968	99913998	-1	G protein-coupled receptor 18 [Source:HGNC Symbol;Acc:4472]	1	Y	Y	N
ENSG00000166856	Tier 3B	GPR182	12	57388230	57390468	1	G protein-coupled receptor 182 [Source:HGNC Symbol;Acc:13708]	2	Y	Y	N
ENSG00000169508	Tier 3B	GPR183	13	99946784	99959659	-1	G protein-coupled receptor 183 [Source:HGNC Symbol;Acc:3128]	1	Y	Y	N
ENSG00000183150	Tier 3B	GPR19	12	12813825	12849141	-1	G protein-coupled receptor 19 [Source:HGNC Symbol;Acc:4473]	2	Y	Y	N
ENSG00000204882	Tier 3B	GPR20	8	142000000	142000000	-1	G protein-coupled receptor 20 [Source:HGNC Symbol;Acc:4475]	0	Y	Y	N
ENSG00000188394	Tier 3B	GPR21	9	126000000	126000000	1	G protein-coupled receptor 21 [Source:HGNC Symbol;Acc:4476]	0	Y	N	N
ENSG00000172209	Tier 3B	GPR22	7	107000000	107000000	1	G protein-coupled receptor 22 [Source:HGNC Symbol;Acc:4477]	1	Y	N	N
ENSG00000170128	Tier 3B	GPR25	1	201000000	201000000	1	G protein-coupled receptor 25 [Source:HGNC Symbol;Acc:4480]	1	Y	Y	N
ENSG00000154478	Tier 3B	GPR26	10	125000000	125000000	1	G protein-coupled receptor 26 [Source:HGNC Symbol;Acc:4481]	0	Y	N	N
ENSG00000170837	Tier 3B	GPR27	3	71803201	71805647	1	G protein-coupled receptor 27 [Source:HGNC Symbol;Acc:4482]	0	Y	N	N
ENSG00000181773	Tier 3B	GPR3	1	27719148	27722318	1	G protein-coupled receptor 3 [Source:HGNC Symbol;Acc:4484]	0	Y	Y	N
ENSG00000120436	Tier 3B	GPR31	6	168000000	168000000	-1	G protein-coupled receptor 31 [Source:HGNC Symbol;Acc:4486]	0	Y	N	N
ENSG00000142511	Tier 3B	GPR32	19	51273721	51274989	1	G protein-coupled receptor 32 [Source:HGNC Symbol;Acc:4487]	0	Y	Y	N
ENSG00000214943	Tier 3B	GPR33	14	31952173	31953171	-1	G protein-coupled receptor 33 (gene/pseudogene) [Source:HGNC Symbol;Acc:4489]	0	Y	Y	N
ENSG00000171659	Tier 3B	GPR34	X	41548226	41556526	1	G protein-coupled receptor 34 [Source:HGNC Symbol;Acc:4490]	0	Y	Y	N
ENSG00000178623	Tier 1	GPR35	2	242000000	242000000	1	G protein-coupled receptor 35 [Source:HGNC Symbol;Acc:4492]	2	Y	Y	N
ENSG00000170775	Tier 3B	GPR37	7	124000000	124000000	-1	G protein-coupled receptor 37 (endothelin receptor type B-like) [Source:HGNC Symbol;Acc:4494]	1	Y	N	N
ENSG00000170075	Tier 3B	GPR37L1	1	202000000	202000000	1	G protein-coupled receptor 37 like 1 [Source:HGNC Symbol;Acc:14923]	0	Y	N	N
ENSG00000183840	Tier 3B	GPR39	2	133000000	133000000	1	G protein-coupled receptor 39 [Source:HGNC Symbol;Acc:4496]	2	Y	Y	N
ENSG00000177464	Tier 3B	GPR4	19	46093022	46105466	-1	G protein-coupled receptor 4 [Source:HGNC Symbol;Acc:4497]	0	Y	Y	N
ENSG00000126251	Tier 3B	GPR42	19	35861831	35863855	1	G protein-coupled receptor 42 (gene/pseudogene) [Source:HGNC Symbol;Acc:4500]	0	Y	Y	N
ENSG00000135973	Tier 3B	GPR45	2	106000000	106000000	1	G protein-coupled receptor 45 [Source:HGNC Symbol;Acc:4503]	0	Y	Y	N
ENSG00000102195	Tier 2	GPR50	X	150000000	150000000	1	G protein-coupled receptor 50 [Source:HGNC Symbol;Acc:4506]	0	Y	Y	N
ENSG00000203737	Tier 3B	GPR52	1	174000000	174000000	1	G protein-coupled receptor 52 [Source:HGNC Symbol;Acc:4508]	0	Y	N	N
ENSG00000135898	Tier 2	GPR55	2	232000000	232000000	-1	G protein-coupled receptor 55 [Source:HGNC Symbol;Acc:4511]	0	Y	N	N
ENSG00000205336	Tier 3B	GPR56	16	57644564	57698944	1	G protein-coupled receptor 56 [Source:HGNC Symbol;Acc:4512]	0	N	Y	N
ENSG00000146360	Tier 3B	GPR6	6	110000000	110000000	1	G protein-coupled receptor 6 [Source:HGNC Symbol;Acc:4515]	0	Y	N	N
ENSG00000156097	Tier 3B	GPR61	1	110000000	110000000	1	G protein-coupled receptor 61 [Source:HGNC Symbol;Acc:13300]	1	Y	Y	N
ENSG00000180929	Tier 3B	GPR62	3	51989330	51991509	1	G protein-coupled receptor 62 [Source:HGNC Symbol;Acc:13301]	0	Y	N	N
ENSG00000112218	Tier 3B	GPR63	6	97242002	97285353	-1	G protein-coupled receptor 63 [Source:HGNC Symbol;Acc:13302]	0	Y	N	N
ENSG00000140030	Tier 3B	GPR65	14	88471468	88478419	1	G protein-coupled receptor 65 [Source:HGNC Symbol;Acc:4517]	4	Y	N	N
ENSG00000119714	Tier 3B	GPR68	14	91698876	91720269	-1	G protein-coupled receptor 68 [Source:HGNC Symbol;Acc:4519]	0	Y	Y	N
ENSG00000119737	Tier 3B	GPR75	2	54080050	54087126	-1	G protein-coupled receptor 75 [Source:HGNC Symbol;Acc:4526]	0	Y	N	N
ENSG00000155269	Tier 3B	GPR78	4	8560452	8621486	1	G protein-coupled receptor 78 [Source:HGNC Symbol;Acc:4528]	0	Y	N	N
ENSG00000171657	Tier 3B	GPR82	X	41583408	41589388	1	G protein-coupled receptor 82 [Source:HGNC Symbol;Acc:4533]	0	Y	Y	N
ENSG00000123901	Tier 3B	GPR83	11	94110477	94134585	-1	G protein-coupled receptor 83 [Source:HGNC Symbol;Acc:4523]	0	Y	Y	N
ENSG00000139572	Tier 3B	GPR84	12	54756229	54758271	-1	G protein-coupled receptor 84 [Source:HGNC Symbol;Acc:4535]	1	Y	N	N
ENSG00000164604	Tier 3B	GPR85	7	113000000	113000000	-1	G protein-coupled receptor 85 [Source:HGNC Symbol;Acc:4536]	0	Y	N	N
ENSG00000138271	Tier 3B	GPR87	3	151000000	151000000	-1	G protein-coupled receptor 87 [Source:HGNC Symbol;Acc:4538]	0	Y	Y	N
ENSG00000181656	Tier 3B	GPR88	1	101000000	101000000	1	G protein-coupled receptor 88 [Source:HGNC Symbol;Acc:4539]	0	Y	N	N
ENSG00000182885	Tier 3B	GPR97	16	57702099	57723975	1	G protein-coupled receptor 97 [Source:HGNC Symbol;Acc:13728]	0	N	Y	N
ENSG00000173612	Tier 3B	GPRC6A	6	117000000	117000000	-1	G protein-coupled receptor, family C, group 6, member A [Source:HGNC Symbol;Acc:18510]	1	Y	N	N
ENSG00000233276	Tier 1	GPX1	3	49394609	49396033	-1	glutathione peroxidase 1 [Source:HGNC Symbol;Acc:4553]	11	N	N	Y
ENSG00000176153	Tier 1	GPX2	14	65405870	65409531	-1	glutathione peroxidase 2 (gastrointestinal) [Source:HGNC Symbol;Acc:4554]	0	N	N	Y
ENSG00000211445	Tier 1	GPX3	5	150000000	150000000	1	glutathione peroxidase 3 (plasma) [Source:HGNC Symbol;Acc:4555]	0	N	Y	Y
ENSG00000167468	Tier 1	GPX4	19	1103936	1106787	1	glutathione peroxidase 4 [Source:HGNC Symbol;Acc:4556]	2	N	N	Y
ENSG00000224586	Tier 3B	GPX5	6	28493702	28502729	1	glutathione peroxidase 5 (epididymal androgen-related protein) [Source:HGNC Symbol;Acc:4557]	8	N	Y	N
ENSG00000198704	Tier 1	GPX6	6	28471073	28495992	-1	glutathione peroxidase 6 (olfactory) [Source:HGNC Symbol;Acc:4558]	8	N	Y	Y
ENSG00000116157	Tier 1	GPX7	1	53068044	53074723	1	glutathione peroxidase 7 [Source:HGNC Symbol;Acc:4559]	0	N	N	Y
ENSG00000166923	Tier 3A	GREM1	15	33010175	33026870	1	gremlin 1, DAN family BMP antagonist [Source:HGNC Symbol;Acc:2001]	3	N	Y	N
ENSG00000180875	Tier 3A	GREM2	1	241000000	241000000	-1	gremlin 2, DAN family BMP antagonist [Source:HGNC Symbol;Acc:17655]	0	N	Y	N
ENSG00000155511	Tier 1	GRIA1	5	153000000	153000000	1	glutamate receptor, ionotropic, AMPA 1 [Source:HGNC Symbol;Acc:4571]	1	Y	Y	N
ENSG00000120251	Tier 1	GRIA2	4	158000000	158000000	1	glutamate receptor, ionotropic, AMPA 2 [Source:HGNC Symbol;Acc:4572]	0	Y	Y	N
ENSG00000125675	Tier 1	GRIA3	X	122000000	123000000	1	glutamate receptor, ionotropic, AMPA 3 [Source:HGNC Symbol;Acc:4573]	0	Y	Y	N
ENSG00000152578	Tier 1	GRIA4	11	105000000	106000000	1	glutamate receptor, ionotropic, AMPA 4 [Source:HGNC Symbol;Acc:4574]	1	Y	Y	N
ENSG00000182771	Tier 3B	GRID1	10	87359312	88126250	-1	glutamate receptor, ionotropic, delta 1 [Source:HGNC Symbol;Acc:4575]	0	Y	N	N
ENSG00000152208	Tier 3B	GRID2	4	93225550	94695707	1	glutamate receptor, ionotropic, delta 2 [Source:HGNC Symbol;Acc:4576]	0	Y	N	N
ENSG00000171189	Tier 1	GRIK1	21	30909254	31312351	-1	glutamate receptor, ionotropic, kainate 1 [Source:HGNC Symbol;Acc:4579]	1	Y	N	N
ENSG00000164418	Tier 1	GRIK2	6	102000000	103000000	1	glutamate receptor, ionotropic, kainate 2 [Source:HGNC Symbol;Acc:4580]	0	Y	N	N
ENSG00000163873	Tier 1	GRIK3	1	37261128	37499730	-1	glutamate receptor, ionotropic, kainate 3 [Source:HGNC Symbol;Acc:4581]	0	Y	N	N
ENSG00000149403	Tier 1	GRIK4	11	120000000	121000000	1	glutamate receptor, ionotropic, kainate 4 [Source:HGNC Symbol;Acc:4582]	0	Y	N	N
ENSG00000105737	Tier 1	GRIK5	19	42502473	42573650	-1	glutamate receptor, ionotropic, kainate 5 [Source:HGNC Symbol;Acc:4583]	0	Y	N	N
ENSG00000176884	Tier 1	GRIN1	9	140000000	140000000	1	glutamate receptor, ionotropic, N-methyl D-aspartate 1 [Source:HGNC Symbol;Acc:4584]	0	Y	N	N
ENSG00000183454	Tier 1	GRIN2A	16	9852376	10276611	-1	glutamate receptor, ionotropic, N-methyl D-aspartate 2A [Source:HGNC Symbol;Acc:4585]	3	Y	N	N
ENSG00000273079	Tier 1	GRIN2B	12	13693165	14133053	-1	glutamate receptor, ionotropic, N-methyl D-aspartate 2B [Source:HGNC Symbol;Acc:4586]	1	Y	N	N
ENSG00000161509	Tier 1	GRIN2C	17	72838162	72857627	-1	glutamate receptor, ionotropic, N-methyl D-aspartate 2C [Source:HGNC Symbol;Acc:4587]	0	Y	N	N
ENSG00000105464	Tier 1	GRIN2D	19	48898132	48948188	1	glutamate receptor, ionotropic, N-methyl D-aspartate 2D [Source:HGNC Symbol;Acc:4588]	0	Y	N	N
ENSG00000198785	Tier 1	GRIN3A	9	104000000	105000000	-1	glutamate receptor, ionotropic, N-methyl-D-aspartate 3A [Source:HGNC Symbol;Acc:16767]	0	Y	N	N
ENSG00000116032	Tier 1	GRIN3B	19	1000418	1009731	1	glutamate receptor, ionotropic, N-methyl-D-aspartate 3B [Source:HGNC Symbol;Acc:16768]	1	Y	N	N
ENSG00000185974	Tier 1	GRK1	13	114000000	114000000	1	G protein-coupled receptor kinase 1 [Source:HGNC Symbol;Acc:10013]	0	Y	N	N
ENSG00000125388	Tier 1	GRK4	4	2965335	3042474	1	G protein-coupled receptor kinase 4 [Source:HGNC Symbol;Acc:4543]	0	Y	N	N
ENSG00000198873	Tier 2	GRK5	10	121000000	121000000	1	G protein-coupled receptor kinase 5 [Source:HGNC Symbol;Acc:4544]	1	Y	N	N
ENSG00000198055	Tier 3A	GRK6	5	177000000	177000000	1	G protein-coupled receptor kinase 6 [Source:HGNC Symbol;Acc:4545]	7	Y	N	N
ENSG00000114124	Tier 1	GRK7	3	141000000	142000000	1	G protein-coupled receptor kinase 7 [Source:HGNC Symbol;Acc:17031]	1	Y	N	N
ENSG00000152822	Tier 1	GRM1	6	146000000	147000000	1	glutamate receptor, metabotropic 1 [Source:HGNC Symbol;Acc:4593]	0	Y	N	N
ENSG00000164082	Tier 1	GRM2	3	51741086	51752629	1	glutamate receptor, metabotropic 2 [Source:HGNC Symbol;Acc:4594]	1	Y	N	N
ENSG00000198822	Tier 1	GRM3	7	86273230	86494200	1	glutamate receptor, metabotropic 3 [Source:HGNC Symbol;Acc:4595]	1	Y	N	N
ENSG00000124493	Tier 2	GRM4	6	33989628	34123399	-1	glutamate receptor, metabotropic 4 [Source:HGNC Symbol;Acc:4596]	1	Y	N	N
ENSG00000168959	Tier 1	GRM5	11	88237744	88799113	-1	glutamate receptor, metabotropic 5 [Source:HGNC Symbol;Acc:4597]	10	Y	N	N
ENSG00000113262	Tier 2	GRM6	5	178000000	178000000	-1	glutamate receptor, metabotropic 6 [Source:HGNC Symbol;Acc:4598]	0	Y	N	N
ENSG00000196277	Tier 2	GRM7	3	6811688	7783215	1	glutamate receptor, metabotropic 7 [Source:HGNC Symbol;Acc:4599]	0	Y	N	N
ENSG00000179603	Tier 1	GRM8	7	126000000	127000000	-1	glutamate receptor, metabotropic 8 [Source:HGNC Symbol;Acc:4600]	0	Y	N	N
ENSG00000030582	Tier 3A	GRN	17	42422614	42430470	1	granulin [Source:HGNC Symbol;Acc:4601]	1	N	Y	N
ENSG00000134443	Tier 3B	GRP	18	56887400	56898006	1	gastrin-releasing peptide [Source:HGNC Symbol;Acc:4605]	0	N	Y	N
ENSG00000126010	Tier 3B	GRPR	X	16141679	16171144	1	gastrin-releasing peptide receptor [Source:HGNC Symbol;Acc:4609]	0	Y	Y	N
ENSG00000177602	Tier 2	GSG2	17	3627211	3630067	1	germ cell associated 2 (haspin) [Source:HGNC Symbol;Acc:19682]	0	Y	N	N
ENSG00000105723	Tier 1	GSK3A	19	42734338	42746777	-1	glycogen synthase kinase 3 alpha [Source:HGNC Symbol;Acc:4616]	0	Y	N	N
ENSG00000082701	Tier 1	GSK3B	3	120000000	120000000	-1	glycogen synthase kinase 3 beta [Source:HGNC Symbol;Acc:4617]	1	Y	N	N
ENSG00000148180	Tier 3A	GSN	9	124000000	124000000	1	gelsolin [Source:HGNC Symbol;Acc:4620]	2	N	Y	N
ENSG00000104687	Tier 1	GSR	8	30535583	30585443	-1	glutathione reductase [Source:HGNC Symbol;Acc:4623]	0	Y	N	Y
ENSG00000100983	Tier 1	GSS	20	33516236	33543620	-1	glutathione synthetase [Source:HGNC Symbol;Acc:4624]	11	N	N	Y
ENSG00000243955	Tier 1	GSTA1	6	52656462	52668708	-1	glutathione S-transferase alpha 1 [Source:HGNC Symbol;Acc:4626]	0	Y	N	Y
ENSG00000244067	Tier 1	GSTA2	6	52614897	52628367	-1	glutathione S-transferase alpha 2 [Source:HGNC Symbol;Acc:4627]	0	N	N	Y
ENSG00000174156	Tier 1	GSTA3	6	52761437	52774483	-1	glutathione S-transferase alpha 3 [Source:HGNC Symbol;Acc:4628]	0	N	N	Y
ENSG00000170899	Tier 1	GSTA4	6	52842751	52860176	-1	glutathione S-transferase alpha 4 [Source:HGNC Symbol;Acc:4629]	0	N	N	Y
ENSG00000182793	Tier 1	GSTA5	6	52696453	52710893	-1	glutathione S-transferase alpha 5 [Source:HGNC Symbol;Acc:19662]	0	N	N	Y
ENSG00000138780	Tier 1	GSTCD	4	107000000	107000000	1	glutathione S-transferase, C-terminal domain containing [Source:HGNC Symbol;Acc:25806]	3	N	N	Y
ENSG00000197448	Tier 1	GSTK1	7	143000000	143000000	1	glutathione S-transferase kappa 1 [Source:HGNC Symbol;Acc:16906]	0	Y	Y	Y
ENSG00000134184	Tier 1	GSTM1	1	110000000	110000000	1	glutathione S-transferase mu 1 [Source:HGNC Symbol;Acc:4632]	0	N	N	Y
ENSG00000213366	Tier 1	GSTM2	1	110000000	110000000	1	glutathione S-transferase mu 2 (muscle) [Source:HGNC Symbol;Acc:4634]	1	N	N	Y
ENSG00000134202	Tier 1	GSTM3	1	110000000	110000000	-1	glutathione S-transferase mu 3 (brain) [Source:HGNC Symbol;Acc:4635]	0	N	N	Y
ENSG00000168765	Tier 1	GSTM4	1	110000000	110000000	1	glutathione S-transferase mu 4 [Source:HGNC Symbol;Acc:4636]	1	N	N	Y
ENSG00000134201	Tier 1	GSTM5	1	110000000	110000000	1	glutathione S-transferase mu 5 [Source:HGNC Symbol;Acc:4637]	0	N	N	Y
ENSG00000148834	Tier 1	GSTO1	10	106000000	106000000	1	glutathione S-transferase omega 1 [Source:HGNC Symbol;Acc:13312]	1	N	N	Y
ENSG00000065621	Tier 1	GSTO2	10	106000000	106000000	1	glutathione S-transferase omega 2 [Source:HGNC Symbol;Acc:23064]	1	N	N	Y
ENSG00000084207	Tier 1	GSTP1	11	67351066	67354131	1	glutathione S-transferase pi 1 [Source:HGNC Symbol;Acc:4638]	0	Y	N	Y
ENSG00000184674	Tier 1	GSTT1	22	24376133	24384680	-1	glutathione S-transferase theta 1 [Source:HGNC Symbol;Acc:4641]	1	N	N	Y
ENSG00000133433	Tier 1	GSTT2B	22	24299601	24303373	-1	glutathione S-transferase theta 2B (gene/pseudogene) [Source:HGNC Symbol;Acc:33437]	0	N	N	Y
ENSG00000100577	Tier 1	GSTZ1	14	77787227	77797940	1	glutathione S-transferase zeta 1 [Source:HGNC Symbol;Acc:4643]	0	N	N	Y
ENSG00000197273	Tier 3B	GUCA2A	1	42628362	42630389	-1	guanylate cyclase activator 2A (guanylin) [Source:HGNC Symbol;Acc:4682]	0	N	Y	N
ENSG00000044012	Tier 3B	GUCA2B	1	42619092	42621495	1	guanylate cyclase activator 2B (uroguanylin) [Source:HGNC Symbol;Acc:4683]	0	N	Y	N
ENSG00000152402	Tier 3A	GUCY1A2	11	107000000	107000000	-1	guanylate cyclase 1, soluble, alpha 2 [Source:HGNC Symbol;Acc:4684]	0	Y	N	N
ENSG00000164116	Tier 2	GUCY1A3	4	157000000	157000000	1	guanylate cyclase 1, soluble, alpha 3 [Source:HGNC Symbol;Acc:4685]	1	Y	N	N
ENSG00000123201	Tier 1	GUCY1B2	13	51568647	51654998	-1	guanylate cyclase 1, soluble, beta 2 (pseudogene) [Source:HGNC Symbol;Acc:4686]	0	Y	N	N
ENSG00000061918	Tier 1	GUCY1B3	4	157000000	157000000	1	guanylate cyclase 1, soluble, beta 3 [Source:HGNC Symbol;Acc:4687]	0	Y	N	N
ENSG00000070019	Tier 1	GUCY2C	12	14765576	14849519	-1	guanylate cyclase 2C (heat stable enterotoxin receptor) [Source:HGNC Symbol;Acc:4688]	0	Y	Y	N
ENSG00000132518	Tier 3B	GUCY2D	17	7905912	7923657	1	guanylate cyclase 2D, membrane (retina-specific) [Source:HGNC Symbol;Acc:4689]	0	Y	Y	N
ENSG00000101890	Tier 3B	GUCY2F	X	109000000	109000000	-1	guanylate cyclase 2F, retinal [Source:HGNC Symbol;Acc:4691]	0	Y	N	N
ENSG00000169919	Tier 3B	GUSB	7	65425671	65447301	-1	glucuronidase, beta [Source:HGNC Symbol;Acc:4696]	3	N	Y	N
ENSG00000170180	Tier 3B	GYPA	4	145000000	145000000	-1	glycophorin A (MNS blood group) [Source:HGNC Symbol;Acc:4702]	0	N	Y	N
ENSG00000250361	Tier 3B	GYPB	4	145000000	145000000	-1	glycophorin B (MNS blood group) [Source:HGNC Symbol;Acc:4703]	0	N	Y	N
ENSG00000136732	Tier 3B	GYPC	2	127000000	127000000	1	glycophorin C (Gerbich blood group) [Source:HGNC Symbol;Acc:4704]	0	N	Y	N
ENSG00000197465	Tier 3B	GYPE	4	145000000	145000000	-1	glycophorin E (MNS blood group) [Source:HGNC Symbol;Acc:4705]	0	N	Y	N
ENSG00000145649	Tier 3B	GZMA	5	54398476	54406080	1	granzyme A (granzyme 1, cytotoxic T-lymphocyte-associated serine esterase 3) [Source:HGNC Symbol;Acc:4708]	0	N	Y	N
ENSG00000100453	Tier 2	GZMB	14	25100160	25103473	-1	granzyme B (granzyme 2, cytotoxic T-lymphocyte-associated serine esterase 1) [Source:HGNC Symbol;Acc:4709]	1	Y	Y	N
ENSG00000100450	Tier 3A	GZMH	14	25075686	25078905	-1	granzyme H (cathepsin G-like 2, protein h-CCPX) [Source:HGNC Symbol;Acc:4710]	1	N	Y	N
ENSG00000113088	Tier 3B	GZMK	5	54320081	54330398	1	granzyme K (granzyme 3; tryptase II) [Source:HGNC Symbol;Acc:4711]	0	N	Y	N
ENSG00000197540	Tier 3B	GZMM	19	544034	549919	1	granzyme M (lymphocyte met-ase 1) [Source:HGNC Symbol;Acc:4712]	0	N	Y	N
ENSG00000189060	Tier 1	H1F0	22	38201114	38203442	1	H1 histone family, member 0 [Source:HGNC Symbol;Acc:4714]	1	N	Y	N
ENSG00000163041	Tier 3B	H3F3A	1	226000000	226000000	1	H3 histone, family 3A [Source:HGNC Symbol;Acc:4764]	0	N	Y	N
ENSG00000132475	Tier 3B	H3F3B	17	73772515	73781974	-1	H3 histone, family 3B (H3.3B) [Source:HGNC Symbol;Acc:4765]	1	N	Y	N
ENSG00000049239	Tier 3B	H6PD	1	9294834	9331396	1	hexose-6-phosphate dehydrogenase (glucose 1-dehydrogenase) [Source:HGNC Symbol;Acc:4795]	1	N	Y	N
ENSG00000148702	Tier 3B	HABP2	10	115000000	115000000	1	hyaluronan binding protein 2 [Source:HGNC Symbol;Acc:4798]	0	Y	Y	N
ENSG00000130956	Tier 3B	HABP4	9	99212483	99253618	1	hyaluronan binding protein 4 [Source:HGNC Symbol;Acc:17062]	1	N	Y	N
ENSG00000063854	Tier 1	HAGH	16	1845621	1877195	-1	hydroxyacylglutathione hydrolase [Source:HGNC Symbol;Acc:4805]	2	N	N	Y
ENSG00000105697	Tier 1	HAMP	19	35771619	35776046	1	hepcidin antimicrobial peptide [Source:HGNC Symbol;Acc:15598]	0	N	Y	N
ENSG00000101323	Tier 2	HAO1	20	7863628	7921121	-1	hydroxyacid oxidase (glycolate oxidase) 1 [Source:HGNC Symbol;Acc:4809]	1	Y	N	N
ENSG00000116882	Tier 2	HAO2	1	120000000	120000000	1	hydroxyacid oxidase 2 (long chain) [Source:HGNC Symbol;Acc:4810]	1	Y	N	N
ENSG00000145681	Tier 3A	HAPLN1	5	82933624	83017432	-1	hyaluronan and proteoglycan link protein 1 [Source:HGNC Symbol;Acc:2380]	0	N	Y	N
ENSG00000132702	Tier 3B	HAPLN2	1	157000000	157000000	1	hyaluronan and proteoglycan link protein 2 [Source:HGNC Symbol;Acc:17410]	0	N	Y	N
ENSG00000140511	Tier 3A	HAPLN3	15	89420519	89438857	-1	hyaluronan and proteoglycan link protein 3 [Source:HGNC Symbol;Acc:21446]	1	N	Y	N
ENSG00000187664	Tier 3A	HAPLN4	19	19366450	19373605	-1	hyaluronan and proteoglycan link protein 4 [Source:HGNC Symbol;Acc:31357]	19	N	Y	N
ENSG00000103044	Tier 3A	HAS3	16	69139467	69152622	1	hyaluronan synthase 3 [Source:HGNC Symbol;Acc:4820]	0	N	Y	N
ENSG00000244734	Tier 2	HBB	11	5246694	5250625	-1	hemoglobin, beta [Source:HGNC Symbol;Acc:4827]	1	Y	N	N
ENSG00000113070	Tier 1	HBEGF	5	140000000	140000000	-1	heparin-binding EGF-like growth factor [Source:HGNC Symbol;Acc:3059]	0	N	Y	N
ENSG00000196917	Tier 3B	HCAR1	12	123000000	123000000	-1	hydroxycarboxylic acid receptor 1 [Source:HGNC Symbol;Acc:4532]	0	Y	Y	N
ENSG00000182782	Tier 1	HCAR2	12	123000000	123000000	-1	hydroxycarboxylic acid receptor 2 [Source:HGNC Symbol;Acc:24827]	0	Y	Y	N
ENSG00000255398	Tier 2	HCAR3	12	123000000	123000000	-1	hydroxycarboxylic acid receptor 3 [Source:HGNC Symbol;Acc:16824]	0	Y	Y	N
ENSG00000101336	Tier 1	HCK	20	30639991	30689659	1	hemopoietic cell kinase [Source:HGNC Symbol;Acc:4840]	0	Y	N	N
ENSG00000164588	Tier 2	HCN1	5	45259349	45696253	-1	hyperpolarization activated cyclic nucleotide-gated potassium channel 1 [Source:HGNC Symbol;Acc:4845]	1	Y	N	N
ENSG00000099822	Tier 3B	HCN2	19	589893	617159	1	hyperpolarization activated cyclic nucleotide-gated potassium channel 2 [Source:HGNC Symbol;Acc:4846]	0	Y	N	N
ENSG00000143630	Tier 3B	HCN3	1	155000000	155000000	1	hyperpolarization activated cyclic nucleotide-gated potassium channel 3 [Source:HGNC Symbol;Acc:19183]	5	Y	N	N
ENSG00000138622	Tier 2	HCN4	15	73612200	73661605	-1	hyperpolarization activated cyclic nucleotide-gated potassium channel 4 [Source:HGNC Symbol;Acc:16882]	2	Y	N	N
ENSG00000161610	Tier 3B	HCRT	17	40336078	40337470	-1	hypocretin (orexin) neuropeptide precursor [Source:HGNC Symbol;Acc:4847]	0	N	Y	N
ENSG00000121764	Tier 1	HCRTR1	1	32083287	32098119	1	hypocretin (orexin) receptor 1 [Source:HGNC Symbol;Acc:4848]	0	Y	Y	N
ENSG00000137252	Tier 1	HCRTR2	6	55039050	55147418	1	hypocretin (orexin) receptor 2 [Source:HGNC Symbol;Acc:4849]	0	Y	Y	N
ENSG00000116478	Tier 1	HDAC1	1	32757687	32799236	1	histone deacetylase 1 [Source:HGNC Symbol;Acc:4852]	0	Y	N	N
ENSG00000100429	Tier 1	HDAC10	22	50683612	50689834	-1	histone deacetylase 10 [Source:HGNC Symbol;Acc:18128]	0	Y	N	N
ENSG00000163517	Tier 1	HDAC11	3	13521224	13547916	1	histone deacetylase 11 [Source:HGNC Symbol;Acc:19086]	1	Y	N	N
ENSG00000196591	Tier 1	HDAC2	6	114000000	114000000	-1	histone deacetylase 2 [Source:HGNC Symbol;Acc:4853]	0	Y	N	N
ENSG00000171720	Tier 1	HDAC3	5	141000000	141000000	-1	histone deacetylase 3 [Source:HGNC Symbol;Acc:4854]	0	Y	N	N
ENSG00000068024	Tier 1	HDAC4	2	240000000	240000000	-1	histone deacetylase 4 [Source:HGNC Symbol;Acc:14063]	0	Y	N	N
ENSG00000108840	Tier 1	HDAC5	17	42154114	42201070	-1	histone deacetylase 5 [Source:HGNC Symbol;Acc:14068]	3	Y	N	N
ENSG00000094631	Tier 1	HDAC6	X	48659784	48683392	1	histone deacetylase 6 [Source:HGNC Symbol;Acc:14064]	0	Y	N	N
ENSG00000061273	Tier 1	HDAC7	12	48176505	48226915	-1	histone deacetylase 7 [Source:HGNC Symbol;Acc:14067]	1	Y	N	N
ENSG00000147099	Tier 1	HDAC8	X	71549366	71792953	-1	histone deacetylase 8 [Source:HGNC Symbol;Acc:13315]	0	Y	N	N
ENSG00000048052	Tier 1	HDAC9	7	18126572	19042039	1	histone deacetylase 9 [Source:HGNC Symbol;Acc:14065]	6	Y	N	N
ENSG00000140287	Tier 2	HDC	15	50534144	50558223	-1	histidine decarboxylase [Source:HGNC Symbol;Acc:4855]	0	Y	N	N
ENSG00000143321	Tier 3A	HDGF	1	157000000	157000000	-1	hepatoma-derived growth factor [Source:HGNC Symbol;Acc:4856]	1	N	Y	N
ENSG00000013583	Tier 3B	HEBP1	12	13127798	13153207	-1	heme binding protein 1 [Source:HGNC Symbol;Acc:17176]	0	N	Y	N
ENSG00000089472	Tier 3B	HEPH	X	65382391	65488709	1	hephaestin [Source:HGNC Symbol;Acc:4866]	0	N	Y	N
ENSG00000181333	Tier 3B	HEPHL1	11	93754527	93846917	1	hephaestin-like 1 [Source:HGNC Symbol;Acc:30477]	0	N	Y	N
ENSG00000213614	Tier 3B	HEXA	15	72635775	72668817	-1	hexosaminidase A (alpha polypeptide) [Source:HGNC Symbol;Acc:4878]	0	N	Y	N
ENSG00000010704	Tier 3A	HFE	6	26087509	26098571	1	hemochromatosis [Source:HGNC Symbol;Acc:4886]	41	N	Y	N
ENSG00000019991	Tier 1	HGF	7	81328322	81399754	-1	hepatocyte growth factor (hepapoietin A; scatter factor) [Source:HGNC Symbol;Acc:4893]	0	Y	Y	N
ENSG00000109758	Tier 3A	HGFAC	4	3443614	3451211	1	HGF activator [Source:HGNC Symbol;Acc:4894]	1	Y	Y	N
ENSG00000164161	Tier 3A	HHIP	4	146000000	146000000	1	hedgehog interacting protein [Source:HGNC Symbol;Acc:14866]	9	N	Y	N
ENSG00000100644	Tier 1	HIF1A	14	62162231	62214976	1	hypoxia inducible factor 1, alpha subunit (basic helix-loop-helix transcription factor) [Source:HGNC Symbol;Acc:4910]	0	Y	N	N
ENSG00000135245	Tier 3B	HILPDA	7	128000000	128000000	1	hypoxia inducible lipid droplet-associated [Source:HGNC Symbol;Acc:28859]	0	N	Y	N
ENSG00000163349	Tier 1	HIPK1	1	114000000	115000000	1	homeodomain interacting protein kinase 1 [Source:HGNC Symbol;Acc:19006]	0	Y	N	N
ENSG00000064393	Tier 1	HIPK2	7	139000000	139000000	-1	homeodomain interacting protein kinase 2 [Source:HGNC Symbol;Acc:14402]	0	Y	N	N
ENSG00000110422	Tier 1	HIPK3	11	33278218	33378569	1	homeodomain interacting protein kinase 3 [Source:HGNC Symbol;Acc:4915]	0	Y	N	N
ENSG00000160396	Tier 1	HIPK4	19	40885178	40896094	-1	homeodomain interacting protein kinase 4 [Source:HGNC Symbol;Acc:19007]	0	Y	N	N
ENSG00000124610	Tier 1	HIST1H1A	6	26017260	26018040	-1	histone cluster 1, H1a [Source:HGNC Symbol;Acc:4715]	40	N	Y	N
ENSG00000184357	Tier 1	HIST1H1B	6	27834570	27835359	-1	histone cluster 1, H1b [Source:HGNC Symbol;Acc:4719]	7	N	Y	N
ENSG00000187837	Tier 1	HIST1H1C	6	26055968	26056699	-1	histone cluster 1, H1c [Source:HGNC Symbol;Acc:4716]	40	N	Y	N
ENSG00000168298	Tier 1	HIST1H1E	6	26156559	26157343	1	histone cluster 1, H1e [Source:HGNC Symbol;Acc:4718]	0	N	Y	N
ENSG00000198366	Tier 3A	HIST1H3A	6	26020718	26021186	1	histone cluster 1, H3a [Source:HGNC Symbol;Acc:4766]	40	N	Y	N
ENSG00000124693	Tier 3A	HIST1H3B	6	26031817	26032288	-1	histone cluster 1, H3b [Source:HGNC Symbol;Acc:4776]	40	N	Y	N
ENSG00000197409	Tier 3A	HIST1H3D	6	26197068	26199521	-1	histone cluster 1, H3d [Source:HGNC Symbol;Acc:4767]	6	N	Y	N
ENSG00000196966	Tier 3A	HIST1H3E	6	26225383	26225844	1	histone cluster 1, H3e [Source:HGNC Symbol;Acc:4769]	6	N	Y	N
ENSG00000203813	Tier 3B	HIST1H3H	6	27777842	27778314	1	histone cluster 1, H3h [Source:HGNC Symbol;Acc:4775]	6	N	Y	N
ENSG00000182572	Tier 3B	HIST1H3I	6	27839623	27840099	-1	histone cluster 1, H3i [Source:HGNC Symbol;Acc:4771]	7	N	Y	N
ENSG00000197153	Tier 3B	HIST1H3J	6	27858093	27860884	-1	histone cluster 1, H3j [Source:HGNC Symbol;Acc:4774]	7	N	Y	N
ENSG00000196176	Tier 3A	HIST1H4A	6	26021907	26022278	1	histone cluster 1, H4a [Source:HGNC Symbol;Acc:4781]	40	N	Y	N
ENSG00000124529	Tier 3A	HIST1H4B	6	26027124	26027480	-1	histone cluster 1, H4b [Source:HGNC Symbol;Acc:4789]	40	N	Y	N
ENSG00000197061	Tier 3A	HIST1H4C	6	26104104	26104518	1	histone cluster 1, H4c [Source:HGNC Symbol;Acc:4787]	39	N	Y	N
ENSG00000188987	Tier 3A	HIST1H4D	6	26188938	26189304	-1	histone cluster 1, H4d [Source:HGNC Symbol;Acc:4782]	6	N	Y	N
ENSG00000198518	Tier 3A	HIST1H4E	6	26204858	26206266	1	histone cluster 1, H4e [Source:HGNC Symbol;Acc:4790]	6	N	Y	N
ENSG00000198327	Tier 3A	HIST1H4F	6	26240561	26240976	1	histone cluster 1, H4f [Source:HGNC Symbol;Acc:4783]	6	N	Y	N
ENSG00000158406	Tier 3A	HIST1H4H	6	26281283	26285762	-1	histone cluster 1, H4h [Source:HGNC Symbol;Acc:4788]	6	N	Y	N
ENSG00000198339	Tier 3A	HIST1H4I	6	27107076	27108418	1	histone cluster 1, H4i [Source:HGNC Symbol;Acc:4793]	7	N	Y	N
ENSG00000197238	Tier 3B	HIST1H4J	6	27791884	27792257	1	histone cluster 1, H4j [Source:HGNC Symbol;Acc:4785]	7	N	Y	N
ENSG00000197914	Tier 3B	HIST1H4K	6	27798952	27799305	-1	histone cluster 1, H4k [Source:HGNC Symbol;Acc:4784]	7	N	Y	N
ENSG00000198558	Tier 3B	HIST1H4L	6	27840926	27841289	-1	histone cluster 1, H4l [Source:HGNC Symbol;Acc:4791]	7	N	Y	N
ENSG00000203852	Tier 3B	HIST2H3A	1	150000000	150000000	1	histone cluster 2, H3a [Source:HGNC Symbol;Acc:20505]	0	N	Y	N
ENSG00000203811	Tier 3B	HIST2H3C	1	150000000	150000000	-1	histone cluster 2, H3c [Source:HGNC Symbol;Acc:20503]	0	N	Y	N
ENSG00000183598	Tier 3B	HIST2H3D	1	150000000	150000000	-1	histone cluster 2, H3d [Source:HGNC Symbol;Acc:25311]	0	N	Y	N
ENSG00000183941	Tier 3B	HIST2H4A	1	150000000	150000000	1	histone cluster 2, H4a [Source:HGNC Symbol;Acc:4794]	0	N	Y	N
ENSG00000182217	Tier 3B	HIST2H4B	1	150000000	150000000	-1	histone cluster 2, H4b [Source:HGNC Symbol;Acc:29607]	0	N	Y	N
ENSG00000197837	Tier 3B	HIST4H4	12	14920933	14924065	-1	histone cluster 4, H4 [Source:HGNC Symbol;Acc:20510]	0	N	Y	N
ENSG00000156510	Tier 2	HKDC1	10	70980059	71027315	1	hexokinase domain containing 1 [Source:HGNC Symbol;Acc:23302]	1	Y	N	N
ENSG00000206503	Tier 1	HLA-A	6	29909037	29913661	1	major histocompatibility complex, class I, A [Source:HGNC Symbol;Acc:4931]	20	Y	Y	N
ENSG00000234745	Tier 3A	HLA-B	6	31321649	31324965	-1	major histocompatibility complex, class I, B [Source:HGNC Symbol;Acc:4932]	50	N	Y	N
ENSG00000204525	Tier 3A	HLA-C	6	31236526	31239907	-1	major histocompatibility complex, class I, C [Source:HGNC Symbol;Acc:4933]	58	N	Y	N
ENSG00000241106	Tier 3A	HLA-DOB	6	32780540	32784825	-1	major histocompatibility complex, class II, DO beta [Source:HGNC Symbol;Acc:4937]	13	N	Y	N
ENSG00000231389	Tier 3A	HLA-DPA1	6	33032346	33048552	-1	major histocompatibility complex, class II, DP alpha 1 [Source:HGNC Symbol;Acc:4938]	19	N	Y	N
ENSG00000223865	Tier 3A	HLA-DPB1	6	33043703	33054978	1	major histocompatibility complex, class II, DP beta 1 [Source:HGNC Symbol;Acc:4940]	21	N	Y	N
ENSG00000237541	Tier 3A	HLA-DQA2	6	32709119	32714992	1	major histocompatibility complex, class II, DQ alpha 2 [Source:HGNC Symbol;Acc:4943]	32	N	Y	N
ENSG00000204287	Tier 1	HLA-DRA	6	32407619	32412823	1	major histocompatibility complex, class II, DR alpha [Source:HGNC Symbol;Acc:4947]	100	N	Y	N
ENSG00000196126	Tier 1	HLA-DRB1	6	32546546	32557625	-1	major histocompatibility complex, class II, DR beta 1 [Source:HGNC Symbol;Acc:4948]	127	N	Y	N
ENSG00000198502	Tier 1	HLA-DRB5	6	32485120	32498064	-1	major histocompatibility complex, class II, DR beta 5 [Source:HGNC Symbol;Acc:4953]	120	N	Y	N
ENSG00000204632	Tier 3A	HLA-G	6	29794744	29798902	1	major histocompatibility complex, class I, G [Source:HGNC Symbol;Acc:4964]	17	N	Y	N
ENSG00000159267	Tier 2	HLCS	21	38123189	38362536	-1	holocarboxylase synthetase (biotin-(proprionyl-CoA-carboxylase (ATP-hydrolysing)) ligase) [Source:HGNC Symbol;Acc:4976]	0	Y	N	N
ENSG00000143341	Tier 3B	HMCN1	1	186000000	186000000	1	hemicentin 1 [Source:HGNC Symbol;Acc:19194]	0	N	Y	N
ENSG00000189403	Tier 3A	HMGB1	13	31032884	31191734	-1	high mobility group box 1 [Source:HGNC Symbol;Acc:4983]	0	N	Y	N
ENSG00000164104	Tier 3B	HMGB2	4	174000000	174000000	-1	high mobility group box 2 [Source:HGNC Symbol;Acc:5000]	0	N	Y	N
ENSG00000113161	Tier 1	HMGCR	5	74632154	74657929	1	3-hydroxy-3-methylglutaryl-CoA reductase [Source:HGNC Symbol;Acc:5006]	13	Y	N	N
ENSG00000072571	Tier 3B	HMMR	5	163000000	163000000	1	hyaluronan-mediated motility receptor (RHAMM) [Source:HGNC Symbol;Acc:5012]	0	N	Y	N
ENSG00000100292	Tier 3A	HMOX1	22	35776354	35790207	1	heme oxygenase (decycling) 1 [Source:HGNC Symbol;Acc:5013]	0	N	Y	N
ENSG00000101076	Tier 1	HNF4A	20	42984340	43061485	1	hepatocyte nuclear factor 4, alpha [Source:HGNC Symbol;Acc:5024]	7	Y	N	Y
ENSG00000164749	Tier 3B	HNF4G	8	76320149	76479078	1	hepatocyte nuclear factor 4, gamma [Source:HGNC Symbol;Acc:5026]	2	Y	N	N
ENSG00000150540	Tier 1	HNMT	2	139000000	139000000	1	histamine N-methyltransferase [Source:HGNC Symbol;Acc:5028]	0	Y	N	Y
ENSG00000135486	Tier 2	HNRNPA1	12	54673977	54680872	1	heterogeneous nuclear ribonucleoprotein A1 [Source:HGNC Symbol;Acc:5031]	2	Y	N	N
ENSG00000257017	Tier 3A	HP	16	72088491	72094954	1	haptoglobin [Source:HGNC Symbol;Acc:5141]	7	N	Y	N
ENSG00000158104	Tier 1	HPD	12	122000000	122000000	-1	4-hydroxyphenylpyruvate dioxygenase [Source:HGNC Symbol;Acc:5147]	8	Y	N	N
ENSG00000164120	Tier 2	HPGD	4	175000000	175000000	-1	hydroxyprostaglandin dehydrogenase 15-(NAD) [Source:HGNC Symbol;Acc:5154]	0	Y	N	N
ENSG00000163106	Tier 2	HPGDS	4	95219686	95264027	-1	hematopoietic prostaglandin D synthase [Source:HGNC Symbol;Acc:17890]	3	Y	N	N
ENSG00000165704	Tier 2	HPRT1	X	134000000	134000000	1	hypoxanthine phosphoribosyltransferase 1 [Source:HGNC Symbol;Acc:5157]	0	Y	N	N
ENSG00000173083	Tier 2	HPSE	4	84213614	84256306	-1	heparanase [Source:HGNC Symbol;Acc:5164]	0	Y	Y	N
ENSG00000172987	Tier 3A	HPSE2	10	100000000	101000000	-1	heparanase 2 [Source:HGNC Symbol;Acc:18374]	0	N	Y	N
ENSG00000110169	Tier 3B	HPX	11	6452279	6463847	-1	hemopexin [Source:HGNC Symbol;Acc:5171]	0	N	Y	N
ENSG00000174775	Tier 1	HRAS	11	532242	537287	-1	Harvey rat sarcoma viral oncogene homolog [Source:HGNC Symbol;Acc:5173]	0	Y	N	N
ENSG00000130528	Tier 3B	HRC	19	49654455	49658681	-1	histidine rich calcium binding protein [Source:HGNC Symbol;Acc:5178]	0	N	Y	N
ENSG00000113905	Tier 3A	HRG	3	186000000	186000000	1	histidine-rich glycoprotein [Source:HGNC Symbol;Acc:5181]	2	N	Y	N
ENSG00000196639	Tier 1	HRH1	3	11178779	11305243	1	histamine receptor H1 [Source:HGNC Symbol;Acc:5182]	0	Y	N	N
ENSG00000113749	Tier 1	HRH2	5	175000000	175000000	1	histamine receptor H2 [Source:HGNC Symbol;Acc:5183]	0	Y	N	N
ENSG00000101180	Tier 1	HRH3	20	60790026	60795323	-1	histamine receptor H3 [Source:HGNC Symbol;Acc:5184]	0	Y	Y	N
ENSG00000134489	Tier 1	HRH4	18	22040593	22059921	1	histamine receptor H4 [Source:HGNC Symbol;Acc:17383]	0	Y	Y	N
ENSG00000002587	Tier 3B	HS3ST1	4	11394774	11431389	-1	heparan sulfate (glucosamine) 3-O-sulfotransferase 1 [Source:HGNC Symbol;Acc:5194]	0	N	Y	N
ENSG00000117594	Tier 1	HSD11B1	1	210000000	210000000	1	hydroxysteroid (11-beta) dehydrogenase 1 [Source:HGNC Symbol;Acc:5208]	0	Y	N	Y
ENSG00000176387	Tier 1	HSD11B2	16	67464555	67471456	1	hydroxysteroid (11-beta) dehydrogenase 2 [Source:HGNC Symbol;Acc:5209]	0	Y	N	N
ENSG00000108786	Tier 1	HSD17B1	17	40701232	40707231	1	hydroxysteroid (17-beta) dehydrogenase 1 [Source:HGNC Symbol;Acc:5210]	1	Y	N	N
ENSG00000072506	Tier 1	HSD17B10	X	53458206	53461320	-1	hydroxysteroid (17-beta) dehydrogenase 10 [Source:HGNC Symbol;Acc:4800]	0	Y	N	N
ENSG00000198189	Tier 1	HSD17B11	4	88257762	88312538	-1	hydroxysteroid (17-beta) dehydrogenase 11 [Source:HGNC Symbol;Acc:22960]	0	N	N	Y
ENSG00000087076	Tier 1	HSD17B14	19	49316274	49339935	-1	hydroxysteroid (17-beta) dehydrogenase 14 [Source:HGNC Symbol;Acc:23238]	0	N	N	Y
ENSG00000086696	Tier 2	HSD17B2	16	82068609	82132139	1	hydroxysteroid (17-beta) dehydrogenase 2 [Source:HGNC Symbol;Acc:5211]	0	Y	N	N
ENSG00000130948	Tier 2	HSD17B3	9	98997588	99064434	-1	hydroxysteroid (17-beta) dehydrogenase 3 [Source:HGNC Symbol;Acc:5212]	0	Y	N	N
ENSG00000132196	Tier 2	HSD17B7	1	163000000	163000000	1	hydroxysteroid (17-beta) dehydrogenase 7 [Source:HGNC Symbol;Acc:5215]	0	Y	N	N
ENSG00000203857	Tier 2	HSD3B1	1	120000000	120000000	1	hydroxy-delta-5-steroid dehydrogenase, 3 beta- and steroid delta-isomerase 1 [Source:HGNC Symbol;Acc:5217]	0	Y	N	N
ENSG00000203859	Tier 1	HSD3B2	1	120000000	120000000	1	hydroxy-delta-5-steroid dehydrogenase, 3 beta- and steroid delta-isomerase 2 [Source:HGNC Symbol;Acc:5218]	1	Y	N	N
ENSG00000099377	Tier 3B	HSD3B7	16	30996519	31000473	1	hydroxy-delta-5-steroid dehydrogenase, 3 beta- and steroid delta-isomerase 7 [Source:HGNC Symbol;Acc:18324]	6	Y	N	N
ENSG00000080824	Tier 1	HSP90AA1	14	103000000	103000000	-1	heat shock protein 90kDa alpha (cytosolic), class A member 1 [Source:HGNC Symbol;Acc:5253]	0	Y	N	N
ENSG00000096384	Tier 1	HSP90AB1	6	44214824	44221620	1	heat shock protein 90kDa alpha (cytosolic), class B member 1 [Source:HGNC Symbol;Acc:5258]	0	Y	N	N
ENSG00000166598	Tier 2	HSP90B1	12	104000000	104000000	1	heat shock protein 90kDa beta (Grp94), member 1 [Source:HGNC Symbol;Acc:12028]	2	Y	Y	N
ENSG00000204389	Tier 2	HSPA1A	6	31783291	31785723	1	heat shock 70kDa protein 1A [Source:HGNC Symbol;Acc:5232]	60	Y	N	N
ENSG00000204388	Tier 2	HSPA1B	6	31795512	31798031	1	heat shock 70kDa protein 1B [Source:HGNC Symbol;Acc:5233]	60	Y	N	N
ENSG00000044574	Tier 2	HSPA5	9	128000000	128000000	-1	heat shock 70kDa protein 5 (glucose-regulated protein, 78kDa) [Source:HGNC Symbol;Acc:5238]	0	Y	Y	N
ENSG00000106211	Tier 1	HSPB1	7	75931861	75933612	1	heat shock 27kDa protein 1 [Source:HGNC Symbol;Acc:5246]	0	Y	N	N
ENSG00000144381	Tier 3B	HSPD1	2	198000000	198000000	-1	heat shock 60kDa protein 1 (chaperonin) [Source:HGNC Symbol;Acc:5261]	5	N	Y	N
ENSG00000142798	Tier 3B	HSPG2	1	22148738	22263790	-1	heparan sulfate proteoglycan 2 [Source:HGNC Symbol;Acc:5273]	0	N	Y	N
ENSG00000120694	Tier 3B	HSPH1	13	31710762	31736525	-1	heat shock 105kDa/110kDa protein 1 [Source:HGNC Symbol;Acc:16969]	1	N	Y	N
ENSG00000126550	Tier 3B	HTN1	4	70916119	70924562	1	histatin 1 [Source:HGNC Symbol;Acc:5283]	0	N	Y	N
ENSG00000205649	Tier 3B	HTN3	4	70894130	70902255	1	histatin 3 [Source:HGNC Symbol;Acc:5284]	0	N	Y	N
ENSG00000178394	Tier 1	HTR1A	5	63256183	63258334	-1	5-hydroxytryptamine (serotonin) receptor 1A, G protein-coupled [Source:HGNC Symbol;Acc:5286]	0	Y	Y	N
ENSG00000135312	Tier 1	HTR1B	6	78171948	78173490	-1	5-hydroxytryptamine (serotonin) receptor 1B, G protein-coupled [Source:HGNC Symbol;Acc:5287]	0	Y	Y	N
ENSG00000179546	Tier 1	HTR1D	1	23516993	23521222	-1	5-hydroxytryptamine (serotonin) receptor 1D, G protein-coupled [Source:HGNC Symbol;Acc:5289]	1	Y	Y	N
ENSG00000168830	Tier 1	HTR1E	6	87647024	87726349	1	5-hydroxytryptamine (serotonin) receptor 1E, G protein-coupled [Source:HGNC Symbol;Acc:5291]	0	Y	Y	N
ENSG00000179097	Tier 1	HTR1F	3	88039846	88042919	1	5-hydroxytryptamine (serotonin) receptor 1F, G protein-coupled [Source:HGNC Symbol;Acc:5292]	0	Y	Y	N
ENSG00000102468	Tier 1	HTR2A	13	47405685	47471169	-1	5-hydroxytryptamine (serotonin) receptor 2A, G protein-coupled [Source:HGNC Symbol;Acc:5293]	0	Y	Y	N
ENSG00000135914	Tier 1	HTR2B	2	232000000	232000000	-1	5-hydroxytryptamine (serotonin) receptor 2B, G protein-coupled [Source:HGNC Symbol;Acc:5294]	0	Y	Y	N
ENSG00000147246	Tier 1	HTR2C	X	114000000	114000000	1	5-hydroxytryptamine (serotonin) receptor 2C, G protein-coupled [Source:HGNC Symbol;Acc:5295]	0	Y	Y	N
ENSG00000166736	Tier 1	HTR3A	11	114000000	114000000	1	5-hydroxytryptamine (serotonin) receptor 3A, ionotropic [Source:HGNC Symbol;Acc:5297]	0	Y	N	N
ENSG00000149305	Tier 1	HTR3B	11	114000000	114000000	1	5-hydroxytryptamine (serotonin) receptor 3B, ionotropic [Source:HGNC Symbol;Acc:5298]	1	Y	N	N
ENSG00000178084	Tier 1	HTR3C	3	184000000	184000000	1	5-hydroxytryptamine (serotonin) receptor 3C, ionotropic [Source:HGNC Symbol;Acc:24003]	0	Y	N	N
ENSG00000186090	Tier 1	HTR3D	3	184000000	184000000	1	5-hydroxytryptamine (serotonin) receptor 3D, ionotropic [Source:HGNC Symbol;Acc:24004]	0	Y	N	N
ENSG00000186038	Tier 1	HTR3E	3	184000000	184000000	1	5-hydroxytryptamine (serotonin) receptor 3E, ionotropic [Source:HGNC Symbol;Acc:24005]	0	Y	N	N
ENSG00000164270	Tier 1	HTR4	5	148000000	148000000	-1	5-hydroxytryptamine (serotonin) receptor 4, G protein-coupled [Source:HGNC Symbol;Acc:5299]	4	Y	Y	N
ENSG00000157219	Tier 1	HTR5A	7	155000000	155000000	1	5-hydroxytryptamine (serotonin) receptor 5A, G protein-coupled [Source:HGNC Symbol;Acc:5300]	0	Y	Y	N
ENSG00000158748	Tier 1	HTR6	1	19991780	20006055	1	5-hydroxytryptamine (serotonin) receptor 6, G protein-coupled [Source:HGNC Symbol;Acc:5301]	0	Y	Y	N
ENSG00000148680	Tier 1	HTR7	10	92500578	92617671	-1	5-hydroxytryptamine (serotonin) receptor 7, adenylate cyclase-coupled [Source:HGNC Symbol;Acc:5302]	1	Y	Y	N
ENSG00000166033	Tier 3A	HTRA1	10	124000000	124000000	1	HtrA serine peptidase 1 [Source:HGNC Symbol;Acc:9476]	14	N	Y	N
ENSG00000170801	Tier 3B	HTRA3	4	8271492	8308838	1	HtrA serine peptidase 3 [Source:HGNC Symbol;Acc:30406]	0	N	Y	N
ENSG00000169495	Tier 3B	HTRA4	8	38831683	38846181	1	HtrA serine peptidase 4 [Source:HGNC Symbol;Acc:26909]	0	N	Y	N
ENSG00000197386	Tier 1	HTT	4	3076408	3245676	1	huntingtin [Source:HGNC Symbol;Acc:4851]	0	Y	N	N
ENSG00000142149	Tier 2	HUNK	21	33245628	33416946	1	hormonally up-regulated Neu-associated kinase [Source:HGNC Symbol;Acc:13326]	0	Y	N	N
[truncated: 2,465 more rows]

## Sheet: S2
Table S2 Druggable genes from DGIdb database v4.2.0.
gene_name	gene_claim_name	entrez_id	interaction_claim_source	interaction_types	drug_claim_name	drug_claim_primary_name	drug_name	drug_concept_id	interaction_group_score
CDK7	CDK7	1022	CancerCommons	inhibitor	SNS-032	SNS-032	BMS-387032	chembl:CHEMBL296468	0.82
VDR	VDR	7421	DTC		NIFEKALANT	NIFEKALANT	NIFEKALANT	chembl:CHEMBL360861	0.14
GPR55	GPR55	9290	DTC		BISACODYL	BISACODYL	BISACODYL	chembl:CHEMBL942	0.94
NR1H4	NR1H4	9971	DTC		PENTACHLOROPHENOL	PENTACHLOROPHENOL	PENTACHLOROPHENOL	chembl:CHEMBL75967	0.07
FGFR2	FGFR2	2263	JAX-CKB		AZ6089	AZ6089
APOE	APOE	348	NCI		PREDNISONE	PREDNISONE	PREDNISONE	chembl:CHEMBL635	0.23
BLM	BLM	641	DTC		9,10-PHENANTHRENEQUINONE	9,10-PHENANTHRENEQUINONE	9,10-PHENANTHRENEQUINONE	chembl:CHEMBL51931	0.02
P2RX7	P2X purinoceptor 7	5027	TTD		Pyridazinone derivative 1	Pyridazinone derivative 1
TRPC6	7225	7225	GuideToPharmacology	blocker	135649885	ACAA
CYP2E1	CYP2E1	1571	NCI		ISOFLAVONE	ISOFLAVONE	ISOFLAVONE	chembl:CHEMBL366460	1.84
PDGFRB	PDGFR	5159	ChemblInteractions	inhibitor	CHEMBL576982	QUIZARTINIB	QUIZARTINIB	chembl:CHEMBL576982	0.18
MMP2	4313	4313	GuideToPharmacology	inhibitor	178101832	ARP100
MAPT	MAPT	4137	DTC		DIHYDROXANTHOHUMOL	DIHYDROXANTHOHUMOL	DIHYDROXANTHOHUMOL	chembl:CHEMBL510279	0.02
NR2E3	NR2E3	10002	DTC		GNF-PF-3037	GNF-PF-3037	CHEMBL600336	chembl:CHEMBL600336	0.39
DNTT	DNTT	1791	NCI		HYDROXYUREA	HYDROXYUREA	HYDROXYUREA	chembl:CHEMBL467	2.27
ARAF	ARAF	369	PharmGKB		sorafenib	sorafenib	SORAFENIB	chembl:CHEMBL1336	0.68
PIK3R2	PIK3R2	5296	MyCancerGenome	inhibitor	PF-4691502	PF-4691502	PF-04691502	chembl:CHEMBL1234354	0.21
MAPK8	MAPK8	5599	DTC		JNJ-7706621	JNJ-7706621	JNJ-7706621	chembl:CHEMBL191003	0.03
POLH	POLH	5429	DTC		AG-538	AG-538	CHEMBL56393	chembl:CHEMBL56393	0.01
CBX1	CBX1	10951	DTC		BENSERAZIDE	BENSERAZIDE	BENSERAZIDE	chembl:CHEMBL1096979	0.07
ICAM1	Intercellular adhesion molecule ICAM-1	3383	TTD		BI-505	BI-505	BI-505	chembl:CHEMBL2109482	19.1
ATP4A	P20648	495	TEND		PANTOPRAZOLE	PANTOPRAZOLE	PANTOPRAZOLE	chembl:CHEMBL1502	4.55
CHRM5	1133	1133	GuideToPharmacology	agonist	135650728	NNC 11-1607
IDH1	IDH1	3417	JAX-CKB		BPTES	BPTES
SPHK1	Sphingosine kinase 1	8877	TTD		PMID27539678-Compound-11	PMID27539678-Compound-11
CYP3A4	CYP3A4	1576	PharmGKB		oxazepam	oxazepam	OXAZEPAM	chembl:CHEMBL568	0
APOBEC3G	APOBEC3G	60489	DTC		NSC-50690	NSC-50690	CHEMBL1388703	chembl:CHEMBL1388703	0.18
F2R	CF2R	2149	ChemblInteractions	inhibitor	CHEMBL2013119	RIGOSERTIB SODIUM	RIGOSERTIB SODIUM	chembl:CHEMBL2013119	3.98
TRPV1	Transient receptor potential cation channel V1	7442	TTD		PMID25666693-Compound-23	PMID25666693-Compound-23
ATP1A1	P05023	476	TdgClinicalTrial		ISTAROXIME	ISTAROXIME	ISTAROXIME	chembl:CHEMBL2093999	5.3
EZH2	Enhancer of zeste homolog 2	2146	TTD		GSK2816126	GSK2816126
HTR1A	3350	3350	GuideToPharmacology	agonist	135650536	LYSERGIDE	LYSERGIDE	chembl:CHEMBL263881	0.24
USP1	USP1	7398	DTC		GNF-PF-5510	GNF-PF-5510	CHEMBL578741	chembl:CHEMBL578741	0.01
KDM4E	KDM4E	390245	DTC		NSC-50654	NSC-50654	CHEMBL1372046	chembl:CHEMBL1372046	0.05
NFKB1	NFKB1	4790	DTC		SJ000113257	SJ000113257	CHEMBL528694	chembl:CHEMBL528694	0.05
PI4KB	5298	5298	GuideToPharmacology	inhibitor	178102683	PIK-93
CD2	914	914	GuideToPharmacology	inhibitor	178103393	ALEFACEPT	ALEFACEPT	chembl:CHEMBL1201571	106.09
ADRB2	P07550	154	TdgClinicalTrial		ALPRENOLOL	ALPRENOLOL	ALPRENOLOL	chembl:CHEMBL266195	1.84
CACNA1F	CACNAF1	778	ChemblInteractions	modulator	CHEMBL2103836	IMAGABALIN	IMAGABALIN	chembl:CHEMBL2103836	0.11
NFE2L2	NFE2L2	4780	DTC		ALDICARB	ALDICARB	ALDICARB	chembl:CHEMBL91732	0.03
GABRA6	2559	2559	GuideToPharmacology	allosteric modulator	178100967	BRETAZENIL	BRETAZENIL	chembl:CHEMBL366947	0.14
SMARCA4	6597	6597	GuideToPharmacology	inhibitor	249565598	PFI-3
IL10	IL10	3586	NCI		FLUTICASONE PROPIONATE	FLUTICASONE PROPIONATE
CA2	Carbonic anhydrase II	760	TTD		PARABEN	PARABEN	PARABEN	chembl:CHEMBL441343	0.4
CSF1R	1436	1436	GuideToPharmacology	inhibitor	178102292	CEDIRANIB	CEDIRANIB	chembl:CHEMBL491473	0.05
TLR8	51311	51311	GuideToPharmacology	agonist	315661111	MOTOLIMOD	MOTOLIMOD	chembl:CHEMBL3301618	38.19
JAK3	Janus kinase 3	3718	TTD		Pyrazolopyridine derivative 2	Pyrazolopyridine derivative 2
PDK1	Pyruvate dehydrogenase kinase 1	5163	TTD		Heterocyclic derivative 13	Heterocyclic derivative 13
ALDH1A1	ALDH1A1	216	DTC		ROTTLERIN	ROTTLERIN	ROTTLERIN	chembl:CHEMBL34241	0.01
COL6A6	COL6A6	131873	ChemblInteractions		CHEMBL2095222	OCRIPLASMIN	OCRIPLASMIN	chembl:CHEMBL2095222	0.86
RARG	Retinoic acid receptor gamma	5916	TTD		PMID27336223-Compound-12	PMID27336223-Compound-12
NR1I2	NR1I2	8856	PharmGKB		diethylstilbestrol	diethylstilbestrol	DIETHYLSTILBESTROL	chembl:CHEMBL411	0.08
SCN11A	SCN12A	11280	ChemblInteractions	blocker	CHEMBL3545209	NKTR-171	NKTR-171	chembl:CHEMBL3545209	0.11
FMO3	FMO3	2328	PharmGKB		tacrolimus	tacrolimus	TACROLIMUS	chembl:CHEMBL269732	0.47
GADD45A	GADD45A	1647	NCI		DOXORUBICIN	DOXORUBICIN	DOXORUBICIN	chembl:CHEMBL53463	0.27
POLK	POLK	51426	DTC		RESVERATROL	RESVERATROL	RESVERATROL	chembl:CHEMBL165	0.01
DRD4	DRD4	1815	ChemblInteractions	antagonist	CHEMBL1201155	LOXAPINE SUCCINATE	LOXAPINE SUCCINATE	chembl:CHEMBL1201155	0.17
IL2RA	P42701	3559	TdgClinicalTrial		INCELL-1001+ AD-1001	INCELL-1001+ AD-1001
KDR	P35968	3791	TdgClinicalTrial		LENVATINIB	LENVATINIB	LENVATINIB	chembl:CHEMBL1289601	0.23
GMNN	GMNN	51053	DTC		IDAZOXAN	IDAZOXAN	IDAZOXAN	chembl:CHEMBL10316	0.02
NR3C1	Glucocorticoid receptor	2908	TTD		Mifepristone	Mifepristone	MIFEPRISTONE	chembl:CHEMBL1276308	0.24
KRAS	KRAS	3845	JAX-CKB		lenalidomide	lenalidomide	LENALIDOMIDE	chembl:CHEMBL848	0.07
MAPK12	MAPK12	6300	DTC		SB-202190	SB-202190	SB-202190	chembl:CHEMBL278041	0.14
RACGAP1	RACGAP1	29127	DTC		TCMDC-124522	TCMDC-124522	CHEMBL526776	chembl:CHEMBL526776	0.23
MGMT	MGMT	4255	NCI		CHLORAMBUCIL	CHLORAMBUCIL	CHLORAMBUCIL	chembl:CHEMBL515	0.56
BAX	BAX	581	NCI		PREDNISOLONE	PREDNISOLONE	PREDNISOLONE	chembl:CHEMBL131	0.1
ATAD5	ATAD5	79915	DTC		DOMPERIDONE	DOMPERIDONE	DOMPERIDONE	chembl:CHEMBL219916	0.04
CACNB4	O00305	785	TEND		VERAPAMIL	VERAPAMIL	VERAPAMIL	chembl:CHEMBL6966	0.53
RAB9A	RAB9A	9367	DTC		NSC-234945	NSC-234945	CHEMBL260311	chembl:CHEMBL260311	0.04
CYP1A2	CYP1A2	1544	DTC		DEXPROPRANOLOL	DEXPROPRANOLOL	DEXPROPRANOLOL	chembl:CHEMBL275742	0.03
ALK	ALK	238	MyCancerGenome	inhibitor	ASP3026	ASP3026	ASP-3026	chembl:CHEMBL3545360	2.51
CYP2C9	CYP2C9	1559	DTC		CYTARABINE	CYTARABINE	CYTARABINE	chembl:CHEMBL803	0.01
VEGFA	VEGFA	7422	NCI		ANTHRACYCLINE	ANTHRACYCLINE
KDM4A	KDM4A	9682	DTC		CLOFAZIMINE	CLOFAZIMINE	CLOFAZIMINE	chembl:CHEMBL1292	0.03
IRAK4	51135	51135	GuideToPharmacology	inhibitor	249565762	ND-2110
TUBA3E	TUBA3E	112714	ChemblInteractions	inhibitor	CHEMBL107	COLCHICINE	COLCHICINE	chembl:CHEMBL107	0.29
HRH4	59340	59340	GuideToPharmacology	antagonist	178103918	MK-0249	MK-0249	chembl:CHEMBL476323	0.59
PTGER4	P35408	5734	TdgClinicalTrial		DINOPROSTONE	DINOPROSTONE	DINOPROSTONE	chembl:CHEMBL548	2.72
HTR2A	5-HT 2A receptor	3356	TTD		ZOTEPINE	ZOTEPINE	ZOTEPINE	chembl:CHEMBL285802	0.06
HTR2B	3357	3357	GuideToPharmacology	agonist	135650920	RO 60-0175
BCHE	Cholinesterase	590	TTD		RVT-103+RVT-104	RVT-103+RVT-104
CHRM2	P08172	1129	TdgClinicalTrial		DOXACURIUM	DOXACURIUM	DOXACURIUM	chembl:CHEMBL1237123	1.92
RRM1	RRM1	6240	CIViC		VINORELBINE	VINORELBINE	VINORELBINE	chembl:CHEMBL553025	0.52
GABRE	P78334	2564	TdgClinicalTrial		CHLORDIAZEPOXIDE	CHLORDIAZEPOXIDE	CHLORDIAZEPOXIDE	chembl:CHEMBL451	0.15
TUBB	203068	203068	GuideToPharmacology	inhibitor	135652721	PACLITAXEL	PACLITAXEL	chembl:CHEMBL428647	0.19
GRM2	2912	2912	GuideToPharmacology	allosteric modulator	178102845	COMPOUND 4 [PMID: 21105727]
RET	RET	5979	CIViC		SORAFENIB	SORAFENIB	SORAFENIB	chembl:CHEMBL1336	0.15
APLNR	Apelin receptor	187	TTD		AMG 986	AMG 986
SLC6A4	P31645	6532	TdgClinicalTrial		DULOXETINE	DULOXETINE	DULOXETINE	chembl:CHEMBL1175	0.92
BRAF	BRAF	673	CIViC		TRAMETINIB DIMETHYL SULFOXIDE	TRAMETINIB DIMETHYL SULFOXIDE
VHL	VHL	7428	JAX-CKB		Everolimus	Everolimus	EVEROLIMUS	chembl:CHEMBL1908360	0.33
ADRB1	ADRB1	153	DTC		SALMETEROL	SALMETEROL	SALMETEROL	chembl:CHEMBL1263	0.35
FLT3	2322	2322	GuideToPharmacology	inhibitor	178102285	LINIFANIB	LINIFANIB	chembl:CHEMBL223360	0.04
CYP2D6	CYP2D6	1565	DTC		FLUNISOLIDE	FLUNISOLIDE	FLUNISOLIDE	chembl:CHEMBL1512	0.02
DRD2	P14416	1813	TdgClinicalTrial		ASENAPINE	ASENAPINE	ASENAPINE	chembl:CHEMBL3187365	0.11
PRKCB	P05771	5579	TdgClinicalTrial		BRYOSTATIN	BRYOSTATIN	BRYOSTATIN	chembl:CHEMBL449158	1.06
RORC	RORC	6097	DTC		DOMIPHEN BROMIDE	DOMIPHEN BROMIDE	DOMIPHEN BROMIDE	chembl:CHEMBL486696	0.1
TOP2B	DNA topoisomerase II	7155	TTD		Salvicine	Salvicine
TP53	TP53	7157	DTC		CAULIBUGULONE D	CAULIBUGULONE D	CAULIBUGULONE D	chembl:CHEMBL447876	0.08
DRD1	DRD1	1812	DTC		PROMAZINE	PROMAZINE	PROMAZINE	chembl:CHEMBL564	0.11
JAK2	JAK2	3717	MyCancerGenome	inhibitor	RUXOLITINIB	RUXOLITINIB	RUXOLITINIB	chembl:CHEMBL1789941	4.01
TH	Tyrosine 3-monooxygenase	7054	TTD		L-Phenylalanine	L-Phenylalanine	PHENYLALANINE	chembl:CHEMBL301523	7.96
HTR2C	5-HT 2C receptor	3358	TTD		PMID26609882-Compound-83	PMID26609882-Compound-83
AGTR1	P30556	185	TdgClinicalTrial		TASOSARTAN	TASOSARTAN	TASOSARTAN	chembl:CHEMBL432162	10.39
PDE4C	DPDE1	5143	ChemblInteractions	inhibitor	CHEMBL1200434	OXTRIPHYLLINE	OXTRIPHYLLINE	chembl:CHEMBL1200434	0.4
FLT1	FLT1	2321	MyCancerGenomeClinicalTrial	inhibitor	VANDETANIB	VANDETANIB	VANDETANIB	chembl:CHEMBL24828	0.07
BRCA1	BRCA1	672	DTC		DOXORUBICIN HYDROCHLORIDE	DOXORUBICIN HYDROCHLORIDE	DOXORUBICIN HYDROCHLORIDE	chembl:CHEMBL359744	0.02
HDAC11	Histone deacetylase 11	79885	TTD		PMID29671355-Compound-44	PMID29671355-Compound-44
GFER	GFER	2671	DTC		TRIMEPRAZINE TARTRATE	TRIMEPRAZINE TARTRATE	TRIMEPRAZINE TARTRATE	chembl:CHEMBL1713082	0.49
PTEN	PTEN	5728	CIViC		PI3KBETA INHIBITOR AZD8186	PI3KBETA INHIBITOR AZD8186
CFTR	CFTR	1080	PharmGKB		ivacaftor / tezacaftor	ivacaftor / tezacaftor
CDKN2A	CDKN2A	1029	JAX-CKB		ON-01910	ON-01910	RIGOSERTIB	chembl:CHEMBL1241855	0.67
AVPR2	554	554	GuideToPharmacology	antagonist	135652465	SKF-105494
APOA5	APOA5	116519	PharmGKB		simvastatin	simvastatin	SIMVASTATIN	chembl:CHEMBL1064	0.59
PRKCQ	5588	5588	GuideToPharmacology	inhibitor	329968392	PKC螛 INHIBITOR 14
CCR2	1231	729230	GuideToPharmacology	antagonist	178100489	GSK COMPOUND 34
TNF	TNF	7124	NCI		HYDROXYCHLOROQUINE	HYDROXYCHLOROQUINE	HYDROXYCHLOROQUINE	chembl:CHEMBL1535	0.17
GNB3	GNB3	2784	PharmGKB		Thiazides, plain	Thiazides, plain
LCK	3932	3932	GuideToPharmacology	inhibitor	315661265	ECF506
OPRD1	OPRD1	4985	DTC		SB-0304	SB-0304	CHEMBL409225	chembl:CHEMBL409225	0.98
PDGFRA	PDGFRA	5156	DoCM		IMATINIB	IMATINIB	IMATINIB	chembl:CHEMBL941	0.59
FURIN	5045	5045	GuideToPharmacology	inhibitor	252166802	MI-1148
CDC25B	M-phase inducer phosphatase 2	994	TTD		Avastin+/-Tarceva	Avastin+/-Tarceva
STAT3	STAT3	6774	DTC		NICLOSAMIDE	NICLOSAMIDE	NICLOSAMIDE	chembl:CHEMBL1448	0.1
RGS4	RGS4	5999	DTC		METHYLDOPA	METHYLDOPA	METHYLDOPA	chembl:CHEMBL459	0.02
THPO	THPO	7066	DTC		SB-224289	SB-224289	SB-224289	chembl:CHEMBL281350	0.12
LIPC	LIPC	3990	NCI		ETHANOL	ETHANOL	ALCOHOL	chembl:CHEMBL545	0.21
CSNK2A2	Casein kinase II alpha prime	1459	TTD		US8791257, 17	US8791257, 17
NTRK1	Tropomyosin-related kinase A	4914	TTD		Pyrazolo[1,5-a]pyrimidine derivative 17	Pyrazolo[1,5-a]pyrimidine derivative 17
HDAC2	HDAC2	3066	DTC		2-ENE-VALPROATE	2-ENE-VALPROATE	CHEMBL117487	chembl:CHEMBL117487	0.27
KDM5A	Lysine-specific demethylase 5A	5927	TTD		BDBM50158803	BDBM50158803
MUC1	Mucin-1	4582	TTD		Anti-MUC1 mab	Anti-MUC1 mab
CYP2C19	CYP2C19	1557	DTC		BIOCHANIN	BIOCHANIN	BIOCHANIN	chembl:CHEMBL131921	0.02
RAD52	RAD52	5893	DTC		R(-)-APOCODEINE HCL	R(-)-APOCODEINE HCL	CHEMBL1256735	chembl:CHEMBL1256735	0.24
HDAC1	3065	3065	GuideToPharmacology	inhibitor	310264675	CUDC-101	CUDC-101	chembl:CHEMBL598797	0.36
ACVR1	ACVR1	90	DTC		OSI-632	OSI-632	OSI-632	chembl:CHEMBL253969	0.08
ADRA2A	P08913	150	TdgClinicalTrial		AGN-214868	AGN-214868	SENREBOTASE	chembl:CHEMBL3137348	0.12
HRH1	3269	3269	GuideToPharmacology	antagonist	135650208	DOXEPIN	DOXEPIN	chembl:CHEMBL1628227	0.34
ABCB1	ABCB1	5243	PharmGKB		antiepileptics	antiepileptics
EDNRA	1909	1909	GuideToPharmacology	antagonist	178100518	ZIBOTENTAN	ZIBOTENTAN	chembl:CHEMBL1628688	14.14
TRPC5	7224	7224	GuideToPharmacology	activator	381744970	BTD
GABRR1	P24046	2569	TdgClinicalTrial		TRIAZOLAM	TRIAZOLAM	TRIAZOLAM	chembl:CHEMBL646	0.28
ITGAL	ITGAL	3683	DTC		CASEARINONE B	CASEARINONE B	CASEARINONE B	chembl:CHEMBL459014	7.49
EGFR	Epidermal growth factor receptor	1956	TTD		AMG 595	AMG 595
HSD17B10	HSD17B10	3028	DTC		PYRENE	PYRENE	PYRENE	chembl:CHEMBL279564	0.15
AR	AR	367	DTC		FLUOCINOLONE ACETONIDE	FLUOCINOLONE ACETONIDE	FLUOCINOLONE ACETONIDE	chembl:CHEMBL989	0.04
TUBA1A	Q71U36	7846	TdgClinicalTrial		MEBENDAZOLE	MEBENDAZOLE	MEBENDAZOLE	chembl:CHEMBL685	2.12
PDE3A	Phosphodiesterase 3A	5139	TTD		VESNARINONE	VESNARINONE	VESNARINONE	chembl:CHEMBL17423	0.4
PPARD	PPARD	5467	DTC		PROPACHLOR	PROPACHLOR	PROPACHLOR	chembl:CHEMBL1394829	0.07
HDAC6	Histone deacetylase 6	10013	TTD		PMID28092474-Compound-32i	PMID28092474-Compound-32i
WRN	WRN	7486	DTC		NSC-7387	NSC-7387	CHEMBL119878	chembl:CHEMBL119878	0.11
GGCX	P38435	2677	TEND		PHYTONADIONE	PHYTONADIONE	PHYTONADIONE	chembl:CHEMBL1550	143.22
NAT1	NAT1	9	ChemblInteractions	inhibitor	CHEMBL1201023	ORPHENADRINE (CHLORIDE)	ORPHENADRINE HYDROCHLORIDE	chembl:CHEMBL1201023	0.05
CTH	CTH	1491	PharmGKB		busulfan	busulfan	BUSULFAN	chembl:CHEMBL820	2.5
LTB4R	BLT	1241	ChemblInteractions	antagonist	CHEMBL1742420	AMELUBANT	AMELUBANT	chembl:CHEMBL1742420	38.19
SCN4A	SCN4A	6329	ChemblInteractions	blocker	CHEMBL315985	ESLICARBAZEPINE	ESLICARBAZEPINE	chembl:CHEMBL315985	0.1
KMO	Kynurenine 3-hydroxylase	8564	TTD		Pyrimidine benzenesulfonamide derivative 2	Pyrimidine benzenesulfonamide derivative 2
ALOX5	Arachidonate 5-lipoxygenase	240	TTD		SKF-105809	SKF-105809
P2RY14	9934	9934	GuideToPharmacology	agonist	135651587	UDP-GLUCURONIC ACID
ROCK2	9475	9475	GuideToPharmacology	inhibitor	178102655	RHO KINASE INHIBITOR IV
MTHFR	MTHFR	4524	PharmGKB		pravastatin	pravastatin	PRAVASTATIN	chembl:CHEMBL1144	0.15
GPR139	G-protein-coupled receptor PGR3	124274	TTD		TAK-041	TAK-041
MAP2K1	MEK1	5604	ClearityFoundationClinicalTrial		SELUMETINIB	SELUMETINIB	SELUMETINIB	chembl:CHEMBL1614701	0.87
CLCN2	CLCN2	1181	ChemblInteractions		CHEMBL1201134	LUBIPROSTONE	LUBIPROSTONE	chembl:CHEMBL1201134	148.52
CHRM3	1131	1131	GuideToPharmacology	agonist	135652666	ARECOLINE	ARECOLINE	chembl:CHEMBL7303	0.32
PPARG	P37231	5468	TdgClinicalTrial		GTF505	GTF505
FGFR4	2264	2264	GuideToPharmacology	inhibitor	354702260	DEBIO1347	DEBIO-1347	wikidata:Q27285013	0.44
GALR1	2587	2587	GuideToPharmacology	agonist	178102728	GAL-B5	CHEMBL506495	chembl:CHEMBL506495	4.55
GRIN2A	NMDAR2A	2903	ChemblInteractions	positive modulator	CHEMBL1255840	NEBOGLAMINE	NEBOGLAMINE	chembl:CHEMBL1255840	0.26
PDE4B	Q07343	5142	TdgClinicalTrial		RPL-554	RPL-554
MAPK11	MAPK11	5600	PharmGKB		sorafenib	sorafenib	SORAFENIB	chembl:CHEMBL1336	0.06
PROC	Vitamin K-dependent protein C	5624	TTD		Sodium Tetradecyl Sulfate	Sodium Tetradecyl Sulfate
PIK3CA	5290	5290	GuideToPharmacology	inhibitor	249565638	ALPELISIB	ALPELISIB	chembl:CHEMBL2396661	0.3
AKR1B1	Adrenergic receptor	231	TTD		Ovine corticotropin-releasing hormone	Ovine corticotropin-releasing hormone
GFAP	GFAP	2670	NCI		IMMUNOTOXIN	IMMUNOTOXIN
PIK3R1	PIK3R1	5295	ClearityFoundationBiomarkers		ZSTK474	ZSTK474
PAX8	PAX8	7849	DTC		DOXORUBICIN HYDROCHLORIDE	DOXORUBICIN HYDROCHLORIDE	DOXORUBICIN HYDROCHLORIDE	chembl:CHEMBL359744	0.03
GPBAR1	151306	151306	GuideToPharmacology	agonist	135651505	LITHOCHOLIC ACID
ADAMTS5	11096	11096	GuideToPharmacology	inhibitor	252166754	COMPOUND 15C [PMID: 21536437]
ALPL	ALPL	249	DTC		5,7,3,5-TETRAHYDROXYFLAVANONE	5,7,3,5-TETRAHYDROXYFLAVANONE	CHEMBL307893	chembl:CHEMBL307893	0.21
ABL1	P00519	25	TEND		DASATINIB	DASATINIB	DASATINIB	chembl:CHEMBL1421	0.59
NQO1	P15559	1728	TEND		MENADIONE	MENADIONE	MENADIONE	chembl:CHEMBL590	0.65
TSPO	Translocator protein	706	TTD		Quinoline carboxamide derivative 7	Quinoline carboxamide derivative 7
PTGER1	Prostaglandin E2 receptor EP1	5731	TTD		AS-013	AS-013	ECRAPROST	chembl:CHEMBL2104574	3.54
TERT	Telomerase reverse transcriptase	7015	TTD		KML-001	KML-001
CBR1	873	873	GuideToPharmacology	inhibitor	178102193	WEDELOLACTONE	WEDELOLACTONE	chembl:CHEMBL97453	0.96
SRC	SRC	6714	DTC		CEDIRANIB	CEDIRANIB	CEDIRANIB	chembl:CHEMBL491473	0.07
CA1	P00915	759	TEND		DICHLORPHENAMIDE	DICHLORPHENAMIDE	DICHLORPHENAMIDE	chembl:CHEMBL17	5.89
SLC5A1	Sodium/glucose cotransporter 1	6523	TTD		LIK-066	LIK-066	LICOGLIFLOZIN	chembl:CHEMBL4297625	3.26
PLEKHJ1	PLEKHJ1	55111	PharmGKB		candesartan	candesartan	CANDESARTAN	chembl:CHEMBL1016	14.14
MAOA	Monoamine oxidase type A	4128	TTD		Cyclic peptide derivative 1	Cyclic peptide derivative 1
IGHE	3497	3497	GuideToPharmacology	antibody	310264775	LIGELIZUMAB	LIGELIZUMAB	chembl:CHEMBL2109457	25.46
LHCGR	LCGR	3973	ChemblInteractions	agonist	CHEMBL1201464	CHORIOGONADOTROPIN ALFA	CHORIOGONADOTROPIN ALFA	chembl:CHEMBL1201464	10.61
G6PD	G6PD	2539	FDA		Sulfamethoxazole	Sulfamethoxazole	SULFAMETHOXAZOLE	chembl:CHEMBL443	0.18
EHMT2	EHMT2	10919	DTC		LISINOPRIL HYDRATE	LISINOPRIL HYDRATE	LISINOPRIL HYDRATE	chembl:CHEMBL1729579	0.04
PRLHR	2834	2834	GuideToPharmacology	agonist	135651864	PRRP-20
KCNJ1	Inward rectifier potassium channel Kir1.1	3758	TTD		PMID26004420-Compound-WO2014150132B	PMID26004420-Compound-WO2014150132B
HPGD	HPGD	3248	DTC		SJ000019194	SJ000019194	CHEMBL592106	chembl:CHEMBL592106	0.09
CA5A	763	763	GuideToPharmacology	activator	178100344	L-HISTIDINE	HISTIDINE	chembl:CHEMBL17962	3.18
HTR1D	HTR1DA	3352	ChemblInteractions	agonist	CHEMBL2062265	ERGOTAMINE TARTRATE
TYR	Tyrosinase	7299	TTD		Resorcinol compound 2	Resorcinol compound 2
TPH2	121278	121278	GuideToPharmacology	inhibitor	178101333	FENFLURAMINE	FENFLURAMINE	chembl:CHEMBL87493	3.98
JUN	JUN	3725	DTC		DIPHENHYDRAMINE HYDROCHLORIDE	DIPHENHYDRAMINE HYDROCHLORIDE	DIPHENHYDRAMINE HYDROCHLORIDE	chembl:CHEMBL1620	0.36
L3MBTL1	L3MBTL1	26013	DTC		NSC-175743	NSC-175743	CHEMBL1609016	chembl:CHEMBL1609016	0.29
PROKR1	10887	10887	GuideToPharmacology	agonist	252166719	IS1
CHEK2	11200	11200	GuideToPharmacology	inhibitor	336446935	PREXASERTIB	PREXASERTIB	chembl:CHEMBL3544911	0.49
KLK4	Kallikrein-related peptidase	9622	TTD		Benzyl amine derivative 1	Benzyl amine derivative 1
AKT1	207	207	GuideToPharmacology	inhibitor	178101884	GSK690693	GSK-690693	chembl:CHEMBL494089	0.08
APH1A	Gamma-secretase subunit APH-1A/1B	51107	TTD		PMID28350212-Compound-15	PMID28350212-Compound-15
CHRM1	P11229	1128	TEND		BENZQUINAMIDE	BENZQUINAMIDE	BENZQUINAMIDE	chembl:CHEMBL1201250	0.25
DPP4	ADCP2	1803	ChemblInteractions	inhibitor	CHEMBL2105762	OMARIGLIPTIN	OMARIGLIPTIN	chembl:CHEMBL2105762	3.82
FEN1	FEN1	2237	DTC		NSC-106547	NSC-106547	CHEMBL223575	chembl:CHEMBL223575	0.08
CCR5	CMKBR5	1234	ChemblInteractions	antagonist	CHEMBL1201187	MARAVIROC	MARAVIROC	chembl:CHEMBL1201187	27.58
HDAC4	HDAC4	9759	TALC	inhibitor	CUDC-101	CUDC-101	CUDC-101	chembl:CHEMBL598797	0.45
FCGR3A	FCGR3A	2214	NCI		PROTEASE INHIBITORS	PROTEASE INHIBITORS
CDK8	CDK8	1024	DTC		ILORASERTIB	ILORASERTIB	ILORASERTIB	chembl:CHEMBL1980297	0.03
CASP3	CASP3	836	PharmGKB		celecoxib	celecoxib	CELECOXIB	chembl:CHEMBL118	0.06
CXCR1	3577	3577	GuideToPharmacology	allosteric modulator	252166706	REPARIXIN	REPARIXIN	chembl:CHEMBL191413	19.1
NPR1	4881	4881	GuideToPharmacology	antagonist	178101553	[ASU7,23]螔-ANP-(7-28) _x000D_ EHMT2 EHMT2 10919 DTC DYCLONINE DYCLONINE DYCLONINE chembl:CHEMBL1201217 0.01 _x000D_ SMAD3 SMAD3 4088 DTC GNF-PF-1295 GNF-PF-1295 CHEMBL579837 chembl:CHEMBL579837 0.05 _x000D_ YES1 YES1 7525 DTC GSK-625137A GSK-625137A GSK-625137A chembl:CHEMBL230911 0.3 _x000D_ IKBKE 9641 9641 GuideToPharmacology inhibitor 336446965 COMPOUND II [PMID: 21329883] _x000D_ ADORA2B 136 …
CLK4	CLK4	57396	DTC		TAE-684	TAE-684	TAE-684	chembl:CHEMBL509032	0.01
ADGRV1	GPR98	84059	PharmGKB		opioids	opioids
ADRB3	ADRB3R	155	ChemblInteractions	agonist	CHEMBL679	EPINEPHRINE	EPINEPHRINE	chembl:CHEMBL679	0.06
POLI	POLI	11201	DTC		RHEIN	RHEIN	RHEIN	chembl:CHEMBL418068	0.01
OPRL1	4987	4987	GuideToPharmacology	agonist	135652627	UFP-102
EGLN1	HIF-prolyl hydroxylase 2	54583	TTD		US8921389, 22	US8921389, 22
PIP4K2A	PIP4K2A	5305	DTC		SJ000201788	SJ000201788	CHEMBL602923	chembl:CHEMBL602923	3.18
TRPC3	7222	7222	GuideToPharmacology	blocker	135652740	LA3+
ABCG2	ABCG2	9429	NCI		ITRACONAZOLE	ITRACONAZOLE	ITRACONAZOLE	chembl:CHEMBL64391	0.21
SLC6A9	Glycine transporter GlyT-1	6536	TTD		GlyT1 PET radiotracers	GlyT1 PET radiotracers
NPSR1	NPSR1	387129	DTC		GNF-PF-67	GNF-PF-67	CHEMBL578512	chembl:CHEMBL578512	0.03
ABCC2	ABCC2	1244	PharmGKB		tamoxifen	tamoxifen	TAMOXIFEN	chembl:CHEMBL83	0.02
APAF1	APAF1	317	DTC		SJ000244629	SJ000244629	CHEMBL592115	chembl:CHEMBL592115	0.52
GNAQ	GNAQ	2776	CIViC		SOTRASTAURIN ACETATE	SOTRASTAURIN ACETATE
SLC22A1	SLC22A1	6580	DTC		TETRYLAMMONIUM	TETRYLAMMONIUM	TETRYLAMMONIUM	chembl:CHEMBL9324	8.49
MAPK3	MAPK3	5595	DTC		ETOPOSIDE	ETOPOSIDE	ETOPOSIDE	chembl:CHEMBL44657	0.06
TSHR	TSHR	7253	DTC		(S)-VERAPAMIL	(S)-VERAPAMIL	(S)-VERAPAMIL	chembl:CHEMBL36148	0.23
KAT2B	KAT2B	8850	PharmGKB		amphetamine	amphetamine	AMPHETAMINE	chembl:CHEMBL405	0.33
CYP19A1	CYP19A1	1588	NCI		ISOPROPANOL	ISOPROPANOL	ISOPROPYL ALCOHOL	chembl:CHEMBL582	1.18
CETP	Cholesteryl ester transfer protein	1071	TTD		DRL-17822	DRL-17822
MCOLN1	MCOLN1	57192	PharmGKB		opioids	opioids
KLRD1	KLRD1	3824	PharmGKB		adalimumab	adalimumab	ADALIMUMAB	chembl:CHEMBL1201580	1.87
DYRK1A	Dual-specificity tyrosine-phosphorylation regulated kinase 1A	1859	TTD		PMID28766366-Compound-Scheme1WO2011135259	PMID28766366-Compound-Scheme1WO2011135259
NT5E	4907	4907	GuideToPharmacology	inhibitor	404859154	AB680
SLC1A6	6511	6511	GuideToPharmacology	inhibitor	178101294	THREO-3-METHYLGLUTAMATE
TBXA2R	Thromboxane A2 receptor	6915	TTD		LAROPIPRANT	LAROPIPRANT	LAROPIPRANT	chembl:CHEMBL426559	0.43
PIK3C2G	PIK3C2G	5288	MyCancerGenome	inhibitor	BGJ398	BGJ398	INFIGRATINIB	chembl:CHEMBL1852688	0.17
HTR5A	3361	3361	GuideToPharmacology	agonist	135651128	[3H]5-CT
S1PR1	Sphingosine-1-phosphate receptor 1	1901	TTD		Fingolimod	Fingolimod	FINGOLIMOD	chembl:CHEMBL314854	7.58
PIK3R4	PIK3R4	30849	MyCancerGenome	inhibitor	PI-103	PI-103	PI-103	chembl:CHEMBL573339	0.2
GPR119	139760	139760	GuideToPharmacology	agonist	178102365	COMPOUND 8G [PMID: 21444206]
PLK1	PLK1	5347	DTC		DNDI1417601	DNDI1417601	CHEMBL1503729	chembl:CHEMBL1503729	0.04
PIK3CG	5294	5294	GuideToPharmacology	inhibitor	249565739	AZD6482	AZD-6482	chembl:CHEMBL2165191	0.11
GHR	Growth hormone receptor	2690	TTD		EP-51216	EP-51216
GABRA2	P47869	2555	TdgClinicalTrial		CLONAZEPAM	CLONAZEPAM	CLONAZEPAM	chembl:CHEMBL452	0.13
RECQL	RECQL	5965	DTC		LEVONORDEFRIN	LEVONORDEFRIN	LEVONORDEFRIN	chembl:CHEMBL677	0.03
ESR2	Estrogen receptor beta	2100	TTD		ARZOXIFENE	ARZOXIFENE	ARZOXIFENE	chembl:CHEMBL226267	0.46
IDO2	Indoleamine 2,3-dioxygenase 2	169355	TTD		2,3-diamino-benzo[b]thiophene derivative 4	2,3-diamino-benzo[b]thiophene derivative 4
KCNQ1	P51787	3784	TEND		INDAPAMIDE	INDAPAMIDE	INDAPAMIDE	chembl:CHEMBL406	6.82
IMPDH1	Inosine-5-monophosphate dehydrogenase 1 3614 TTD Ribavirin Ribavirin RIBAVIRIN chembl:CHEMBL1643 1.35 _x000D_ CYP2C9 CYP2C9 1559 DTC RAUWOLFIA SERPENTINA RAUWOLFIA SERPENTINA RAUWOLFIA SERPENTINA chembl:CHEMBL123325 0.03 _x000D_ KDR P35968 3791 TdgClinicalTrial PAZOPANIB PAZOPANIB PAZOPANIB chembl:CHEMBL477772 0.15 _x000D_ USP1 USP1 7398 DTC BENZIODARONE BENZIODARONE BENZIODARONE chembl:CHEMBL232…	3614	TTD		Urea and carbamate bioisostere derivative 11	Urea and carbamate bioisostere derivative 11
E2F1	E2F1	1869	NCI		GP-120	GP-120
CDK4	1019	1019	GuideToPharmacology	inhibitor	178102592	FASCAPLYSIN	FASCAPLYSIN	chembl:CHEMBL602937	2.05
FAAH	FAAH1	2166	ChemblInteractions	inhibitor	CHEMBL112	ACETAMINOPHEN	ACETAMINOPHEN	chembl:CHEMBL112	0.23
TAAR1	TAAR1	134864	DTC		SKF-89626	SKF-89626	CHEMBL284609	chembl:CHEMBL284609	0.27
CASR	GPRC2A	846	ChemblInteractions	positive modulator	CHEMBL1200776	CINACALCET HYDROCHLORIDE	CINACALCET HYDROCHLORIDE	chembl:CHEMBL1200776	1.99
SLC22A7	SLC22A7	10864	PharmGKB		zidovudine	zidovudine	ZIDOVUDINE	chembl:CHEMBL129	1.37
ADA	ADA	100	NCI		2,3-DIDEOXYADENOSINE	2,3-DIDEOXYADENOSINE
SSTR4	6754	6754	GuideToPharmacology	agonist	135652178	H-C[CYS-PHE-LAGL(N螔ME,BENZOYL)-TRP-LYS-THR-PHE-CYS]-OH
PGF	Placenta growth factor	5228	TTD		SFLT-01	SFLT-01
CALCB	CALC2	797	ChemblInteractions	inhibitor	CHEMBL3833320	EPTINEZUMAB	EPTINEZUMAB	chembl:CHEMBL3833320	31.83
MCHR1	Melanin-concentrating hormone receptor 1	2847	TTD		PMID25522065-Compound-19	PMID25522065-Compound-19
HRH3	11255	11255	GuideToPharmacology	agonist	405067329	GSK-189254
HTT	HTT	3064	DTC		GNF-PF-2947	GNF-PF-2947	CHEMBL581677	chembl:CHEMBL581677	0.05
PDE10A	Phosphodiesterase 10A	10846	TTD		PMID27321640-Compound-58	PMID27321640-Compound-58
MAPK1	MAPK1	5594	DTC		PROGESTERONE	PROGESTERONE	PROGESTERONE	chembl:CHEMBL103	0.01
FGFR3	FGFR3	2261	DTC		ENTRECTINIB	ENTRECTINIB	ENTRECTINIB	chembl:CHEMBL1983268	0.02
DRD3	Dopamine D3 receptor	1814	TTD		F-15063	F-15063
CGB5	CGB5	93659	NCI		NORETHINDRONE	NORETHINDRONE	NORETHINDRONE	chembl:CHEMBL1162	4.71
CTSK	Cathepsin K	1513	TTD		PMID25399719-Compound-17	PMID25399719-Compound-17
PDE6B	PDEB	5158	ChemblInteractions	inhibitor	CHEMBL932	DIPYRIDAMOLE	DIPYRIDAMOLE	chembl:CHEMBL932	0.61
TNFRSF8	Lymphocyte activation antigen CD30	943	TTD		CAR.CD30 cells	CAR.CD30 cells
TAB2	TAB2	23118	PharmGKB		gefitinib	gefitinib	GEFITINIB	chembl:CHEMBL939	1.87
CRHR2	CRHR2	1395	NCI		INSULIN	INSULIN	INSULIN	chembl:CHEMBL1201631	0.5
AVPR1A	Vasopressin V1a receptor	552	TTD		SRX-251	SRX-251	SRX251	chembl:CHEMBL3545146	5.3
LAMC2	LAMB2T	3918	ChemblInteractions		CHEMBL2095222	OCRIPLASMIN	OCRIPLASMIN	chembl:CHEMBL2095222	1.72
PIK3C3	PIK3C3	5289	MyCancerGenome	inhibitor	PWT33597	PWT33597
HTR4	Q13639	3360	TEND		ZOLMITRIPTAN	ZOLMITRIPTAN	ZOLMITRIPTAN	chembl:CHEMBL1185	0.34
TYK2	7297	7297	GuideToPharmacology	inhibitor	315661321	UPADACITINIB	UPADACITINIB	chembl:CHEMBL3622821	0.34
CHRNA4	P43681	1137	TdgClinicalTrial		TC-6499	TC-6499	TC-6499	chembl:CHEMBL3545353	0.78
GLP1R	GLP1R	2740	PharmGKB		sitagliptin	sitagliptin	SITAGLIPTIN	chembl:CHEMBL1422	0.28
ADRA2C	152	152	GuideToPharmacology	agonist	135651335	XYLAZINE	XYLAZINE	chembl:CHEMBL297362	0.26
HSPB1	HSPB1	3315	NCI		DIFFERENTIATION AGENTS	DIFFERENTIATION AGENTS
TBX2	TBX2	6909	PharmGKB		atenolol	atenolol	ATENOLOL	chembl:CHEMBL24	3.74
MAPK9	Stress-activated protein kinase JNK2	5601	TTD		PMID25991433-Compound-P4	PMID25991433-Compound-P4
PTGDR2	CRTH2	11251	ChemblInteractions	antagonist	CHEMBL560993	OC000459	OC000459	chembl:CHEMBL560993	14.14
SLC2A1	6513	6513	GuideToPharmacology		178101360	[3H]2-DEOXYGLUCOSE
CD86	CD86	942	NCI		PAMIDRONATE	PAMIDRONATE	PAMIDRONIC ACID	chembl:CHEMBL834	3.64
CACNG1	CACNLG	786	ChemblInteractions	modulator	CHEMBL593430	ATAGABALIN	ATAGABALIN	chembl:CHEMBL593430	0.2
SCN5A	SCN5A	6331	ChemblInteractions	blocker	CHEMBL1201063	PROPAFENONE HYDROCHLORIDE	PROPAFENONE HYDROCHLORIDE	chembl:CHEMBL1201063	0.05
TRPM3	80036	80036	GuideToPharmacology	activator	178101107	PREGNENOLONE SULPHATE
GABRR3	A8MPY1	200959	TEND		ALPRAZOLAM	ALPRAZOLAM	ALPRAZOLAM	chembl:CHEMBL661	0.15
ESR1	ESR	2099	FDA		Palbociclib	Palbociclib	PALBOCICLIB	chembl:CHEMBL189963	0.03
TRPC4	7223	7223	GuideToPharmacology	blocker	381744969	M084
BMP10	BMP10	27302	ChemblInteractions	inhibitor	CHEMBL2109662	Delantercept	DALANTERCEPT	chembl:CHEMBL2109662	31.83
DDR2	Discoidin domain-containing receptor 2	4921	TTD		US9156852, 105	US9156852, 105
MAPK14	CSBP	1432	ChemblInteractions	inhibitor	CHEMBL585902	AMG-548	AMG-548	chembl:CHEMBL585902	0.86
AURKB	Q96GD4	9212	TdgClinicalTrial		CYC116	CYC116
TMEM97	Sigma intracellular receptor 2	27346	TTD		N-substituted 9-azabicyclo[3.3.1]nonan-3alpha-yl-phenylcarbamate analog 3	N-substituted 9-azabicyclo[3.3.1]nonan-3alpha-yl-phenylcarbamate analog 3
SLC12A1	NKCC2	6557	ChemblInteractions	inhibitor	CHEMBL1148	TORSEMIDE	TORSEMIDE	chembl:CHEMBL1148	2.89
FKBP1A	FKBP1	2280	ChemblInteractions	inhibitor	CHEMBL3545142	Olocrolimus	OLOCROLIMUS	chembl:CHEMBL3545142	4.55
GIPR	GIPR	2696	PharmGKB		olanzapine	olanzapine	OLANZAPINE	chembl:CHEMBL715	1.4
IFNAR1	P48551	3454	TdgClinicalTrial		INTERFERON ALFA-2A, RECOMBINANT	INTERFERON ALFA-2A, RECOMBINANT
GABRB1	P18505	2560	TEND		ALPRAZOLAM	ALPRAZOLAM	ALPRAZOLAM	chembl:CHEMBL661	0.1
GABRA4	GABRA4	2557	ChemblInteractions		CHEMBL2068724	ACAMPROSATE CALCIUM	ACAMPROSATE CALCIUM	chembl:CHEMBL2068724	0.04
NDUFA2	NDUFA2	4695	ChemblInteractions	inhibitor	CHEMBL3545135	NV-128	NV-128	chembl:CHEMBL3545135	0.42
GRM8	2918	2918	GuideToPharmacology	antagonist	135650552	LY341495
IKBKB	O14920	3551	TdgClinicalTrial		MLN-0415	MLN-0415	MLN-0415	chembl:CHEMBL3545265	5.79
HRH2	3274	3274	GuideToPharmacology	agonist	135651300	UR-PG146
XIAP	X-linked inhibitor of apoptosis protein	331	TTD		PMID25980951-Compound-1	PMID25980951-Compound-1
HRAS	HRAS	3265	JAX-CKB		Sirolimus	Sirolimus	SIROLIMUS	chembl:CHEMBL413	0.07
ATG4B	ATG4B	23192	DTC		TOLFENAMIC ACID	TOLFENAMIC ACID	TOLFENAMIC ACID	chembl:CHEMBL121626	0.54
RNF8	RNF8	9025	PharmGKB		carboplatin	carboplatin	CARBOPLATIN	chembl:CHEMBL1351	0.54
CALCR	CALCR	799	ChemblInteractions	agonist	CHEMBL1201614	CALCITONIN HUMAN	CALCITONIN HUMAN	chembl:CHEMBL1201614	7.07
CCL4	CCL4	6351	NCI		EPO	EPO	EPOETIN ALFA	chembl:CHEMBL1201565	3.35
PSMB4	PSMB4	5692	DTC		CARFILZOMIB	CARFILZOMIB	CARFILZOMIB	chembl:CHEMBL451887	0.89
AXL	AXL	558	DTC		DASATINIB	DASATINIB	DASATINIB	chembl:CHEMBL1421	0.03
ADORA3	140	140	GuideToPharmacology	antagonist	178102242	ISTRADEFYLLINE	ISTRADEFYLLINE	chembl:CHEMBL431770	0.4
MARK3	MARK3	4140	DTC		ALSTERPAULLONE	ALSTERPAULLONE	ALSTERPAULLONE	chembl:CHEMBL50894	0.06
SCN9A	Voltage-gated sodium channel alpha Nav1.7	6335	TTD		Benzene sulfonamide derivative 11	Benzene sulfonamide derivative 11
SCN2A	Q99250	6326	TdgClinicalTrial		PROPOFOL	PROPOFOL	PROPOFOL	chembl:CHEMBL526	0.11
PDE4D	Phosphodiesterase 4D	5144	TTD		GPD-1116	GPD-1116
GABRA1	P14867	2554	TEND		ADINAZOLAM	ADINAZOLAM	ADINAZOLAM	chembl:CHEMBL328250	0.23
ACACB	32	32	GuideToPharmacology	inhibitor	178101963	TOFA
HCRTR2	3062	3062	GuideToPharmacology	antagonist	135650615	SUVOREXANT	SUVOREXANT	chembl:CHEMBL1083659	13.26
PIK3R5	PIK3R5	23533	MyCancerGenome	inhibitor	SOPHORETIN	SOPHORETIN	QUERCETIN	chembl:CHEMBL50	0.03
GPR17	2840	2840	GuideToPharmacology	agonist	178102163	ASN04885796
ERBB2	ERBB2	2064	MyCancerGenome	antibody	PERTUZUMAB	PERTUZUMAB	PERTUZUMAB	chembl:CHEMBL2007641	1.23
P2RY1	5028	5028	GuideToPharmacology	antagonist	135649697	2-CHLOROADENOSINE-5-TRIPHOSPHATE
PTPN1	5770	5770	GuideToPharmacology	inhibitor	252827507	COMPOUND 7B [HAFTCHENARY ET AL., 2013]
CP	CP	1356	NCI		IMMUNOSUPPRESSIVE	IMMUNOSUPPRESSIVE
CLK2	CLK2	1196	DTC		RG-1530	RG-1530	RG-1530	chembl:CHEMBL1980391	0.03
BDNF	BDNF	627	NCI		CHLORPROMAZINE	CHLORPROMAZINE	CHLORPROMAZINE	chembl:CHEMBL71	0.06
CHEK1	1111	1111	GuideToPharmacology	inhibitor	328083467	CHIR-124
MAP4K5	MAP4K5	11183	DTC		GW843682X	GW843682X	GW843682X	chembl:CHEMBL514499	0.05
PRCP	Prolylcarboxypeptidase	5547	TTD		Piperidinyl pyrazole derivative 3	Piperidinyl pyrazole derivative 3
TACR1	6869	6869	GuideToPharmacology	agonist	135652460	SEPTIDE
PDIA2	PDIA2	64714	PharmGKB		methylphenidate	methylphenidate	METHYLPHENIDATE	chembl:CHEMBL796	2.83
DNASE1L3	Lysine-specific histone demethylase 1	1776	TTD		PMID25399762-Compound-Table 6-13	PMID25399762-Compound-Table 6-13
TNFRSF1B	TNFRSF1B	7133	NCI		CARBAMAZEPINE	CARBAMAZEPINE	CARBAMAZEPINE	chembl:CHEMBL108	0.45
CEACAM5	CEACAM5	1048	NCI		GENISTEIN	GENISTEIN	GENISTEIN	chembl:CHEMBL44	0.47
ITGAX	ITGAX	3687	NCI		PROTEASE INHIBITORS	PROTEASE INHIBITORS
ALPI	ALPI	248	DTC		TIOXOLONE	TIOXOLONE	TIOXOLONE	chembl:CHEMBL442687	0.75
HCK	HCK	3055	ChemblInteractions	inhibitor	CHEMBL3545085	XL-228	XL-228	chembl:CHEMBL3545085	0.2
TRPV3	162514	162514	GuideToPharmacology	blocker	381744984	FORSYTHOSIDE B
HTR6	3362	3362	GuideToPharmacology	antagonist	135649941	AMOXAPINE	AMOXAPINE	chembl:CHEMBL1113	0.2
BAZ2B	BAZ2B	29994	DTC		GNF-PF-4967	GNF-PF-4967	CHEMBL585827	chembl:CHEMBL585827	0.05
GHSR	2693	2693	GuideToPharmacology	antagonist	178102495	ABBOTT 14C
HSD11B1	Corticosteroid 11-beta-dehydrogenase 1	3290	TTD		Flavanone	Flavanone	FLAVANONE	chembl:CHEMBL274318	0.79
MTNR1B	4544	4544	GuideToPharmacology	antagonist	135650539	LUZINDOLE	LUZINDOLE	chembl:CHEMBL286615	1.52
GABRB2	GABRB2	2561	ChemblInteractions	positive modulator	CHEMBL971	PENTOBARBITAL SODIUM	PENTOBARBITAL SODIUM	chembl:CHEMBL971	0.06
JAK1	3716	3716	GuideToPharmacology	inhibitor	381118867	JAK3 INHIBITOR 34
SLC6A3	Q01959	6531	TEND		FENCAMFAMINE	FENCAMFAMINE	FENCAMFAMIN	chembl:CHEMBL7010	4.24
TNFSF13B	Q9Y275	10673	TdgClinicalTrial		BLISIBIMOD	BLISIBIMOD	BLISIBIMOD	chembl:CHEMBL2107877	38.19
BTK	BTK	695	DTC		ZM-447439	ZM-447439	CHEMBL202721	chembl:CHEMBL202721	0.11
KCNH2	KCNH2	3757	PharmGKB		moxifloxacin	moxifloxacin	MOXIFLOXACIN	chembl:CHEMBL32	0.37
PLD2	PLD2	5338	DTC		TAMOXIFEN	TAMOXIFEN	TAMOXIFEN	chembl:CHEMBL83	1.08
IRS1	P35568	3667	TdgClinicalTrial		GS-101	GS-101
BLK	BLK	640	DTC		KD-025	KD-025	CHEMBL2005186	chembl:CHEMBL2005186	0.18
RFPL4B	RFPL4B	442247	PharmGKB		o-desmethyltramadol	o-desmethyltramadol
STK17A	STK17A	9263	DTC		AZD-1080	AZD-1080	AZD-1080	chembl:CHEMBL1969664	0.2
CACNB3	CACNLB3	784	ChemblInteractions	modulator	CHEMBL593430	ATAGABALIN	ATAGABALIN	chembl:CHEMBL593430	0.28
CNR2	1269	1269	GuideToPharmacology	agonist	315661306	TARANABANT	TARANABANT	chembl:CHEMBL220360	3.29
KCNK2	TREK	3776	ChemblInteractions		CHEMBL1257	ENFLURANE	ENFLURANE	chembl:CHEMBL1257	0.21
TARDBP	TARDBP	23435	DTC		1,7-O-DIACETYLMETHYLGEOPYXIN A	1,7-O-DIACETYLMETHYLGEOPYXIN A	CHEMBL1889303	chembl:CHEMBL1889303	0.14
CD27	939	939	GuideToPharmacology		178101772	CD70
MMP8	CLG1	4317	ChemblInteractions	inhibitor	CHEMBL1200699	DOXYCYCLINE HYDRATE	DOXYCYCLINE	chembl:CHEMBL1200699	2.27
MAPK10	MAPK10	5602	DTC		DORAMAPIMOD	DORAMAPIMOD	DORAMAPIMOD	chembl:CHEMBL103667	0.1
ACVR1B	91	91	GuideToPharmacology	inhibitor	249565824	COMPOUND 13R [PMID: 23639540]
OPRK1	OPRK	4986	ChemblInteractions	partial agonist	CHEMBL2062276	LEVALLORPHAN TARTRATE	LEVALLORPHAN TARTRATE	chembl:CHEMBL2062276	0.36
HPSE	HEP	10855	ChemblInteractions	inhibitor	CHEMBL1615835	MUPARFOSTAT	MUPARFOSTAT	chembl:CHEMBL4297163	0.98
FLT4	2324	2324	GuideToPharmacology	inhibitor	178102306	FORETINIB	FORETINIB	chembl:CHEMBL1230609	0.18
SLC18A2	SVMT	6571	ChemblInteractions	inhibitor	CHEMBL1201178	LISDEXAMFETAMINE DIMESYLATE	LISDEXAMFETAMINE DIMESYLATE	chembl:CHEMBL1201178	1.59
SSTR1	6751	6751	GuideToPharmacology	agonist	135652241	KE 108
P2RY6	5031	5031	GuideToPharmacology	agonist	135651408	3-PHENACYL-UDP
BCL2	BCL2	596	NCI		SELENIUM	SELENIUM
PLAU	PLAU	5328	NCI		RAZOXANE	RAZOXANE	RAZOXANE	chembl:CHEMBL444186	2.45
BACE1	23621	23621	GuideToPharmacology	inhibitor	178103522	TAK-070
ADORA1	P30542	134	TdgClinicalTrial		FK352B	FK352B
TFPI2	TFPI2	7980	NCI		HEPARIN	HEPARIN	HEPARIN	chembl:CHEMBL1909300	4.39
CDK2	Cyclin-dependent kinase 2	1017	TTD		Indole-based analog 11	Indole-based analog 11
IL17A	Interleukin-17	3605	TTD		CJM112	CJM112	CJM-112	chembl:CHEMBL4297926	3.98
AURKC	AURORA C	6795	TALC	inhibitor	GSK1070916	GSK1070916	GSK-1070916	chembl:CHEMBL1090479	9.64
GRIK2	Q13002	2898	TdgClinicalTrial		TALBUTAL	TALBUTAL	TALBUTAL	chembl:CHEMBL1200802	0.85
LTK	4058	4058	GuideToPharmacology	inhibitor	249565817	COMPOUND 8E [PMID: 24432909]
RPS6KB1	RPS6KB1	6198	DTC		JNK INHIBITOR VIII	JNK INHIBITOR VIII	CHEMBL210618	chembl:CHEMBL210618	0.33
PGR	Progesterone receptor	5241	TTD		BAY 86-5044	BAY 86-5044
GPC3	Glypican-3	2719	TTD		CAR-T cells targeting GPC3	CAR-T cells targeting GPC3
GABRQ	Q9UN88	55879	TdgClinicalTrial		CLOBAZAM	CLOBAZAM	CLOBAZAM	chembl:CHEMBL70418	0.16
IDO1	Indoleamine 2,3-dioxygenase 1	3620	TTD		PMID29473428-Compound-14	PMID29473428-Compound-14
HSPA4	HSPA4	3308	NCI		UREA	UREA	UREA	chembl:CHEMBL985	0.46
SCN8A	MED	6334	ChemblInteractions	blocker	CHEMBL1068	OXCARBAZEPINE	OXCARBAZEPINE	chembl:CHEMBL1068	0.05
FGFR1	FGFR1	2260	JAX-CKB		Crizotinib	Crizotinib	CRIZOTINIB	chembl:CHEMBL601719	0.08
APC	APC	324	JAX-CKB		K-756	K-756
PSMB8	PSMB8	5696	MyCancerGenome	inhibitor	CARFILZOMIB	CARFILZOMIB	CARFILZOMIB	chembl:CHEMBL451887	0.7
MAP3K3	4215	4215	GuideToPharmacology	inhibitor	249565888	COMPOUND 5N [PMID: 20483621]
RXFP1	59350	59350	GuideToPharmacology	antagonist	178101185	B-R13/17K H2 RELAXIN
TK1	TK1	7083	PharmGKB		zidovudine	zidovudine	ZIDOVUDINE	chembl:CHEMBL129	0.68
OXTR	5021	5021	GuideToPharmacology	antagonist	135650471	L-368,228
CDK6	CDKN6	1021	ChemblInteractions	inhibitor	CHEMBL1230607	PHA-793887	PHA-793887	chembl:CHEMBL1230607	0.17
MAPK13	MAPK13	5603	DTC		OPHIOBOLIN O	OPHIOBOLIN O	OPHIOBOLIN O	chembl:CHEMBL1934283	0.88
NOTCH4	NOTCH4	4855	MyCancerGenome	inhibitor	RO4929097	RO4929097	RG-4733	chembl:CHEMBL4297422	2.65
ALB	ALB	213	NCI		RALTITREXED	RALTITREXED	RALTITREXED	chembl:CHEMBL225071	0.87
KIT	3815	3815	GuideToPharmacology	inhibitor	178102286	QUIZARTINIB	QUIZARTINIB	chembl:CHEMBL576982	1.87
MITF	MITF	4286	DTC		HOMIDIUM BROMIDE	HOMIDIUM BROMIDE	HOMIDIUM BROMIDE	chembl:CHEMBL284328	0.04
PTH1R	Q03431	5745	TEND		TERIPARATIDE	TERIPARATIDE	TERIPARATIDE	chembl:CHEMBL525610	14.14
MKNK2	MKNK2	2872	DTC		GEFITINIB	GEFITINIB	GEFITINIB	chembl:CHEMBL939	0.06
CD19	B-lymphocyte surface antigen B4	930	TTD		CAR-20/19-T Cells	CAR-20/19-T Cells
HTR3B	HTR3B	9177	PharmGKB		paroxetine	paroxetine	PAROXETINE	chembl:CHEMBL490	0.64
SLK	SLK	9748	DTC		ALISERTIB	ALISERTIB	ALISERTIB	chembl:CHEMBL483158	0.05
CDK9	CDK9	1025	CancerCommons	inhibitor	SCH727965	SCH727965	DINACICLIB	chembl:CHEMBL2103840	1.9
GABRP	O00591	2568	TdgClinicalTrial		ADINAZOLAM	ADINAZOLAM	ADINAZOLAM	chembl:CHEMBL328250	0.25
ERBB3	2065	2065	GuideToPharmacology	antibody	252827373	ELGEMTUMAB	ELGEMTUMAB	chembl:CHEMBL4298013	2.12
HDAC7	HDAC7	51564	DTC		BUTANOIC ACID	BUTANOIC ACID	BUTANOIC ACID	chembl:CHEMBL14227	0.31
GLCCI1	GLCCI1	113263	PharmGKB		nedocromil	nedocromil	NEDOCROMIL	chembl:CHEMBL746	15.91
NRG1	NRG1	3084	NCI		NERVE GROWTH FACTOR	NERVE GROWTH FACTOR
IAPP	IAPP	3375	DTC		CURCUMIN	CURCUMIN	CURCUMIN	chembl:CHEMBL116438	0.9
CCR4	1233	1233	GuideToPharmacology	agonist	178100549	[125I]CCL27 (HUMAN)
CCL2	Monocyte chemotactic and activating factor	6347	TTD		Bindarit	Bindarit	BINDARIT	chembl:CHEMBL2107549	21.22
ADORA2B	136	136	GuideToPharmacology	antagonist	135652675	CAFFEINE	CAFFEINE	chembl:CHEMBL113	0.23
AMH	AMH	268	NCI		DES	DES	DIETHYLSTILBESTROL	chembl:CHEMBL411	3.18
ACE	1636	1636	GuideToPharmacology	inhibitor	178101850	CAPTOPRIL	CAPTOPRIL	chembl:CHEMBL1560	2.45
LOXL2	Lysyl oxidase homolog 2	4017	TTD		GS-6624	GS-6624	SIMTUZUMAB	chembl:CHEMBL2109667	190.95
CAMKK2	10645	10645	GuideToPharmacology	inhibitor	178101957	STO609
NPC1	NPC1	4864	DTC		TCMDC-124354	TCMDC-124354	CHEMBL546344	chembl:CHEMBL546344	0.12
MAP2K3	MAP2K3	5606	MyCancerGenomeClinicalTrial	inhibitor	TRAMETINIB	TRAMETINIB	TRAMETINIB	chembl:CHEMBL2103875	0.25
XPNPEP2	XPNPEP2	7512	ChemblInteractions	inhibitor	CHEMBL2103847	TOSEDOSTAT	TOSEDOSTAT	chembl:CHEMBL2103847	3.35
SLC22A2	SLC22A2	6582	PharmGKB		l-tryptophan	l-tryptophan	TRYPTOPHAN	chembl:CHEMBL54976	2.65
PTH	PTH	5741	NCI		CONJUGATED ESTROGENS	CONJUGATED ESTROGENS
RXRG	Retinoic acid receptor RXR-gamma	6258	TTD		NRX-4204	NRX-4204
GABRG2	GABA(A) receptor gamma-2	2566	TTD		GSK683699	GSK683699
BRCA2	BRCA2	675	OncoKB		Talazoparib	Talazoparib	TALAZOPARIB	chembl:CHEMBL3137320	1.62
SLC29A1	SLC29A1	2030	PharmGKB		gemcitabine	gemcitabine	GEMCITABINE	chembl:CHEMBL888	0.34
SETD7	80854	80854	GuideToPharmacology	inhibitor	249565915	(R)-PFI-2
TGFBR1	TGF-beta receptor type I	7046	TTD		LY2157299	LY2157299
NPY	NPY	4852	NCI		VACCINE	VACCINE
HCN3	57657	57657	GuideToPharmacology	blocker	135650098	CILOBRADINE	CILOBRADINE	chembl:CHEMBL1436376	4.24
AVPR1B	P47901	553	TEND		VASOPRESSIN	VASOPRESSIN	VASOPRESSIN	chembl:CHEMBL373742	1.87
GUCY2C	2984	2984	GuideToPharmacology	agonist	178101714	LINACLOTIDE	LINACLOTIDE	chembl:CHEMBL3301675	79.56
NR1H2	7376	7376	GuideToPharmacology	agonist	223366058	AZ12260493
TGM2	TGM2	7052	NCI		ACIVICIN	ACIVICIN	ACIVICIN	chembl:CHEMBL1231101	2.02
CCKBR	P32239	887	TdgClinicalTrial		TT-223	TT-223
PDE4A	Phosphodiesterase 4	5141	TTD		MM36 topical ointment	MM36 topical ointment
MYC	MYC	4609	ClearityFoundationBiomarkers		BAY1000394	BAY1000394
ATXN2	ATXN2	6311	DTC		ERBSTATIN	ERBSTATIN	ERBSTATIN	chembl:CHEMBL47986	0.02
CXCR2	IL8RB	3579	NCI		N-ACETYL-L-CYSTEINE	N-ACETYL-L-CYSTEINE	ACETYLCYSTEINE	chembl:CHEMBL600	0.77
HSP90AA1	HSP90AA1	3320	DTC		BIFONAZOLE	BIFONAZOLE	BIFONAZOLE	chembl:CHEMBL277535	0.05
ADRA1D	146	146	GuideToPharmacology	agonist	135651430	(-)-ADRENALINE
TESK2	10420	10420	GuideToPharmacology	inhibitor	249565799	COMPOUND 35 [PMID: 22902653]
MAOB	P27338	4129	TdgClinicalTrial		METHAMPHETAMINE	METHAMPHETAMINE	METHAMPHETAMINE	chembl:CHEMBL1201201	0.16
TOP2A	P11388	7153	TdgClinicalTrial		DTS-201	DTS-201
CXCR4	P61073	7852	TdgClinicalTrial		TG-0054	TG-0054	BURIXAFOR	chembl:CHEMBL3545224	9.55
SLC5A4	Sodium/glucose cotransporter 2	6527	TTD		Dapagliflozin	Dapagliflozin	DAPAGLIFLOZIN	chembl:CHEMBL429910	2.36
CACNA2D1	CACNA2D1	781	PharmGKB		celecoxib	celecoxib	CELECOXIB	chembl:CHEMBL118	0.11
EP300	2033	2033	GuideToPharmacology	inhibitor	178103579	CURCUMIN	CURCUMIN	chembl:CHEMBL116438	0.13
MAP3K7	6885	6885	GuideToPharmacology	inhibitor	329968393	COMPOUND 12 [PMID: 27448772]
RELA	RELA	5970	DTC		PYROGALLOL RED	PYROGALLOL RED	PYROGALLOL RED	chembl:CHEMBL210208	0.1
PDE2A	Phosphodiesterase 2A	5138	TTD		ND7001	ND7001
TUBB6	TUBB6	84617	ChemblInteractions	inhibitor	CHEMBL1742994	BRENTUXIMAB VEDOTIN	BRENTUXIMAB VEDOTIN	chembl:CHEMBL1742994	0.1
HIF1A	HIF1A	3091	DTC		TYRPHOSTIN A9	TYRPHOSTIN A9	TYRPHOSTIN A9	chembl:CHEMBL78150	0.02
CATSPER1	117144	117144	GuideToPharmacology	blocker	178101029	HC-056456
RBP3	RBP3	5949	NCI		RETINOL	RETINOL	RETINOL	chembl:CHEMBL986	13.64
AFP	AFP	174	NCI		ACTINOMYCIN D	ACTINOMYCIN D
RAD54L	RAD54L	8438	DTC		MMV006587	MMV006587	CHEMBL597857	chembl:CHEMBL597857	0.65
P2RY12	64805	64805	GuideToPharmacology	antagonist	381745021	COMPOUND 58L [PMID: 30843696]
CASP1	CASP1	834	DTC		BERKELEYDIONE	BERKELEYDIONE	BERKELEYDIONE	chembl:CHEMBL400514	2.65
ANPEP	ANPEP	290	NCI		RECOMBINANT ERYTHROPOIETIN	RECOMBINANT ERYTHROPOIETIN
MAP2K2	MAP2K2	5605	DTC		TOZASERTIB	TOZASERTIB	TOZASERTIB	chembl:CHEMBL572878	0.02
GSK3A	Glycogen synthase kinase-3 alpha	2931	TTD		PMID27828716-Compound-BIO-acetoxime	PMID27828716-Compound-BIO-acetoxime
SLC6A15	55117	55117	GuideToPharmacology	inhibitor	178103791	LORATADINE	LORATADINE	chembl:CHEMBL998	11.93
APOBEC3F	APOBEC3F	200316	DTC		GNF-PF-3716	GNF-PF-3716	CHEMBL609606	chembl:CHEMBL609606	0.18
TSSK2	TSSK2	23617	DTC		RG-1530	RG-1530	RG-1530	chembl:CHEMBL1980391	0.15
FSHR	LGR1	2492	ChemblInteractions	agonist	CHEMBL1201520	UROFOLLITROPIN	UROFOLLITROPIN	chembl:CHEMBL1201520	190.95
CACNA1C	775	775	GuideToPharmacology	blocker	53801058	MIBEFRADIL	MIBEFRADIL	chembl:CHEMBL45816	0.55
GABRA5	GABRA5	2558	DTC		RO-4882224	RO-4882224	CHEMBL1077391	chembl:CHEMBL1077391	0.53
PDE1B	Phosphodiesterase 1B	5153	TTD		US9073936, 1	US9073936, 1
PIM3	PIM-3 protein kinase	415116	TTD		US9580418, Example 11	US9580418, Example 11
HOXB1	HOXB1	3211	NCI		BROMODEOXYURIDINE	BROMODEOXYURIDINE
NR1I3	NR1I3	9970	PharmGKB		efavirenz	efavirenz	EFAVIRENZ	chembl:CHEMBL223228	0.87
TUBB8	TUBB8	347688	ChemblInteractions	inhibitor	CHEMBL1742994	BRENTUXIMAB VEDOTIN	BRENTUXIMAB VEDOTIN	chembl:CHEMBL1742994	0.1
UGT1A1	UGT1A1	54658	FDA		Binimetinib	Binimetinib	BINIMETINIB	chembl:CHEMBL3187723	0.19
PRPS1	PRPS1	5631	CIViC		LOMETREXOL	LOMETREXOL	LOMETREXOL	chembl:CHEMBL34412	8.49
VIPR1	VIPR1	7433	NCI		IL-2	IL-2	ALDESLEUKIN	wikidata:Q20801763	1.63
PIP	PIP	5304	NCI		HORMONES	HORMONES
NF1	NF1	4763	ClearityFoundationBiomarkers		MEK162	MEK162	BINIMETINIB	chembl:CHEMBL3187723	1.33
DNMT1	DNMT1	1786	NCI		5-FLUORODEOXYURIDINE	5-FLUORODEOXYURIDINE	FLOXURIDINE	chembl:CHEMBL917	0.34
GCLC	GCLC	2729	NCI		BSO	BSO
MTOR	Serine/threonine-protein kinase mTOR	2475	TTD		GDC-0980/RG7422	GDC-0980/RG7422
KAT5	KAT5	10524	DTC		ANACARDIC ACID	ANACARDIC ACID
GRIA3	2892	2892	GuideToPharmacology	agonist	178100893	(S)-5-FLUOROWILLARDIINE
LMNA	LMNA	4000	DTC		HISTAMINE	HISTAMINE	HISTAMINE	chembl:CHEMBL90	2.89
SERPINC1	P01008	462	TdgClinicalTrial		SULODEXIDE	SULODEXIDE	SULODEXIDE	chembl:CHEMBL2108086	7.64
PI3	PI3	5266	NCI		PROGESTERONE	PROGESTERONE	PROGESTERONE	chembl:CHEMBL103	1.77
GABRA3	2556	2556	GuideToPharmacology	allosteric modulator	178101074	MRK016
HBB	HBB	3043	DTC		AZACITIDINE	AZACITIDINE	AZACITIDINE	chembl:CHEMBL1489	0.07
TUBA3D	TUBA3D	113457	DTC		VORINOSTAT	VORINOSTAT	VORINOSTAT	chembl:CHEMBL98	0.07
CXCL10	CXCL10	3627	NCI		RITONAVIR	RITONAVIR	RITONAVIR	chembl:CHEMBL163	0.53
COL5A1	COL5A1	1289	ChemblInteractions		CHEMBL2095222	OCRIPLASMIN	OCRIPLASMIN	chembl:CHEMBL2095222	0.86
APEX1	APEX1	328	DTC		ARACHIDONOYL GLYCINE	ARACHIDONOYL GLYCINE	ARACHIDONOYL GLYCINE	chembl:CHEMBL161343	0.02
PKM	PKM	5315	DTC		GNF-PF-2812	GNF-PF-2812	CHEMBL125044	chembl:CHEMBL125044	0.2
ERCC2	ERCC2	2068	CIViC		CARBOPLATIN	CARBOPLATIN	CARBOPLATIN	chembl:CHEMBL1351	0.16
YES1	YES1	7525	DTC		SB-203580	SB-203580	SB-203580	chembl:CHEMBL10	0.01
DGAT2	Diacylglycerol O-acyltransferase 2	84649	TTD		Vitamin B3	Vitamin B3
GRIN3A	Q8TCU5	116443	TdgClinicalTrial		DEUTERATED DEXTROMETHORPHAN	DEUTERATED DEXTROMETHORPHAN
SCN3A	KIAA1356	6328	ChemblInteractions	blocker	CHEMBL1200819	ARTICAINE HYDROCHLORIDE	ARTICAINE HYDROCHLORIDE	chembl:CHEMBL1200819	0.11
FYN	FYN	2534	DTC		681640	681640	CHEMBL379975	chembl:CHEMBL379975	0.04
NDUFB8	NDUFB8	4714	ChemblInteractions	inhibitor	CHEMBL3545320	ME-344	ME-344	chembl:CHEMBL3545320	0.42
GBA	GBA	2629	DTC		APTIGANEL HYDROCHLORIDE	APTIGANEL HYDROCHLORIDE	APTIGANEL HYDROCHLORIDE	chembl:CHEMBL554054	1.06
SENP7	SENP7	57337	DTC		TCMDC-124307	TCMDC-124307	CHEMBL546865	chembl:CHEMBL546865	0.66
HTR1E	P28566	3354	TdgClinicalTrial		OLANZAPINE	OLANZAPINE	OLANZAPINE	chembl:CHEMBL715	0.09
NRAS	GTPase NRas	4893	TTD		GI-4000	GI-4000
EPOR	Erythropoietin Receptor	2057	TTD		Epoetin zeta	Epoetin zeta
CYP3A5	CYP3A5	1577	PharmGKB		diazepam	diazepam	DIAZEPAM	chembl:CHEMBL12	0.04
IGF1R	IGF1R	3480	DTC		SB-202190	SB-202190	SB-202190	chembl:CHEMBL278041	0.05
UGT2B7	UGT2B7	7364	PharmGKB		codeine	codeine	CODEINE	chembl:CHEMBL485	0.76
BRD4	Bromodomain-containing protein 4	23476	TTD		Aminocyclopentenone compound 6	Aminocyclopentenone compound 6
POLB	POLB	5423	DTC		AURINTRICARBOXYLIC ACID	AURINTRICARBOXYLIC ACID	AURINTRICARBOXYLIC ACID	chembl:CHEMBL275938	0.01
PTGES	Prostaglandin E synthase	9536	TTD		Benzamide derivative 14	Benzamide derivative 14
MCL1	Induced myeloid leukemia cell differentiation protein Mcl-1	4170	TTD		PMID27744724-Compound-22	PMID27744724-Compound-22
COL11A1	COLL6	1301	ChemblInteractions		CHEMBL2095222	OCRIPLASMIN	OCRIPLASMIN	chembl:CHEMBL2095222	0.86
IL3RA	Interleukin 3 receptor alpha	3563	TTD		Flotetuzumab	Flotetuzumab	FLOTETUZUMAB	chembl:CHEMBL3990038	12.73
CACNA1H	CACNA1H	8912	DTC		FLUNARIZINE DIHYDROCHLORIDE	FLUNARIZINE DIHYDROCHLORIDE	FLUNARIZINE DIHYDROCHLORIDE	chembl:CHEMBL539027	0.45
CXCL8	IL8	3576	NCI		METHIMAZOLE	METHIMAZOLE	METHIMAZOLE	chembl:CHEMBL1515	0.13
GPR183	1880	1880	GuideToPharmacology	agonist	135651392	25-HYDROXYCHOLESTEROL	CHEMBL169046	chembl:CHEMBL169046	21.22
EIF2AK3	PRKR-like endoplasmic reticulum kinase	9451	TTD		Indoline derivative 7	Indoline derivative 7
GRIA1	GRIA1	2890	NCI		HALOPERIDOL	HALOPERIDOL	HALOPERIDOL	chembl:CHEMBL54	0.13
SCN10A	SCN10A	6336	ChemblInteractions	blocker	CHEMBL698	TETRACAINE	TETRACAINE	chembl:CHEMBL698	0.15
GCGR	2642	2642	GuideToPharmacology	antagonist	135650674	HGCGR ANTAGONIST
CTSL	Cathepsin L	1514	TTD		PMID27998201-Compound-6	PMID27998201-Compound-6
PSMB9	PSMB9	5698	DTC		CARFILZOMIB	CARFILZOMIB	CARFILZOMIB	chembl:CHEMBL451887	0.93
GRM4	GRM4	2914	DTC		N-(3,4-DIMETHOXYPHENYL)PICOLINAMIDE	N-(3,4-DIMETHOXYPHENYL)PICOLINAMIDE	CHEMBL572346	chembl:CHEMBL572346	3.18
PTGIR	5739	5739	GuideToPharmacology	agonist	135650038	BUTAPROST (FREE ACID FORM)
AKR1C3	Dihydrodiol dehydrogenase type I	8644	TTD		ASP-9521	ASP-9521
SENP1	SENP1	29843	DTC		NOMIFENSINE MALEATE	NOMIFENSINE MALEATE	NOMIFENSINE MALEATE	chembl:CHEMBL1256842	10.61
SMAD3	SMAD3	4088	DTC		NSC-724440	NSC-724440	CHEMBL515617	chembl:CHEMBL515617	0.06
SYK	SYK	6850	DTC		CYC-116	CYC-116	CYC-116	chembl:CHEMBL482967	0.02
NPPC	NPPC	4880	NCI		PMA	PMA
ALOX15	ALOX15	246	DTC		ATHRAQUINONES A	ATHRAQUINONES A	ATHRAQUINONES A	chembl:CHEMBL55814	0.04
TEK	TIE2	7010	ChemblInteractions	inhibitor	CHEMBL2010872	CEP-11981	CEP-11981	chembl:CHEMBL2010872	0.59
ANGPTL3	Angiopoietin-related protein 3	27329	TTD		AKCEA-ANGPTL3-LRX	AKCEA-ANGPTL3-LRX	VUPANORSEN	chembl:CHEMBL4298197	31.83
CSF3R	Granulocyte colony-stimulating factor receptor	1441	TTD		PLX7486	PLX7486
EDNRB	1910	1910	GuideToPharmacology	antagonist	178100778	AMBRISENTAN	AMBRISENTAN	chembl:CHEMBL1111	12.73
IFNG	Interferon-gamma	3458	TTD		CIGB-128	CIGB-128
FER	2241	2241	GuideToPharmacology	inhibitor	328083505	RO3280
SMN2	SMN2	6607	DTC		DESMETHOXYYANGONIN	DESMETHOXYYANGONIN	DESMETHOXYYANGONIN	chembl:CHEMBL254218	0.13
CACNA1D	776	776	GuideToPharmacology	activator	135650283	FPL64176
BIRC7	79444	79444	GuideToPharmacology	antagonist	223366066	GDC-0152	GDC-0152	chembl:CHEMBL2063869	5.3
MLKL	197259	197259	GuideToPharmacology	inhibitor	336446900	MLKL COMPOUND 1
CSF3	P09919	1440	TdgClinicalTrial		TALABOSTAT	TALABOSTAT	TALABOSTAT	chembl:CHEMBL67279	3.18
SLC22A8	Solute carrier family 22 member 8	9376	TTD		Buproprion+zonisamide	Buproprion+zonisamide
CDC7	CDC7	8317	DTC		ALSTERPAULLONE	ALSTERPAULLONE	ALSTERPAULLONE	chembl:CHEMBL50894	0.1
CYSLTR1	Leukotriene CysLT1 receptor	10800	TTD		YM-57158	YM-57158
UGT1A5	UGT1A5	54579	PharmGKB		risperidone	risperidone	RISPERIDONE	chembl:CHEMBL85	0.11
CDH5	P33151	1003	TdgClinicalTrial		FX06	FX06
ACHE	ACHE	43	DTC		TURBINATINE	TURBINATINE	TURBINATINE	chembl:CHEMBL452240	3.1
CNR1	CNR	1268	ChemblInteractions	antagonist	CHEMBL3545166	Drinabant	DRINABANT	chembl:CHEMBL3545166	3.26
MEN1	MEN1	4221	DTC		FURAFYLLINE	FURAFYLLINE	FURAFYLLINE	chembl:CHEMBL405845	0.5
PIM1	Serine/threonine-protein kinase pim-1	5292	TTD		CXR-1002	CXR-1002
XDH	Xanthine dehydrogenase/oxidase	7498	TTD		Azaindole derivative 4	Azaindole derivative 4
SSTR2	6752	6752	GuideToPharmacology	agonist	135652642	[111IN,90Y]DOTA-OC
ADORA2A	Adenosine A2a receptor	135	TTD		OPA-6566	OPA-6566
TG	TG	7038	NCI		RETINOIDS	RETINOIDS
TYMS	TYMS	7298	PharmGKB		irinotecan	irinotecan	IRINOTECAN	chembl:CHEMBL481	0.16
PTGDR	5729	5729	GuideToPharmacology	antagonist	135649910	AH6809
SLC6A12	6539	6539	GuideToPharmacology	inhibitor	178103126	(R)-EF-1520
SLC6A2	P23975	6530	TdgClinicalTrial		DDP225	DDP225
RXRA	RXRA	6256	DTC		DOCONEXENT	DOCONEXENT	DOCONEXENT	chembl:CHEMBL367149	0.58
CTNNB1	CTNNB1	1499	JAX-CKB		BC21	BC21
IL2	Interleukin-2	3558	TTD		Human interleukin-2	Human interleukin-2
UGT1A3	UGT1A3	54659	PharmGKB		atazanavir	atazanavir	ATAZANAVIR	chembl:CHEMBL1163	1.01
IL1R1	Interleukin 1 receptor type 1	3554	TTD		Anakinra	Anakinra	ANAKINRA	chembl:CHEMBL1201570	17.24
ERBB4	ERBB4	2066	CIViC		LAPATINIB	LAPATINIB	LAPATINIB	chembl:CHEMBL554	0.43
KCNT2	343450	343450	GuideToPharmacology	blocker	135651249	TETRAETHYLAMMONIUM
KCNC4	KCNC4	3749	ChemblInteractions	blocker	CHEMBL284348	DALFAMPRIDINE	DALFAMPRIDINE	chembl:CHEMBL284348	0.37
FGF2	FGF2	2247	NCI		TRIAMCINOLONE	TRIAMCINOLONE	TRIAMCINOLONE	chembl:CHEMBL1451	0.26
BMX	BMX	660	DTC		PD-168393	PD-168393	CHEMBL285063	chembl:CHEMBL285063	15.91
PTGFR	5737	5737	GuideToPharmacology	agonist	135651094	SULPROSTONE	SULPROSTONE	chembl:CHEMBL1472830	1.25
PRKDC	5591	5591	GuideToPharmacology	inhibitor	252827496	TORIN 2
NPR2	4882	4882	GuideToPharmacology	antagonist	178101554	[SER11](N-CNP,C-ANP)PBNP2-15
CDK1	CDC2	983	ChemblInteractions	inhibitor	CHEMBL3545420	AG-24322	AG-24322	chembl:CHEMBL3545420	0.79
CYP17A1	CYP17A1	1586	PharmGKB		glucocorticoids	glucocorticoids
GRIN2B	2904	2904	GuideToPharmacology	blocker	178101077	N1-DANSYL-SPERMINE
MYCN	MYCN	4613	PharmGKB		dinutuximab	dinutuximab	DINUTUXIMAB	chembl:CHEMBL3137342	7.07
GNAS	GNAS	2778	DTC		TETRAETHYLAMMONIUM CHLORIDE	TETRAETHYLAMMONIUM CHLORIDE	TETRAETHYLAMMONIUM CHLORIDE	chembl:CHEMBL434435	1.77
RORA	6095	6095	GuideToPharmacology	agonist	381118853	SR1001
DDIT3	DDIT3	1649	NCI		PROTEIN SYNTHESIS INHIBITOR	PROTEIN SYNTHESIS INHIBITOR
PDCD1	Programmed cell death protein 1	5133	TTD		PMID30107136-Compound-Example15	PMID30107136-Compound-Example15
CAMK2D	CAMK2D	817	DTC		GW441756X	GW441756X	GW441756X	chembl:CHEMBL1516890	0.07
HDAC10	HDAC10	83933	DTC		BUTYRYLHYDROXAMIC ACID	BUTYRYLHYDROXAMIC ACID	BUTYRYLHYDROXAMIC ACID	chembl:CHEMBL1672332	0.33
CACNA1B	Q00975	774	TEND		GABAPENTIN	GABAPENTIN	GABAPENTIN	chembl:CHEMBL940	0.45
CCR9	10803	10803	GuideToPharmacology	agonist	135651677	CCL25
UBE2N	UBE2N	7334	DTC		AMINODIMETHOXYQUINAZOLINYLPIPERAZINE	AMINODIMETHOXYQUINAZOLINYLPIPERAZINE	AMINODIMETHOXYQUINAZOLINYLPIPERAZINE	chembl:CHEMBL1226	0.42
CAPN2	Calpain-2	824	TTD		Carboxamide derivative 10	Carboxamide derivative 10
FPR2	2358	2358	GuideToPharmacology	agonist	135652157	FMET-LEU-PHE
MUC16	CA125	94025	ChemblInteractions		CHEMBL1742981	ABAGOVOMAB	ABAGOVOMAB	chembl:CHEMBL1742981	23.87
PIK3CD	5293	5293	GuideToPharmacology	inhibitor	249565922	PI-3065
CASP6	CASP6	839	DTC		MYRICETIN	MYRICETIN	MYRICETIN	chembl:CHEMBL164	0.06
RTN4	KIAA0886	57142	ChemblInteractions	inhibitor	CHEMBL2108679	OZANEZUMAB	OZANEZUMAB	chembl:CHEMBL2108679	63.65
TOP1	DNA topoisomerase I	7150	TTD		Etirinotecan pegol	Etirinotecan pegol
CALCRL	Q16602	10203	TdgClinicalTrial		CGRP	CGRP	CALCITONIN GENE-RELATED PEPTIDE	wikidata:Q419432	6.37
GABRG3	Q99928	2567	TdgClinicalTrial		CHLORDIAZEPOXIDE	CHLORDIAZEPOXIDE	CHLORDIAZEPOXIDE	chembl:CHEMBL451	0.12
ABHD6	Monoacylglycerol lipase ABHD6	57406	TTD		Piperazine carbamic compound 2	Piperazine carbamic compound 2
SERPINE1	SERPINE1	5054	NCI		5-BROMODEOXYURIDINE	5-BROMODEOXYURIDINE
ATIC	ATIC	471	NCI		METHOTREXATE	METHOTREXATE	METHOTREXATE	chembl:CHEMBL34259	4.13
HEBP1	Nuclear factor erythroid 2-related factor 2	50865	TTD		PMID28454500-Compound-33	PMID28454500-Compound-33
DES	DES	1674	NCI		TPA	TPA	ALTEPLASE	chembl:CHEMBL1201593	3.35
ARID1A	ARID1A	8289	CIViC		GSK126	GSK126
GJA3	2700	2700	GuideToPharmacology	inhibitor	135650269	FLUFENAMIC ACID
CACNA1G	Voltage-gated calcium channel alpha Cav3.1	8913	TTD		NGD 94-1	NGD 94-1
DHFR	P00374	1719	TdgClinicalTrial		METHOTREXATE	METHOTREXATE	METHOTREXATE	chembl:CHEMBL34259	1.03
KCNA10	3744	3744	GuideToPharmacology	blocker	135652729	BA2+
SIRT1	23411	23411	GuideToPharmacology	activator	336446902	SRT2104	SRT-2104	chembl:CHEMBL4297436	2.45
GSK3B	Glycogen synthase kinase-3 beta	2932	TTD		tideglusib	tideglusib	TIDEGLUSIB	chembl:CHEMBL3545157	3.06
SMO	Smoothened homolog	6608	TTD		Isoflavone derivative 5	Isoflavone derivative 5
CHRNA3	NACHRA3	1136	ChemblInteractions	antagonist	CHEMBL1318287	PENTOLINIUM TARTRATE	PENTOLINIUM TARTRATE	chembl:CHEMBL1318287	1.59
GLS	GLS	2744	DTC		THUNBERGINOL B	THUNBERGINOL B	THUNBERGINOL B	chembl:CHEMBL70501	0.09
GALK1	GALK1	2584	DTC		GNF-PF-2272	GNF-PF-2272	CHEMBL601757	chembl:CHEMBL601757	0.22
ADRA1A	P35348	148	TEND		PROPERICIAZINE	PROPERICIAZINE	PERICIAZINE	chembl:CHEMBL251940	0.24
PTGDS	PTGDS	5730	NCI		HORMONES	HORMONES
IL5	IL5	3567	NCI		ADENOVIRUS VECTOR	ADENOVIRUS VECTOR
CYB5R3	CYB5R3	1727	PharmGKB		methylene blue	methylene blue
GALR3	8484	8484	GuideToPharmacology	agonist	178102725	M1153
GRM5	2915	2915	GuideToPharmacology	allosteric modulator	178103055	AZD9272
GLA	Alpha-glucosidase	2717	TTD		Deoxynojirimycin	Deoxynojirimycin	DUVOGLUSTAT	chembl:CHEMBL307429	1.77
ACTC1	ACTC1	70	NCI		DEXAMETHASONE	DEXAMETHASONE	DEXAMETHASONE	chembl:CHEMBL384467	1.52
VKORC1	Vitamin K epoxide reductase complex 1	79001	TTD		Tecarfarin	Tecarfarin	TECARFARIN	chembl:CHEMBL2105664	11.57
STAT2	STAT2	6773	NCI		13-CIS-RETINOIC ACID	13-CIS-RETINOIC ACID
MAP4K2	5871	5871	GuideToPharmacology	inhibitor	249565754	NG-25
MC5R	Melanocortin receptor 5	4161	TTD		MTC-896	MTC-896
LDLR	Low-density lipoprotein receptor	3949	TTD		Porfimer Sodium	Porfimer Sodium
TRPA1	8989	8989	GuideToPharmacology	activator	178102905	OMEGA-CHLOROACETOPHENONE
PTGER2	5732	5732	GuideToPharmacology	agonist	135651569	[3H]PGE2
TACR2	6865	6865	GuideToPharmacology	agonist	135652015	[螔ALA8]NEUROKININ A-(4-10)
FGR	SRC2	2268	ChemblInteractions	inhibitor	CHEMBL403989	TG100-801	TG100-801	chembl:CHEMBL403989	0.5
ARRB2	ARRB2	409	PharmGKB		tramadol	tramadol	TRAMADOL	chembl:CHEMBL1237044	1.77
MC4R	Melanocortin receptor 4	4160	TTD		AMG 386	AMG 386
GJB2	2706	2706	GuideToPharmacology	inhibitor	135652731	CA2+
TAT	TAT	6898	NCI		TETRACYCLINE	TETRACYCLINE	TETRACYCLINE	chembl:CHEMBL1440	0.94
DTNBP1	DTNBP1	84062	PharmGKB		methamphetamine	methamphetamine	METHAMPHETAMINE	chembl:CHEMBL1201201	1.22
SSTR3	6753	6753	GuideToPharmacology	antagonist	135652477	SST3-ODN-8
RPS6KA3	RPS6KA3	6197	NCI		GM-CSF	GM-CSF	REGRAMOSTIM	chembl:CHEMBL2107881	0.23
AURKA	6790	6790	GuideToPharmacology	inhibitor	252827520	DUBERMATINIB	DUBERMATINIB	chembl:CHEMBL2022968	0.42
TLR9	Toll-like receptor 9	54106	TTD		BL-7040	BL-7040
TDO2	TDO2	6999	NCI		DEXAMETHASONE	DEXAMETHASONE	DEXAMETHASONE	chembl:CHEMBL384467	0.51
GRPR	2925	2925	GuideToPharmacology	agonist	135651760	GASTRIN-RELEASING PEPTIDE
LEP	LEP	3952	NCI		MIRTAZAPINE	MIRTAZAPINE	MIRTAZAPINE	chembl:CHEMBL654	0.45
MGAM	Intestinal maltase-glucoamylase	8972	TTD		Alpha-glucosidase	Alpha-glucosidase	ALGLUCOSIDASE ALFA	chembl:CHEMBL1201824	6.37
MIF	P14174	4282	TdgClinicalTrial		ANTI-MIF MONOCLONAL ANTIBODY	ANTI-MIF MONOCLONAL ANTIBODY
ALOX15B	ALOX15B	247	DTC		DIENESTROL	DIENESTROL	DIENESTROL	chembl:CHEMBL1018	0.14
FPR1	2357	2357	GuideToPharmacology	antagonist	135652599	T-BOC-FLFLF
PRMT3	10196	10196	GuideToPharmacology	inhibitor	178103611	COMPOUND 1 [PMID: 22795084]
CACNA1S	779	779	GuideToPharmacology	activator	178100888	(-)-(S)-BAYK8644
NOX4	50507	50507	GuideToPharmacology	inhibitor	363894228	COMPOUND 87 [PMID: 20942471]
SLC28A2	SLC28A2	9153	DTC		ADENOSINE	ADENOSINE	ADENOSINE	chembl:CHEMBL477	1.93
CACNG2	CACNG2	10369	ChemblInteractions	modulator	CHEMBL1059	PREGABALIN	PREGABALIN	chembl:CHEMBL1059	0.36
FGB	FGB	2244	ChemblInteractions	inhibitor	CHEMBL1201505	FIBRINOLYSIN, HUMAN	FIBRINOLYSIN, HUMAN	chembl:CHEMBL1201505	2.27
PTGS1	P23219	5742	TdgClinicalTrial		MEFENAMIC ACID	MEFENAMIC ACID
MYO9B	MYO9B	4650	NCI		SALT	SALT	VOLANESORSEN SODIUM	chembl:CHEMBL3544989	0.96
CXCL2	CXCL2	2920	NCI		BCG	BCG	BCG VACCINE	wikidata:Q798309	2.12
NTRK3	4916	4916	GuideToPharmacology	inhibitor	252827368	PEXIDARTINIB	PEXIDARTINIB	chembl:CHEMBL3813873	0.17
NT5C2	NT5C2	22978	PharmGKB		didanosine	didanosine	DIDANOSINE	chembl:CHEMBL1460	2.12
GRIN3B	GRIN3B	116444	ChemblInteractions	antagonist	CHEMBL1569	AMANTADINE HYDROCHLORIDE	AMANTADINE HYDROCHLORIDE	chembl:CHEMBL1569	0.33
HSP90AB1	HSP90AB1	3326	DTC		RADANAMYCIN	RADANAMYCIN	RADANAMYCIN	chembl:CHEMBL383015	1.68
PAK4	PAK4	10298	DTC		PD-0166285	PD-0166285	PD-0166285	chembl:CHEMBL49120	0.06
GRIN2C	Q14957	2905	TdgClinicalTrial		NEU-2000	NEU-2000
SCNN1A	SCNN1A	6337	PharmGKB		triamterene	triamterene	TRIAMTERENE	chembl:CHEMBL585	8.84
AKT2	AKT2	208	ChemblInteractions	inhibitor	CHEMBL2177390	IPATASERTIB	IPATASERTIB	chembl:CHEMBL2177390	1.73
SH2D1A	SH2D1A	4068	PharmGKB		emapalumab	emapalumab	EMAPALUMAB	chembl:CHEMBL3989977	15.91
ITGAV	MSK8	3685	ChemblInteractions	inhibitor	CHEMBL2109621	DI17E6	ABITUZUMAB	chembl:CHEMBL2109621	2.55
SERPINA6	P08185	866	TEND		RIMEXOLONE	RIMEXOLONE	RIMEXOLONE	chembl:CHEMBL1200617	2.12
RRM2	Ribonucleoside-diphosphate reductase M2	6241	TTD		Hydroxyurea	Hydroxyurea	HYDROXYUREA	chembl:CHEMBL467	1.05
THRB	THRB	7068	DTC		BENZO[D]ISOTHIAZOL-3-ONE	BENZO[D]ISOTHIAZOL-3-ONE	CHEMBL297304	chembl:CHEMBL297304	0.04
S1PR3	Sphingosine-1-phosphate receptor 3	1903	TTD		US9216972, 67	US9216972, 67
CD52	Cambridge pathology 1 antigen	1043	TTD		Alemtuzumab	Alemtuzumab	ALEMTUZUMAB	chembl:CHEMBL1201587	509.21
F9	P08709	2158	TEND		MENADIONE	MENADIONE	MENADIONE	chembl:CHEMBL590	0.57
MAP2K7	MAP2K7	5609	MyCancerGenomeClinicalTrial	inhibitor	GDC-0973	GDC-0973	COBIMETINIB	chembl:CHEMBL2146883	2.27
ATR	ATR	545	ClearityFoundationBiomarkers		E7449	E7449	2X-121	chembl:CHEMBL3644587	1.18
KCNA1	KCNA1	3736	ChemblInteractions	blocker	CHEMBL2107762	NERISPIRDINE	NERISPIRDINE	chembl:CHEMBL2107762	0.12
GRIA4	P48058	2893	TdgClinicalTrial		PERAMPANEL	PERAMPANEL	PERAMPANEL	chembl:CHEMBL1214124	2.51
TUBA4A	TUBA4A	7277	DTC		4-(PHENYLCARBAMOYL)BENZYLNITRATE	4-(PHENYLCARBAMOYL)BENZYLNITRATE	CHEMBL1795737	chembl:CHEMBL1795737	0.19
CDKAL1	CDKAL1	54901	PharmGKB		Dipeptidyl peptidase 4 (DPP-4) inhibitors	Dipeptidyl peptidase 4 (DPP-4) inhibitors
KLK3	KLK3	354	NCI		SELENIUM	SELENIUM
TPBG	5T4	7162	ChemblInteractions		CHEMBL1743045	NAPTUMOMAB ESTAFENATOX	NAPTUMOMAB ESTAFENATOX	chembl:CHEMBL1743045	15.91
PIK3R6	PIK3R6	146850	MyCancerGenomeClinicalTrial	inhibitor	DACTOLISIB	DACTOLISIB	DACTOLISIB	chembl:CHEMBL1879463	0.18
CHRNA7	1139	1139	GuideToPharmacology	antagonist	336446923	ATRACURIUM	ATRACURIUM	chembl:CHEMBL1360	0.29
HCAR2	Q8TDS4	338442	TdgClinicalTrial		NIACIN RECEPTOR AGONIST	NIACIN RECEPTOR AGONIST
CCR3	1232	1232	GuideToPharmacology	agonist	135651654	CCL11
APOB	APOB	338	NCI		LOVASTATIN	LOVASTATIN	LOVASTATIN	chembl:CHEMBL503	0.33
RNASEH2A	RNASEH2A	10535	NCI		PROGESTERONE	PROGESTERONE	PROGESTERONE	chembl:CHEMBL103	0.88
MYLK	MYLK	4638	DTC	inhibitor	TOZASERTIB	TOZASERTIB	TOZASERTIB	chembl:CHEMBL572878	1.82
BIRC5	BIRC5	332	NCI		IL-12	IL-12
SENP8	SENP8	123228	DTC		DNDI1417156	DNDI1417156	CHEMBL1504679	chembl:CHEMBL1504679	0.24
PRKD3	EPK2	23683	ChemblInteractions	inhibitor	CHEMBL565612	SOTRASTAURIN	SOTRASTAURIN	chembl:CHEMBL565612	0.03
GCK	Glucokinase	2645	TTD		GK1-399	GK1-399
CYP2B6	CYP2B6	1555	PharmGKB		mitotane	mitotane	MITOTANE	chembl:CHEMBL1670	0.32
NAAA	27163	27163	GuideToPharmacology	inhibitor	381118830	ARN19702
KRT19	KRT19	3880	NCI		PD-98059	PD-98059	CHEMBL35482	chembl:CHEMBL35482	1.72
RPE65	Retinal pigment epithelium protein	6121	TTD		AAV2-hRPE65v2	AAV2-hRPE65v2	VORETIGENE NEPARVOVEC	chembl:CHEMBL3707275	21.22
CGA	CGA	1081	NCI		VINBLASTINE	VINBLASTINE	VINBLASTINE	chembl:CHEMBL159	1.41
MAFB	MAFB	9935	PharmGKB		Tumor necrosis factor alpha (TNF-alpha) inhibitors	Tumor necrosis factor alpha (TNF-alpha) inhibitors
NDUFC2	NDUFC2	4718	ChemblInteractions	inhibitor	CHEMBL3545135	NV-128	NV-128	chembl:CHEMBL3545135	0.42
PTK2B	Tyrosine-protein kinase	2185	TTD		PMID27774822-Compound-Figure10Example1	PMID27774822-Compound-Figure10Example1
IL23A	Q9NPF7	51561	TdgClinicalTrial		BRIAKINUMAB	BRIAKINUMAB	BRIAKINUMAB	chembl:CHEMBL1742995	7.07
PSMD13	PSMD13	5719	MyCancerGenome	inhibitor	CARFILZOMIB	CARFILZOMIB	CARFILZOMIB	chembl:CHEMBL451887	1.12
PDE7A	Q13946	5150	TEND		DYPHYLLINE	DYPHYLLINE	DYPHYLLINE	chembl:CHEMBL1752	6.06
GC	GC	2638	PharmGKB		cetuximab	cetuximab	CETUXIMAB	chembl:CHEMBL1201577	0.42
PTGS2	COX2	5743	ChemblInteractions	inhibitor	CHEMBL2105683	NAPROXEN ETEMESIL	NAPROXEN ETEMESIL	chembl:CHEMBL2105683	0.36
GPR68	8111	8111	GuideToPharmacology	agonist	404859017	OSTN (115-133)
GSTP1	GSTP1	2950	PharmGKB		thiotepa	thiotepa	THIOTEPA	chembl:CHEMBL671	0.17
COMT	COMT	1312	PharmGKB		methylphenidate	methylphenidate	METHYLPHENIDATE	chembl:CHEMBL796	0.4
ITGB2	ITGB2	3689	NCI		ETHANOL	ETHANOL	ALCOHOL	chembl:CHEMBL545	0.08
GABRR2	P28476	2570	TdgClinicalTrial		CLORAZEPATE	CLORAZEPATE	CLORAZEPIC ACID	chembl:CHEMBL1213252	0.22
CYP1A1	CYP1A1	1543	NCI		PHYTOCHEMICALS	PHYTOCHEMICALS
CIC	CIC	23152	CIViC		TRAMETINIB	TRAMETINIB	TRAMETINIB	chembl:CHEMBL2103875	1.01
PLK4	PLK4	10733	DTC		GS 6201	GS 6201	GS 6201	chembl:CHEMBL260933	0.22
SGK2	SGK2	10110	DTC		ILORASERTIB	ILORASERTIB	ILORASERTIB	chembl:CHEMBL1980297	0.04
ANXA1	P04083	301	TEND		CLOCORTOLONE	CLOCORTOLONE	CLOCORTOLONE	wikidata:Q5134843	1.06
HIPK2	HIPK2	28996	DTC		TAMATINIB	TAMATINIB	R-406	chembl:CHEMBL475251	0.05
PDE3B	5140	5140	GuideToPharmacology	inhibitor	178103723	CILOSTAZOL	CILOSTAZOL	chembl:CHEMBL799	0.45
CYP2J2	CYP2J2	1573	PharmGKB		terfenadine	terfenadine	TERFENADINE	chembl:CHEMBL17157	1.27
LRRK2	LRRK2	120892	DTC		AZD-1775	AZD-1775	ADAVOSERTIB	chembl:CHEMBL1976040	0.09
ALOX12	ALOX12	239	DTC		ETHOPROPAZINE HYDROCHLORIDE	ETHOPROPAZINE HYDROCHLORIDE	ETHOPROPAZINE HYDROCHLORIDE	chembl:CHEMBL1200970	0.43
CYP1B1	CYP1B1	1545	NCI		AMINOGLUTETHIMIDE	AMINOGLUTETHIMIDE	AMINOGLUTETHIMIDE	chembl:CHEMBL488	0.65
MPHOSPH8	MPHOSPH8	54737	DTC		BENSERAZIDE HYDROCHLORIDE	BENSERAZIDE HYDROCHLORIDE	BENSERAZIDE HYDROCHLORIDE	chembl:CHEMBL1255778	0.03
FOXO3	FOXO3	2309	DTC		RESVERATROL	RESVERATROL	RESVERATROL	chembl:CHEMBL165	1.33
PIK3C2A	PIK3C2A	5286	MyCancerGenome	inhibitor	XL147	XL147	PILARALISIB	chembl:CHEMBL3360203	0.21
CXCR3	2833	2833	GuideToPharmacology	agonist	178100556	[125I]CXCL10 (HUMAN)
SLC12A3	NCC	6559	ChemblInteractions	inhibitor	CHEMBL1054	TRICHLORMETHIAZIDE	TRICHLORMETHIAZIDE	chembl:CHEMBL1054	2.95
MST1R	PTK8	4486	ChemblInteractions	inhibitor	CHEMBL254760	MGCD-265	MGCD-265	chembl:CHEMBL254760	0.41
ITGB5	P18084	3693	TdgClinicalTrial		CNTO-95	CNTO-95	INTETUMUMAB	chembl:CHEMBL1743032	6.37
NAT2	NAT2	10	PharmGKB		thalidomide	thalidomide	THALIDOMIDE	chembl:CHEMBL468	0.2
MET	MET	4233	JAX-CKB		Ficlatuzumab	Ficlatuzumab	FICLATUZUMAB	chembl:CHEMBL1743018	0.58
USP2	USP2	9099	DTC		QUINALIZARIN	QUINALIZARIN	QUINALIZARIN	chembl:CHEMBL29898	0.16
KCNJ4	3761	3761	GuideToPharmacology	blocker	135651249	TETRAETHYLAMMONIUM
TNFRSF17	B-cell maturation protein	608	TTD		P-BCMA-101 CAR-T cells	P-BCMA-101 CAR-T cells
ADH1A	P07327	124	TdgClinicalTrial		FOMEPIZOLE	FOMEPIZOLE	FOMEPIZOLE	chembl:CHEMBL1308	39.78
RAMP3	O60896	10268	TEND		PRAMLINTIDE	PRAMLINTIDE	PRAMLINTIDE	chembl:CHEMBL2103758	42.43
NMUR2	56923	56923	GuideToPharmacology	agonist	135652329	NEUROMEDIN U-25
FAS	FAS	355	NCI		MPA	MPA	PROGESTERONE	chembl:CHEMBL103	0.09
FABP5	Fatty acid-binding protein 5	2171	TTD		PMID27109571-Compound-12	PMID27109571-Compound-12
COL1A2	Collagen I	1278	TTD		Solubilized type 1 native bovine collagen	Solubilized type 1 native bovine collagen
GRIN1	GRIN1	2902	PharmGKB		methamphetamine	methamphetamine	METHAMPHETAMINE	chembl:CHEMBL1201201	0.11
CYP26B1	Q9NR63	56603	TdgClinicalTrial		TALAROZOLE	TALAROZOLE	TALAROZOLE	chembl:CHEMBL459505	15.91
CMKLR2	2825	2825	GuideToPharmacology	agonist	135651892	CHEMERIN
CA12	CA12	771	PharmGKB		celecoxib	celecoxib	CELECOXIB	chembl:CHEMBL118	0.17
GRIA2	P42262	2891	TdgClinicalTrial		BUTETHAL	BUTETHAL	BUTETHAL	chembl:CHEMBL404422	0.77
CCNK	CCNK	8812	PharmGKB		fluorouracil	fluorouracil	FLUOROURACIL	chembl:CHEMBL185	0.2
PSEN1	PSEN1	5663	MyCancerGenome	inhibitor	MK0752	MK0752
HTRA1	HTRA1	5654	PharmGKB		bevacizumab	bevacizumab	BEVACIZUMAB	chembl:CHEMBL1201583	5.13
VIM	VIM	7431	NCI		ENU	ENU
F8	F8	2157	NCI		C5A	C5A
HMGCR	3156	3156	GuideToPharmacology	inhibitor	249565672	COMPOUND 2 [DREYER ET AL., 1991]
ALPG	ALPPL2	251	DTC		GNF-PF-1947	GNF-PF-1947	CHEMBL585591	chembl:CHEMBL585591	0.12
RAF1	RAF	5894	ChemblInteractions	inhibitor	CHEMBL1200485	SORAFENIB TOSYLATE	SORAFENIB TOSYLATE	chembl:CHEMBL1200485	0.15
CDK19	23097	23097	GuideToPharmacology	inhibitor	252827368	PEXIDARTINIB	PEXIDARTINIB	chembl:CHEMBL3813873	0.53
HSPA8	HSPA8	3312	NCI		CISPLATIN	CISPLATIN	CISPLATIN	chembl:CHEMBL11359	0.06
INSR	INSR	3643	ChemblInteractions	agonist	CHEMBL1201638	INSULIN SUSP PROTAMINE ZINC PURIFIED PORK	INSULIN SUSP PROTAMINE ZINC PURIFIED PORK	chembl:CHEMBL1201638	1.03
C5AR1	728	728	GuideToPharmacology	antagonist	329968391	DF2593A
ARSA	ARSA	410	DTC		RO-410960	RO-410960	CHEMBL1256291	chembl:CHEMBL1256291	0.28
SFTPB	SFTPB	6439	NCI		STZ	STZ	STREPTOZOCIN	chembl:CHEMBL1651906	2.77
EXO1	EXO1	9156	PharmGKB		capecitabine	capecitabine	CAPECITABINE	chembl:CHEMBL1773	0.88
SLC33A1	9197	9197	GuideToPharmacology		178101262	[14C]ACETYLCOA
MAP2K5	MAP2K5	5607	MyCancerGenomeClinicalTrial	inhibitor	SELUMETINIB	SELUMETINIB	SELUMETINIB	chembl:CHEMBL1614701	0.36
HDAC8	55869	55869	GuideToPharmacology	inhibitor	187051799	DACINOSTAT	DACINOSTAT	chembl:CHEMBL356066	0.14
HDAC3	Histone deacetylase 3	8841	TTD		PMID29671355-Compound-25	PMID29671355-Compound-25
HTR1B	5-HT 1B receptor	3351	TTD		Eletriptan	Eletriptan	ELETRIPTAN	chembl:CHEMBL1510	1.47
ADRA2B	P18089	151	TdgClinicalTrial		AGN-214868	AGN-214868	SENREBOTASE	chembl:CHEMBL3137348	0.15
MR1	Q95460	3140	TdgClinicalTrial		ANTITHYMOCYTE GLOBULIN	ANTITHYMOCYTE GLOBULIN
GCG	GCG	2641	NCI		PC4	PC4
CSNK2A1	1457	1457	GuideToPharmacology	inhibitor	249565806	SILMITASERTIB	SILMITASERTIB	chembl:CHEMBL1230165	3.18
HTR1F	3355	3355	GuideToPharmacology	agonist	135651095	SUMATRIPTAN	SUMATRIPTAN	chembl:CHEMBL128	1.34
SPINT1	SPINT1	6692	NCI		SURAMIN	SURAMIN	SURAMIN	chembl:CHEMBL265502	3.35
INS	Insulin	3630	TTD		SAR342434	SAR342434
PLAUR	Q03405	5329	TdgClinicalTrial		UROKINASE	UROKINASE	UROKINASE	chembl:CHEMBL1201420	24.75
RHBDF2	RHBDF2	79651	PharmGKB		opioids	opioids
TUBB1	TUBB1	81027	DTC		CYCLOSTREPTIN	CYCLOSTREPTIN	CYCLOSTREPTIN	chembl:CHEMBL1242194	0.15
TGFB1	Transforming growth factor beta 1	7040	TTD		Pirfenidone	Pirfenidone	PIRFENIDONE	chembl:CHEMBL1256391	0.74
MAP4K4	MAP4K4	9448	DTC		PAZOPANIB	PAZOPANIB	PAZOPANIB	chembl:CHEMBL477772	0.04
PARP1	Poly [ADP-ribose] polymerase 1	142	TTD		Quinazolinedione derivative 2	Quinazolinedione derivative 2
PSMB2	PSMB2	5690	ChemblInteractions	inhibitor	CHEMBL371405	MARIZOMIB	MARIZOMIB	chembl:CHEMBL371405	0.4
CNPY4	CNPY4	245812	PharmGKB		Tumor necrosis factor alpha (TNF-alpha) inhibitors	Tumor necrosis factor alpha (TNF-alpha) inhibitors
NMUR1	10316	10316	GuideToPharmacology	agonist	135652536	[125I]NEUROMEDIN U-23 (RAT)
PRKCD	PRKCD	5580	DTC		GO-6976	GO-6976	GO-6976	chembl:CHEMBL302449	0.04
BRS3	680	680	GuideToPharmacology	antagonist	178102797	BANTAG-1
ABCC4	10257	10257	GuideToPharmacology	inhibitor	252827460	ESTRADIOL DISULFATE
GJB1	2705	2705	GuideToPharmacology	inhibitor	135652731	CA2+
HEXB	HEXB	3074	NCI		CIS-PLATINUM	CIS-PLATINUM
NR3C2	P08235	4306	TdgClinicalTrial		PROGESTERONE	PROGESTERONE	PROGESTERONE	chembl:CHEMBL103	0.23
ATM	ATM	472	CIViC		OLAPARIB	OLAPARIB	OLAPARIB	chembl:CHEMBL521686	0.57
GLRA1	2741	2741	GuideToPharmacology	allosteric modulator	135651250	螖9-TETRAHYDROCANNABINOL
GRK5	GRK5	2869	DTC		JNJ-7706621	JNJ-7706621	JNJ-7706621	chembl:CHEMBL191003	0.11
CYP2A6	CYP2A6	1548	PharmGKB		artesunate	artesunate	ARTESUNATE	chembl:CHEMBL361497	3.03
CHRM4	1132	1132	GuideToPharmacology	agonist	135650727	NNC 11-1585
FRK	FRK	2444	DTC		RG-1530	RG-1530	RG-1530	chembl:CHEMBL1980391	0.03
SOD2	SOD2	6648	PharmGKB		asparaginase	asparaginase	ASPARAGINASE	chembl:CHEMBL2108989	1.7
HTR3A	5HT3R	3359	ChemblInteractions	antagonist	CHEMBL1237080	GRANISETRON HYDROCHLORIDE	GRANISETRON HYDROCHLORIDE	chembl:CHEMBL1237080	1.45
PKN2	PKN2	5586	DTC		PF-562271	PF-562271	PF-00562271	chembl:CHEMBL1084546	0.03
HNMT	Histamine N-methyltransferase	3176	TTD		Amodiaquine	Amodiaquine	AMODIAQUINE	chembl:CHEMBL682	12.73
IFNA1	IFNA1	3439	NCI		PROTEIN SYNTHESIS INHIBITOR	PROTEIN SYNTHESIS INHIBITOR
HSP90AA2P	HSP90AA2	3324	MyCancerGenomeClinicalTrial	inhibitor	AUY922	AUY922
CD3G	P09693	917	TdgClinicalTrial		ANTI-CD3 MONOCLONAL ANTIBODY	ANTI-CD3 MONOCLONAL ANTIBODY
MAGEA1	MAGEA1	4100	NCI		5-AZA-2-DEOXYCYTIDINE	5-AZA-2-DEOXYCYTIDINE
GABRG1	Q8N1C3	2565	TEND		FLURAZEPAM	FLURAZEPAM	FLURAZEPAM	chembl:CHEMBL968	0.19
PIK3CB	PI3-kinase beta	5291	TTD		Buparlisib	Buparlisib	BUPARLISIB	chembl:CHEMBL2017974	0.12
F2RL3	9002	9002	GuideToPharmacology	antagonist	381744952	RAG8
RAD50	RAD50	10111	CIViC		CHECKPOINT KINASE INHIBITOR AZD7762	CHECKPOINT KINASE INHIBITOR AZD7762
TLR4	Toll-like receptor 4	7099	TTD		MPL-containing Pollinex allergy desensitization vaccine	MPL-containing Pollinex allergy desensitization vaccine
SLC38A2	54407	54407	GuideToPharmacology		178101264	[3H]ALANINE
PNPLA3	PNPLA3	80339	PharmGKB		vincristine	vincristine	VINCRISTINE	chembl:CHEMBL90555	0.37
ABCC1	ABCC1	4363	NCI		NOVOBIOCIN	NOVOBIOCIN	NOVOBIOCIN	chembl:CHEMBL36506	0.51
PRKAB1	PRKAB1	5564	DTC		METFORMIN	METFORMIN	METFORMIN	chembl:CHEMBL1431	4.69
FOLH1	Glutamate carboxypeptidase II	2346	TTD		4SCAR-PSMA	4SCAR-PSMA
FTO	FTO	79068	PharmGKB		mercaptopurine	mercaptopurine	MERCAPTOPURINE	chembl:CHEMBL1425	0.71
GUCY2D	3000	3000	GuideToPharmacology	activator	315661247	GUANYLYL CYCLASE-ACTIVATING PROTEIN 1
NFATC2	NFATC2	4773	PharmGKB		asparaginase	asparaginase	ASPARAGINASE	chembl:CHEMBL2108989	8.49
P2RX4	P2X purinoceptor 4	5025	TTD		P2X4 inhibitora	P2X4 inhibitora
F10	Coagulation factor Xa	2159	TTD		Emicizumab	Emicizumab	EMICIZUMAB	chembl:CHEMBL3833393	10.13
RARA	P10276	5914	TEND		TAMIBAROTENE	TAMIBAROTENE	TAMIBAROTENE	chembl:CHEMBL25202	4.62
KAT2A	KAT2A	2648	DTC		ANAZOLENE	ANAZOLENE	ANAZOLENE	chembl:CHEMBL1555467	0.1
ADAM17	6868	6868	GuideToPharmacology	inhibitor	178103981	ILOMASTAT	ILOMASTAT	chembl:CHEMBL19611	0.82
IL1B	IL1B	3553	NCI		BECLOMETHASONE DIPROPIONATE	BECLOMETHASONE DIPROPIONATE
DPP7	Dipeptidyl-peptidase 7	29952	TTD		CRWCYVOHVXAEMF-LBPRGKRZSA-N	CRWCYVOHVXAEMF-LBPRGKRZSA-N
MME	Neutral endopeptidase	4311	TTD		SLV-338	SLV-338
GRM6	2916	2916	GuideToPharmacology	antagonist	135651172	[3H]LY341495
QRFPR	84109	84109	GuideToPharmacology	agonist	178102518	QRFP26
TUBB4B	TUBB4B	10383	DTC		10,11-DIHYDROEPOTHILONE D	10,11-DIHYDROEPOTHILONE D	CHEMBL453818	chembl:CHEMBL453818	0.19
PROKR2	128674	128674	GuideToPharmacology	agonist	135651862	PROKINETICIN-2
RARB	HAP	5915	ChemblInteractions	agonist	CHEMBL464	ETRETINATE	ETRETINATE	chembl:CHEMBL464	1.82
BRD3	BRD3	8019	DTC		ALPRAZOLAM	ALPRAZOLAM	ALPRAZOLAM	chembl:CHEMBL661	0.53
KDM1A	23028	23028	GuideToPharmacology	inhibitor	178103603	NCL-1
STK16	8576	8576	GuideToPharmacology	inhibitor	249565890	COMPOUND 27 [PMID: 21123062]
MAP4K3	8491	8491	GuideToPharmacology	inhibitor	384403668	RIPK3 INHIBITOR 18
GRM7	2917	2917	GuideToPharmacology	agonist	135650507	L-AP4
PRB2	Proteasome	653247	TTD		MLN9708	MLN9708
NOS3	NOS3	4846	DTC		SUNITINIB	SUNITINIB	SUNITINIB	chembl:CHEMBL535	0.14
SUMO1	SUMO1	7341	DTC		NSC-60339	NSC-60339	CHEMBL1448793	chembl:CHEMBL1448793	0.42
GATA1	GATA1	2623	JAX-CKB		Daunorubicin	Daunorubicin	DAUNORUBICIN	chembl:CHEMBL178	0.99
CD37	Leukocyte antigen CD37	951	TTD		IMGN529	IMGN529	NARATUXIMAB EMTANSINE	chembl:CHEMBL2109268	31.83
UGT1A6	UGT1A6	54578	PharmGKB		risperidone	risperidone	RISPERIDONE	chembl:CHEMBL85	0.08
CPB2	Carboxypeptidase B2	1361	TTD		DS-1040	DS-1040
DKK1	DKK1	22943	NCI		PROTEASOME INHIBITOR	PROTEASOME INHIBITOR
CCL1	CCL1	6346	NCI		ANTISENSE OLIGONUCLEOTIDES	ANTISENSE OLIGONUCLEOTIDES
MVK	4598	4598	GuideToPharmacology	inhibitor	135651475	DIMETHYLALLYL DIPHOSPHATE
ELANE	Neutrophil elastase	1991	TTD		Peptide analog 67	Peptide analog 67
TUBB2A	P07437	7280	TdgClinicalTrial		ANHYDROVINBLASTIN	ANHYDROVINBLASTIN
NDUFS2	NDUFS2	4720	ChemblInteractions	inhibitor	CHEMBL3545135	NV-128	NV-128	chembl:CHEMBL3545135	0.42
ATP7A	ATP7A	538	NCI		PROGESTERONE	PROGESTERONE	PROGESTERONE	chembl:CHEMBL103	0.29
CACNG7	CACNG7	59284	ChemblInteractions	modulator	CHEMBL1628502	GABAPENTIN ENACARBIL	GABAPENTIN ENACARBIL	chembl:CHEMBL1628502	0.42
SLCO1B3	SLCO1B3	28234	PharmGKB		pravastatin	pravastatin	PRAVASTATIN	chembl:CHEMBL1144	0.15
VIPR2	7434	7434	GuideToPharmacology	agonist	135652009	BAY 55-9837
MLNR	2862	2862	GuideToPharmacology	agonist	135649877	ALEMCINAL	ALEMCINAL	chembl:CHEMBL300049	3.98
LTA4H	LTA4H	4048	NCI		ANTIINFLAMMATORY AGENTS	ANTIINFLAMMATORY AGENTS
RHOA	RHOA	387	PharmGKB		pravastatin	pravastatin	PRAVASTATIN	chembl:CHEMBL1144	0.91
GAPDH	GAPDH	2597	DTC		PURPUROGALLIN	PURPUROGALLIN	PURPUROGALLIN	chembl:CHEMBL66953	0.12
IRAK1	IRAK1	3654	DTC		GEFITINIB	GEFITINIB	GEFITINIB	chembl:CHEMBL939	0.05
EPHA2	EPHA2	1969	DTC		LITHOGLYCOCHOLATE	LITHOGLYCOCHOLATE	LITHOGLYCOCHOLATE	chembl:CHEMBL258818	7.07
ATP1A3	ATP1A3	478	ChemblInteractions	inhibitor	CHEMBL1751	DIGOXIN	DIGOXIN	chembl:CHEMBL1751	0.47
TFAP2A	TFAP2A	7020	NCI		HORMONES	HORMONES
CCND1	CCND1	595	PharmGKB		fluorouracil	fluorouracil	FLUOROURACIL	chembl:CHEMBL185	0.06
ALDH3A1	ALDH3A1	218	NCI		DISULFIRAM	DISULFIRAM	DISULFIRAM	chembl:CHEMBL964	0.54
DRD5	P21918	1816	TdgClinicalTrial		ETILEVODOPA	ETILEVODOPA	ETILEVODOPA	chembl:CHEMBL1823681	0.4
PSMA8	PSMA7L	143471	ChemblInteractions	inhibitor	CHEMBL3545432	IXAZOMIB CITRATE	IXAZOMIB CITRATE	chembl:CHEMBL3545432	0.34
SV2A	KIAA0736	9900	ChemblInteractions	modulator	CHEMBL1286	LEVETIRACETAM	LEVETIRACETAM	chembl:CHEMBL1286	22.73
SRSF10	Taste receptor	10772	TTD		Cynarin	Cynarin	CYNARIN	chembl:CHEMBL487258	63.65
SMN1	SMN1	6606	DTC		XANTHYLETIN	XANTHYLETIN	XANTHYLETIN	chembl:CHEMBL303846	0.16
ETV6	ETV6	2120	JAX-CKB		Lestaurtinib	Lestaurtinib	LESTAURTINIB	chembl:CHEMBL603469	1.06
TUBB4A	TUBB4A	10382	DTC		4-(PHENYLCARBAMOYL)BENZYLNITRATE	4-(PHENYLCARBAMOYL)BENZYLNITRATE	CHEMBL1795737	chembl:CHEMBL1795737	0.38
GABRB3	P28472	2562	TEND		CLORAZEPATE	CLORAZEPATE	CLORAZEPIC ACID	chembl:CHEMBL1213252	0.1
TAOK1	TAOK1	57551	DTC		PF-562271	PF-562271	PF-00562271	chembl:CHEMBL1084546	0.02
UMPS	UMPS	7372	PharmGKB		capecitabine	capecitabine	CAPECITABINE	chembl:CHEMBL1773	1.41
CASP5	ICH3	838	ChemblInteractions	inhibitor	CHEMBL197672	EMRICASAN	EMRICASAN	chembl:CHEMBL197672	5.3
PSMA7	PSMA7	5688	DTC		BORTEZOMIB	BORTEZOMIB	BORTEZOMIB	chembl:CHEMBL325041	0.57
KDM4C	Lysine-specific demethylase 4C	23081	TTD		Pyrido[1,2-a]indole-1.-carboxylic acid analog 4	Pyrido[1,2-a]indole-1.-carboxylic acid analog 4
AKT3	RAC-gamma serine/threonine-protein kinase	10000	TTD		BAY1125976	BAY1125976
LIMK1	LIMK1	3984	DTC		GO-6976	GO-6976	GO-6976	chembl:CHEMBL302449	0.06
SUMO2	SUMO2	6613	DTC		BITHIONOLOXIDE	BITHIONOLOXIDE	BITHIONOLOXIDE	chembl:CHEMBL1603949	4.55
NOS2	P35228	4843	TdgClinicalTrial		TILARGININE	TILARGININE	TILARGININE	chembl:CHEMBL256147	2.89
SLC2A4	SLC2A4	6517	NCI		TCDD	TCDD
PRRC2A	PRRC2A	7916	PharmGKB		carbamazepine	carbamazepine	CARBAMAZEPINE	chembl:CHEMBL108	0.9
GRIN2D	GluN2D	2906	ChemblInteractions	antagonist	CHEMBL1201023	ORPHENADRINE (CHLORIDE)	ORPHENADRINE HYDROCHLORIDE	chembl:CHEMBL1201023	0.1
ACAT1	P24752	38	TEND		SULFASALAZINE	SULFASALAZINE	SULFASALAZINE	chembl:CHEMBL421	13.26
IGFBP1	IGFBP1	3484	NCI		ORAL CONTRACEPTIVE	ORAL CONTRACEPTIVE
CFB	629	629	GuideToPharmacology	inhibitor	252166853	COMPOUND 51 [PMID: 19743866]
ORAI2	80228	80228	GuideToPharmacology	blocker	381118798	GSK-7975A
GATA4	GATA4	2626	DTC		NSC-85661	NSC-85661	CHEMBL1684098	chembl:CHEMBL1684098	25.46
CDH11	Osteoblast cadherin	1009	TTD		RG6125	RG6125
ATP5F1E	ATP5E	514	PharmGKB		glucocorticoids	glucocorticoids
F2	F2	2147	DTC		QUERCETIN	QUERCETIN	QUERCETIN	chembl:CHEMBL50	0.03
SETD2	Hypoxia-inducible factor 1	29072	TTD		PMID26882240-Compound-32	PMID26882240-Compound-32
PIK3R3	PIK3R3	8503	MyCancerGenome	inhibitor	BKM120	BKM120	BUPARLISIB	chembl:CHEMBL2017974	0.17
TDP1	TDP1	55775	DTC		ORTHO-PHTHALALDEHYDE	ORTHO-PHTHALALDEHYDE	ORTHO-PHTHALALDEHYDE	chembl:CHEMBL160145	0.17
PTPN11	PTPN11	5781	JAX-CKB		II-B08	II-B08
TNKS2	80351	80351	GuideToPharmacology	inhibitor	404859121	NVP鈥怲NKS656
DPYD	Dihydrothymine dehydrogenase	1806	TTD		Eniluracil	Eniluracil	ENILURACIL	chembl:CHEMBL355200	10.61
RAPGEF3	RAPGEF3	10411	DTC		8-BROMO-CAMP SODIUM	8-BROMO-CAMP SODIUM	CHEMBL1256796	chembl:CHEMBL1256796	0.96
AKT1S1	AKT1S1	84335	DTC		GEDATOLISIB	GEDATOLISIB	GEDATOLISIB	chembl:CHEMBL592445	1.1
PLIN1	PLIN1	5346	DTC		TOREMIFENE CITRATE	TOREMIFENE CITRATE	TOREMIFENE CITRATE	chembl:CHEMBL1200675	0.91
DYRK3	DYRK3	8444	DTC		PHA-767491	PHA-767491	CHEMBL225519	chembl:CHEMBL225519	0.09
UTS2R	2837	2837	GuideToPharmacology	antagonist	178100499	PALOSURAN	PALOSURAN	chembl:CHEMBL567303	18.19
FCGR3B	FCGR3B	2215	NCI		CHONDROITIN SULFATE	CHONDROITIN SULFATE
MICB	MICB	4277	PharmGKB		peginterferon alfa-2a	peginterferon alfa-2a
CCND3	CCND3	896	CIViC		PALBOCICLIB	PALBOCICLIB	PALBOCICLIB	chembl:CHEMBL189963	0.92
STK11	STK11	6794	JAX-CKB		Cisplatin	Cisplatin	CISPLATIN	chembl:CHEMBL11359	0.04
SCTR	6344	6344	GuideToPharmacology	agonist	135651884	SECRETIN	SECRETIN	chembl:CHEMBL3039582	42.43
BDKRB2	624	624	GuideToPharmacology	antagonist	135651328	WIN 64338
CACNG3	CACNG3	10368	ChemblInteractions	modulator	CHEMBL1628502	GABAPENTIN ENACARBIL	GABAPENTIN ENACARBIL	chembl:CHEMBL1628502	0.42
MAP3K9	4293	4293	GuideToPharmacology	inhibitor	310264738	CERDULATINIB	CERDULATINIB	chembl:CHEMBL3545284	1.77
IFNA2	Interferon-alpha 2	3440	TTD		Interferon alpha 2a	Interferon alpha 2a
PLCG1	PLCG1	5335	PharmGKB		propionic acid derivatives	propionic acid derivatives
PSORS1C1	PSORS1C1	170679	PharmGKB		etanercept	etanercept	ETANERCEPT	chembl:CHEMBL1201572	0.84
MEG3	MEG3	55384	PharmGKB		Platinum compounds	Platinum compounds
TXNRD1	Cytoplasmic thioredoxin reductase	7296	TTD		Metal complex derivative 3	Metal complex derivative 3
DOK5	DOK5	55816	PharmGKB		doxorubicin	doxorubicin	DOXORUBICIN	chembl:CHEMBL53463	0.14
SH2B1	SH2B1	25970	PharmGKB		valproic acid	valproic acid
IL13RA1	P78552	3597	TdgClinicalTrial		CINTREDEKIN BESUDOTOX	CINTREDEKIN BESUDOTOX
PDE5A	Phosphodiesterase 5A	8654	TTD		ICARIIN	ICARIIN	ICARIIN	chembl:CHEMBL553204	2.65
IKBKE	IKBKE	9641	DTC		AZD-1775	AZD-1775	ADAVOSERTIB	chembl:CHEMBL1976040	0.18
OPRM1	MOR1	4988	ChemblInteractions	antagonist	CHEMBL2103878	ODELEPRAN	ODELEPRAN	chembl:CHEMBL2103878	0.17
TUBA1B	TUBA1B	10376	DTC		MAYTANSINOL	MAYTANSINOL	MAYTANSINOL	chembl:CHEMBL214154	0.19
RPS6KA1	Ribosomal protein S6 kinase alpha-1	6195	TTD		1,6-diazanaphthalenes and pyrido[2,3-d] pyrimidine derivative 1	1,6-diazanaphthalenes and pyrido[2,3-d] pyrimidine derivative 1
KCNN2	3781	3781	GuideToPharmacology	blocker	135652258	LEI-DAB7
GALR2	8811	8811	GuideToPharmacology	agonist	178102743	GALP(3-32) (HUMAN)
BMP7	BMP7	655	PharmGKB		pegaspargase	pegaspargase	PEGASPARGASE	chembl:CHEMBL2108546	3.18
KDM6A	KDM6A	7403	OncoKB		Tazemetostat	Tazemetostat	TAZEMETOSTAT	chembl:CHEMBL3414621	12.73
APP	A4	351	ChemblInteractions		CHEMBL2109300	GSK-933776	GSK933776	chembl:CHEMBL2109300	6.16
PDE9A	PDE9A	5152	ChemblInteractions	inhibitor	CHEMBL628	PENTOXIFYLLINE	PENTOXIFYLLINE	chembl:CHEMBL628	0.62
ADH4	ADH4	127	NCI		ETHANOL	ETHANOL	ALCOHOL	chembl:CHEMBL545	1.48
CACNA2D2	KIAA0558	9254	ChemblInteractions	modulator	CHEMBL2103836	IMAGABALIN	IMAGABALIN	chembl:CHEMBL2103836	0.25
UGT1A9	UGT1A9	54600	PharmGKB		raltegravir	raltegravir	RALTEGRAVIR	chembl:CHEMBL254316	1.87
SMPD1	6609	6609	GuideToPharmacology	inhibitor	404859087	COMPOUND 21B [PMID: 31944697]
CHRNA2	Q15822	1135	TEND		ROCURONIUM	ROCURONIUM	ROCURONIUM	chembl:CHEMBL1201244	4.77
GHRL	GHRL	51738	NCI		RALOXIFENE	RALOXIFENE	RALOXIFENE	chembl:CHEMBL81	0.35
CRTC1	CRTC1	23373	ClearityFoundationClinicalTrial		XL765	XL765
IL6	IL6	3569	NCI		ARSENIC TRIOXIDE	ARSENIC TRIOXIDE
PIK3C2B	PIK3C2B	5287	MyCancerGenome	inhibitor	GDC-0941	GDC-0941	PICTILISIB	chembl:CHEMBL521851	0.14
CCN2	CTGF	1490	NCI		UVB	UVB
ROS1	ROS1	6098	CIViC		AZD3463	AZD3463
HTR3C	HTR3C	170572	ChemblInteractions	antagonist	CHEMBL3544952	RG3487	RG3487	chembl:CHEMBL3544952	2.12
INSRR	3645	3645	GuideToPharmacology	inhibitor	178103995	LINSITINIB	LINSITINIB	chembl:CHEMBL1091644	3.98
TBK1	TBK1	29110	DTC		DNDI1417467	DNDI1417467	CHEMBL1997335	chembl:CHEMBL1997335	0.17
EDN1	EDN1	1906	NCI		ANTIPLATELET AGENT	ANTIPLATELET AGENT
CBFB	CBFB	865	DTC		PURPUROGALLIN	PURPUROGALLIN	PURPUROGALLIN	chembl:CHEMBL66953	0.06
FGA	P02671	2243	TdgClinicalTrial		RECOMBINANT FACTOR IX FC FUSION PROTEIN	RECOMBINANT FACTOR IX FC FUSION PROTEIN
CSF2	CSF2	1437	NCI		LACTULOSE	LACTULOSE	LACTULOSE	chembl:CHEMBL296306	0.78
TUBB3	TUBB3	10381	DTC		NSC-751382	NSC-751382	CHEMBL1935538	chembl:CHEMBL1935538	0.18
OXER1	165140	165140	GuideToPharmacology	antagonist	178102795	5-(6-CHLORO-2-HEXYL-1H-INDOL-1-YL)-5-OXO-VALERIC ACID
MSTN	GDF8	2660	ChemblInteractions	inhibitor	CHEMBL2108051	STAMULUMAB	STAMULUMAB	chembl:CHEMBL2108051	31.83
MKNK1	MKNK1	8569	DTC		CGP-57380	CGP-57380	CHEMBL1240885	chembl:CHEMBL1240885	42.43
NOS1	NOS1	4842	NCI		DHEA	DHEA	PRASTERONE	chembl:CHEMBL90593	0.18
POR	POR	5447	PharmGKB		sirolimus	sirolimus	SIROLIMUS	chembl:CHEMBL413	0.28
MGLL	Monoglyceride lipase	11343	TTD		Carbamate derivative 16	Carbamate derivative 16
SLCO1C1	53919	53919	GuideToPharmacology	inhibitor	178101174	PROBENECID	PROBENECID	chembl:CHEMBL897	1.99
CDK3	1018	1018	GuideToPharmacology	inhibitor	315661180	TG02	ZOTIRACICLIB	chembl:CHEMBL1944698	1.93
TGFB2	Transforming growth factor beta 2	7042	TTD		FANG vaccine	FANG vaccine
BDKRB1	623	623	GuideToPharmacology	antagonist	135652338	NPC 18565
MAP3K14	9020	9020	GuideToPharmacology	inhibitor	374883851	NIK SMI1
IL2RB	3560	3560	GuideToPharmacology	agonist	404859106	BEMPEGALDESLEUKIN	BEMPEGALDESLEUKIN	chembl:CHEMBL4298058	10.61
CHRNG	ACHRG	1146	ChemblInteractions	antagonist	CHEMBL1200629	VECURONIUM BROMIDE	VECURONIUM BROMIDE	chembl:CHEMBL1200629	0.91
GRIK3	Q13003	2899	TdgClinicalTrial		TEZAMPANEL	TEZAMPANEL	TEZAMPANEL	chembl:CHEMBL14935	3.54
COIL	COIL	8161	NCI		EGCG	EGCG	EPIGALOCATECHIN GALLATE	chembl:CHEMBL297453	4.9
CSF2RA	GMCSFR-alpha	1438	TTD		AFTVac	AFTVac
PIN1	PIN1	5300	DTC		PURPURIN	PURPURIN	PURPURIN	chembl:CHEMBL294264	0.14
IGF2	Insulin-like growth factor-II	3481	TTD		Xentuzumab	Xentuzumab	XENTUZUMAB	chembl:CHEMBL4297850	2.27
MTNR1A	4543	4543	GuideToPharmacology	agonist	135650375	IIK7
KCNQ5	KCNQ5	56479	PharmGKB		irinotecan	irinotecan	IRINOTECAN	chembl:CHEMBL481	0.24
MIR27A	MIR27A	407018	PharmGKB		capecitabine	capecitabine	CAPECITABINE	chembl:CHEMBL1773	4.42
CD83	CD83	9308	NCI		CD40L	CD40L
ITGB6	3694	3694	GuideToPharmacology	inhibitor	385612210	COMPOUND 7 [PMID: 31381331]
RXFP3	51289	51289	GuideToPharmacology	allosteric modulator	252166555	135PAM1
MOBP	MOBP	4336	PharmGKB		creatine	creatine	CREATINE	chembl:CHEMBL283800	127.3
DGAT1	Diacylglycerol acyltransferase 1	8694	TTD		Pyridine-amide derivative 1	Pyridine-amide derivative 1
PMEL	Melanocytes lineage-specific antigen GP100	6490	TTD		Melanoma vaccine	Melanoma vaccine
TRPV4	Transient receptor potential cation channel V4	59341	TTD		GSK2798745	GSK2798745	GSK2798745	chembl:CHEMBL3707225	63.65
NTF3	NTF3	4908	NCI		COLCHICINE	COLCHICINE	COLCHICINE	chembl:CHEMBL107	0.16
PDGFB	Platelet-derived growth factor B	5155	TTD		GAM-501	GAM-501
CRHR1	1394	1394	GuideToPharmacology	antagonist	178100478	ANTALARMIN	ANTALARMIN	chembl:CHEMBL296641	5.3
IL12A	P29459	3592	TdgClinicalTrial		BRIAKINUMAB	BRIAKINUMAB	BRIAKINUMAB	chembl:CHEMBL1742995	10.61
STAT5B	P51692	6777	TEND		DASATINIB	DASATINIB	DASATINIB	chembl:CHEMBL1421	1.18
MDM4	MDM4	4194	CIViC		NIVOLUMAB	NIVOLUMAB	NIVOLUMAB	chembl:CHEMBL2108738	1.7
MS4A1	Leukocyte surface antigen Leu-16	931	TTD		CD20Bi aATC	CD20Bi aATC
CYP4B1	CYP4B1	1580	PharmGKB		thalidomide	thalidomide	THALIDOMIDE	chembl:CHEMBL468	1.82
ADCYAP1R1	117	117	GuideToPharmacology	agonist	135651849	PACAP-27
PSMC5	PSMC5	5705	MyCancerGenome	inhibitor	CARFILZOMIB	CARFILZOMIB	CARFILZOMIB	chembl:CHEMBL451887	0.89
TSHB	TSHB	7252	NCI		OESTROGENS	OESTROGENS
AOX1	AOX1	316	PharmGKB		azathioprine	azathioprine	AZATHIOPRINE	chembl:CHEMBL1542	1.02
KCNC2	KCNC2	3747	ChemblInteractions	blocker	CHEMBL1200728	GUANIDINE HYDROCHLORIDE	GUANIDINE HYDROCHLORIDE	chembl:CHEMBL1200728	0.41
LPAR3	Lysophosphatidate-3 receptor	23566	TTD		SAR-100842	SAR-100842
IL4R	IL4R	3566	PharmGKB		Hepatitis vaccines	Hepatitis vaccines
CAPN10	CAPN10	11132	PharmGKB		tacrolimus	tacrolimus	TACROLIMUS	chembl:CHEMBL269732	1.87
BRD2	6046	6046	GuideToPharmacology	inhibitor	187051820	I-BET151
TASP1	55617	55617	GuideToPharmacology	inhibitor	252827510	YZM18
NFKB2	Nuclear factor NF-kappa-B	4791	TTD		N-quinolin-benzene sulphonamide derivative 1	N-quinolin-benzene sulphonamide derivative 1
RBX1	RNF75	9978	ChemblInteractions	inhibitor	CHEMBL468	THALIDOMIDE	THALIDOMIDE	chembl:CHEMBL468	0.3
P2RY11	P2RY11	5032	DTC		ISO-IANTHERAN A	ISO-IANTHERAN A	ISO-IANTHERAN A	chembl:CHEMBL240681	7.07
ABCC8	Q09428	6833	TdgClinicalTrial		GLYBURIDE	GLYBURIDE	GLYBURIDE	chembl:CHEMBL472	2.08
FABP4	Fatty acid-binding protein 4	2167	TTD		PMID27109571-Compound-25	PMID27109571-Compound-25
PTGER3	Prostaglandin E2 receptor EP3	5733	TTD		PGF2alpha	PGF2alpha
PSENEN	PEN2	55851	ChemblInteractions	inhibitor	CHEMBL1090771	AVAGACESTAT	AVAGACESTAT	chembl:CHEMBL1090771	2.02
PSMD4	PSMD4	5710	NCI		PROTEASOME INHIBITOR	PROTEASOME INHIBITOR
NDUFS8	NDUFS8	4728	ChemblInteractions	inhibitor	CHEMBL3545135	NV-128	NV-128	chembl:CHEMBL3545135	0.42
CAMK2G	CAMK2G	818	DTC		LINIFANIB	LINIFANIB	LINIFANIB	chembl:CHEMBL223360	0.05
MAP3K5	Apoptosis signal-regulating kinase 1	4217	TTD		GS-4997	GS-4997	SELONSERTIB	chembl:CHEMBL3916717	95.48
ARG1	ARG1	383	PharmGKB		sodium benzoate / sodium phenylacetate	sodium benzoate / sodium phenylacetate
KCNN4	IK1	3783	ChemblInteractions		CHEMBL1371	CHLORZOXAZONE	CHLORZOXAZONE	chembl:CHEMBL1371	7.64
TRPC7	57113	57113	GuideToPharmacology	blocker	374883855	SH045
CD248	Endosialin	57124	TTD		OntecizumabAmatuximab	OntecizumabAmatuximab
ACP3	P15309	55	TdgClinicalTrial		MVA-BN	MVA-BN
CTSC	1075	1075	GuideToPharmacology	inhibitor	252166823	COMPOUND 3D [PMID: 3941405]
HAS3	HAS3	3038	NCI		HYDROCORTISONE	HYDROCORTISONE	HYDROCORTISONE	chembl:CHEMBL389621	3.35
BCL2L1	Apoptosis regulator Bcl-xL	598	TTD		Indole-based analog 2	Indole-based analog 2
ATP2A1	Sarcoplasmic/endoplasmic reticulum calcium ATPase	487	TTD		Artesunate	Artesunate	ARTESUNATE	chembl:CHEMBL361497	1.01
ROCK1	ROCK1	6093	ChemblInteractions	inhibitor	CHEMBL3545065	VEROSUDIL	VEROSUDIL	chembl:CHEMBL3545065	4.24
PDGFC	PDGFC	56034	MyCancerGenomeClinicalTrial	inhibitor	SUNITINIB	SUNITINIB	SUNITINIB	chembl:CHEMBL535	1.59
NDUFAF3	C3orf60	25915	ChemblInteractions	inhibitor	CHEMBL3545320	ME-344	ME-344	chembl:CHEMBL3545320	0.42
PTMA	P06454	5757	TdgClinicalTrial		THYMALFASIN	THYMALFASIN	THYMALFASIN	chembl:CHEMBL2103979	63.65
PPAT	GPAT	5471	ChemblInteractions	inhibitor	CHEMBL1542	AZATHIOPRINE	AZATHIOPRINE	chembl:CHEMBL1542	1.27
TUBB2B	TUBB2B	347733	DTC		NSC-751382	NSC-751382	CHEMBL1935538	chembl:CHEMBL1935538	0.18
GPR12	GPR12	2835	DTC		NEOCYCLOCITRINOL B	NEOCYCLOCITRINOL B	NEOCYCLOCITRINOL B	chembl:CHEMBL497296	31.83
HNF4A	HNF4A	3172	NCI		ALPHA INTERFERON	ALPHA INTERFERON	CETUXIMAB	chembl:CHEMBL1201577	0.2
SSTR5	6755	6755	GuideToPharmacology	agonist	135652056	CGP 23996
STING1	340061	340061	GuideToPharmacology	agonist	381118902	ADU-S100	ADU-S100	chembl:CHEMBL4297688	127.3
ACADSB	P45954	36	TdgClinicalTrial		VALPROIC ACID	VALPROIC ACID
PPARA	Peroxisome proliferator-activated receptor alpha	5465	TTD		GFT14	GFT14
HPN	P05981	3249	TEND		BENTIROMIDE	BENTIROMIDE	BENTIROMIDE	chembl:CHEMBL1200368	190.95
TPH1	TPH1	7166	PharmGKB		antidepressants	antidepressants
ASIC1	41	41	GuideToPharmacology	blocker	381744987	PI-HEXATOXIN-HI1A
GRB2	P62993	2885	TdgClinicalTrial		LIPOSOMAL GRB-2	LIPOSOMAL GRB-2
GALNS	N-acetylgalactosamine 6 sulfatase	2588	TTD		BMN-110	BMN-110	ELOSULFASE ALFA	chembl:CHEMBL2108676	63.65
TNK2	TNK2	10188	DTC		CYC-116	CYC-116	CYC-116	chembl:CHEMBL482967	0.03
IL6R	IL6R	3570	MyCancerGenome		TOCILIZUMAB	TOCILIZUMAB	TOCILIZUMAB	chembl:CHEMBL1237022	17.68
CYP27A1	CYP27A1	1593	NCI		HORMONES	HORMONES
TTK	7272	7272	GuideToPharmacology	inhibitor	315661313	COMPOUND 27F [PMID: 25625617]
CA7	766	766	GuideToPharmacology	inhibitor	178103455	TOPIRAMATE	TOPIRAMATE	chembl:CHEMBL220492	0.11
FCER1G	P30273	2207	TdgClinicalTrial		R112	R112
PRF1	PRF1	5551	NCI		IL-2	IL-2	ALDESLEUKIN	wikidata:Q20801763	2.45
BIRC2	Q13490	329	TdgClinicalTrial		HGS1029	HGS1029
NPFFR1	64106	64106	GuideToPharmacology	agonist	178100845	[3H]NPVF
CYSLTR2	57105	57105	GuideToPharmacology	agonist	135651514	LTE4
BACE2	25825	25825	GuideToPharmacology	inhibitor	223366184	COMPOUND J [PMID: 21907142]
KCNA5	KCNA5	3741	NCI		LORATADINE	LORATADINE	LORATADINE	chembl:CHEMBL998	0.42
CASP4	ICH2	837	ChemblInteractions	inhibitor	CHEMBL197672	EMRICASAN	EMRICASAN	chembl:CHEMBL197672	5.3
RAPGEF4	RAPGEF4	11069	DTC		MYRICETIN	MYRICETIN	MYRICETIN	chembl:CHEMBL164	0.04
BMPR1A	657	657	GuideToPharmacology	inhibitor	249565824	COMPOUND 13R [PMID: 23639540]
IL4	IL4	3565	PharmGKB		aspirin	aspirin	ASPIRIN	chembl:CHEMBL25	0.44
SLCO1B1	SLCO1B1	10599	PharmGKB		rifampin	rifampin	RIFAMPIN	chembl:CHEMBL374478	0.4
RYR1	RYR1	6261	PharmGKB		enflurane	enflurane	ENFLURANE	chembl:CHEMBL1257	13.99
CREBBP	CREBBP	1387	DTC		TRIAZOLAM	TRIAZOLAM	TRIAZOLAM	chembl:CHEMBL646	0.21
CD4	T-cell surface glycoprotein CD4	920	TTD		Protein vaccines	Protein vaccines
GSTT1	GSTT1	2952	NCI		PACLITAXEL	PACLITAXEL	PACLITAXEL	chembl:CHEMBL428647	0.13
TBXAS1	P24557	6916	TdgClinicalTrial		NV-52	NV-52
PSMD3	PSMD3	5709	MyCancerGenome	inhibitor	BORTEZOMIB	BORTEZOMIB	BORTEZOMIB	chembl:CHEMBL325041	0.71
PSMB1	PSC5	5689	ChemblInteractions	inhibitor	CHEMBL371405	MARIZOMIB	MARIZOMIB	chembl:CHEMBL371405	0.53
CHRNA9	55584	55584	GuideToPharmacology	antagonist	178100790	螒-BUNGAROTOXIN
RBBP9	10741	10741	GuideToPharmacology	inhibitor	252166808	ALA(1-NAPH)-PRO-CN
GAA	GAA	2548	DTC		CID 667285	CID 667285	CHEMBL267160	chembl:CHEMBL267160	0.23
S1PR4	8698	8698	GuideToPharmacology	agonist	135649942	COMPOUND 26 [PMID: 16190743]
CYP24A1	CYP24A1	1591	PharmGKB		tenofovir disoproxil fumarate	tenofovir disoproxil fumarate
PTPN22	PTPN22	26191	DTC		GNF-PF-2272	GNF-PF-2272	CHEMBL601757	chembl:CHEMBL601757	0.33
LTF	Lactotransferrin	4057	TTD		HLF 1-11	HLF 1-11
CYP26C1	Q6V0L0	340665	TdgClinicalTrial		TALAROZOLE	TALAROZOLE	TALAROZOLE	chembl:CHEMBL459505	15.91
SCN7A	SCN6A	6332	ChemblInteractions	blocker	CHEMBL1200440	MEPIVACAINE HYDROCHLORIDE	MEPIVACAINE HYDROCHLORIDE	chembl:CHEMBL1200440	0.12
MC3R	4159	4159	GuideToPharmacology	agonist	135651610	螒-MSH
PSMC1	PSMC1	5700	ChemblInteractions	inhibitor	CHEMBL3545432	IXAZOMIB CITRATE	IXAZOMIB CITRATE	chembl:CHEMBL3545432	0.42
PTK2	FAK	5747	ChemblInteractions	inhibitor	CHEMBL1084546	PF-562271	PF-00562271	chembl:CHEMBL1084546	0.12
POLD1	POLD	5424	ChemblInteractions	inhibitor	CHEMBL1637	GEMCITABINE HYDROCHLORIDE	GEMCITABINE HYDROCHLORIDE	chembl:CHEMBL1637	1.82
CD40	CD40L receptor	958	TTD		BI 655064	BI 655064
PSMD2	Q13200	5708	TEND		BORTEZOMIB	BORTEZOMIB	BORTEZOMIB	chembl:CHEMBL325041	1.06
SCN1B	Q07699	6324	TdgClinicalTrial		ZONISAMIDE	ZONISAMIDE	ZONISAMIDE	chembl:CHEMBL750	22.14
PTBP1	PTBP1	5725	DTC		MMV085203	MMV085203	CHEMBL586031	chembl:CHEMBL586031	0.82
TNNC2	TNNC2	7125	ChemblInteractions	activator	CHEMBL3039529	TIRASEMTIV	TIRASEMTIV	chembl:CHEMBL3039529	21.22
MMP12	Matrix metalloproteinase-12	4321	TTD		PMID29130358-Compound-Figure17(12)	PMID29130358-Compound-Figure17(12)
TACR3	6870	6870	GuideToPharmacology	antagonist	135650800	PD157672
TMSB10	TMSB10	9168	NCI		RETINOIDS	RETINOIDS
LPL	LPL	4023	NCI		NADOLOL	NADOLOL	NADOLOL	chembl:CHEMBL649	1.41
TAC1	TAC1	6863	NCI		GINGER	GINGER	GINGER	chembl:CHEMBL2108465	2.89
ATAT1	ATAT1	79969	PharmGKB		gemcitabine	gemcitabine	GEMCITABINE	chembl:CHEMBL888	0.79
NPM1	NPM1	4869	JAX-CKB		N/A	N/A
SHMT1	SHMT1	6470	PharmGKB		fluorouracil	fluorouracil	FLUOROURACIL	chembl:CHEMBL185	0.24
CTLA4	CTLA4	1493	PharmGKB		Antiinflammatory agents, non-steroids	Antiinflammatory agents, non-steroids
MSLN	Mesothelin	10232	TTD		CAR-T cells targeting Mesothelin	CAR-T cells targeting Mesothelin
SGPL1	8879	8879	GuideToPharmacology	inhibitor	252166675	COMPOUND 31 [PMID: 24809814]
MMP13	Matrix metalloproteinase-13	4322	TTD		Curcumin	Curcumin	CURCUMIN	chembl:CHEMBL116438	0.13
MAP3K1	MAP3K1	4214	PharmGKB		cisplatin	cisplatin	CISPLATIN	chembl:CHEMBL11359	0.11
TRPM4	54795	54795	GuideToPharmacology	blocker	135651426	ADENOSINE	ADENOSINE	chembl:CHEMBL477	1.16
ERAP1	ERAP1	51752	DTC		TCMDC-124377	TCMDC-124377	CHEMBL531269	chembl:CHEMBL531269	3.54
FAM178B	FAM178B	51252	PharmGKB		lithium	lithium	LITHIUM	chembl:CHEMBL2146126	2.77
SRI	SRI	6717	NCI		ADM	ADM
MAZ	MAZ	4150	NCI		IL-1	IL-1
ASIC3	9311	9311	GuideToPharmacology	blocker	135652747	ZN2+
NT5C1A	NT5C1A	84618	PharmGKB		fluorouracil	fluorouracil	FLUOROURACIL	chembl:CHEMBL185	0.4
REN	P00797	5972	TdgClinicalTrial		SPP635	SPP635
PTH2R	5746	5746	GuideToPharmacology	agonist	135652615	[TRP23,TYR36]PTHRP-(1-36)-NH2 (HUMAN)
CDK5	CDK5	1020	DTC		(RS)-ROSCOVITINE	(RS)-ROSCOVITINE	(RS)-ROSCOVITINE	chembl:CHEMBL52387	0.11
SLCO2A1	SLCO2A1	6578	PharmGKB		Thiazides, plain	Thiazides, plain
CCN1	CYR61	3491	NCI		ANTISENSE OLIGONUCLEOTIDES	ANTISENSE OLIGONUCLEOTIDES
TFF2	Serine protease unspecific	7032	TTD		VT-111a	VT-111a
FFAR2	2867	2867	GuideToPharmacology	agonist	178100426	(S)-4-CMTB
PRKAA1	PRKAA1	5562	DTC		ENTRECTINIB	ENTRECTINIB	ENTRECTINIB	chembl:CHEMBL1983268	0.04
EIF4H	EIF4H	7458	DTC		GNF-PF-4618	GNF-PF-4618	CHEMBL585964	chembl:CHEMBL585964	31.83
PIGM	PIGM	93183	PharmGKB		methylphenidate	methylphenidate	METHYLPHENIDATE	chembl:CHEMBL796	2.83
BCR	BCR	613	PharmGKB		nilotinib	nilotinib	NILOTINIB	chembl:CHEMBL255863	0.88
IL1A	Interleukin-1 alpha	3552	TTD		Xilonix	Xilonix	BERMEKIMAB	chembl:CHEMBL2109653	21.22
ABCG8	ABCG8	64241	PharmGKB		atorvastatin	atorvastatin	ATORVASTATIN	chembl:CHEMBL1487	4.24
MPO	MPO	4353	NCI		XANTHINE OXIDASE INHIBITOR	XANTHINE OXIDASE INHIBITOR
GSR	GSR	2936	NCI		VITAMIN E	VITAMIN E
CELA1	Pancreatic elastase 1	1990	TTD		Alpha 1-PI	Alpha 1-PI
GNRHR	GRHR	2798	ChemblInteractions	antagonist	CHEMBL3544948	KLH-2109	LINZAGOLIX	chembl:CHEMBL3668014	3.54
APOA1	P02647	335	TdgClinicalTrial		RVX-208	RVX-208	APABETALONE	chembl:CHEMBL2393130	3.98
STAT4	STAT4	6775	NCI		IL-2	IL-2	ALDESLEUKIN	wikidata:Q20801763	2.45
PSMD6	KIAA0107	9861	ChemblInteractions	inhibitor	CHEMBL451887	CARFILZOMIB	CARFILZOMIB	chembl:CHEMBL451887	1.12
PTPN7	PTPN7	5778	DTC		PROSTAGLANDIN A2	PROSTAGLANDIN A2	PROSTAGLANDIN A2	chembl:CHEMBL1084643	0.96
SUCNR1	56670	56670	GuideToPharmacology	agonist	340590261	CIS-EPOXYSUCCINIC ACID
CCR1	C-C chemokine receptor type 1	1230	TTD		AVE1701	AVE1701
GSTM1	GSTM1	2944	NCI		CAROTENOID	CAROTENOID
EYA2	EYA2	2139	DTC		SJ000018309	SJ000018309	CHEMBL591363	chembl:CHEMBL591363	0.53
GJD2	57369	57369	GuideToPharmacology	inhibitor	178101095	OCTANOL	OCTANOL	chembl:CHEMBL26215	1.52
TNFRSF10B	DR5	8795	ChemblInteractions	agonist	CHEMBL2107846	DULANERMIN	DULANERMIN	chembl:CHEMBL2107846	13.64
PCSK7	9159	9159	GuideToPharmacology	inhibitor	252166868	FURIN INHIBITOR PEPTIDE
DPP9	Dipeptidyl peptidase 9	91039	TTD		Thiomorpholine derivative 2	Thiomorpholine derivative 2
GUCY1A1	GUC1A3	2982	ChemblInteractions	activator	CHEMBL730	NITROGLYCERIN	NITROGLYCERIN	chembl:CHEMBL730	1.06
STAT1	Signal transducer and activator of transcription 1	6772	TTD		PMID26394986-Compound-10	PMID26394986-Compound-10
C3AR1	719	719	GuideToPharmacology	agonist	178100747	E7
NECTIN4	81607	81607	GuideToPharmacology	antibody	405067331	ENFORTUMAB VEDOTIN
AIFM1	AIFM1	9131	NCI		HSP70	HSP70
CYP3A43	CYP3A43	64816	NCI		MELATONIN	MELATONIN	MELATONIN	chembl:CHEMBL45	0.67
CA9	G250	768	ChemblInteractions		CHEMBL3707297	CG250 177LU	CG250 177LU	chembl:CHEMBL3707297	5.79
TLE3	TLE3	7090	ClearityFoundationBiomarkers		DOCETAXEL	DOCETAXEL	DOCETAXEL	chembl:CHEMBL92	0.4
CASP7	CASP7	840	DTC		GOSSYPOL	GOSSYPOL	GOSSYPOL	chembl:CHEMBL51483	0.07
DNER	Bromodomain and extraterminal domain protein	92737	TTD		Dihydropyrido pyrazinone compound 1	Dihydropyrido pyrazinone compound 1
GABPA	GABPA	2551	NCI		QUERCETIN	QUERCETIN	QUERCETIN	chembl:CHEMBL50	0.54
UBA2	UBA2	10054	DTC		LOBARIC ACID	LOBARIC ACID	LOBARIC ACID	chembl:CHEMBL551842	0.53
NQO2	NQO2	4835	DTC		NSC-640559	NSC-640559	CHEMBL1287866	chembl:CHEMBL1287866	4.24
CALCA	Potassium channel unspecific	796	TTD		Nateglinide	Nateglinide	NATEGLINIDE	chembl:CHEMBL783	0.3
CCKAR	Cholecystokinin receptor type A	886	TTD		proglumide	proglumide	PROGLUMIDE	chembl:CHEMBL316561	7.96
RPS6KA4	RPS6KA4	8986	DTC	inhibitor	HESPERADIN	HESPERADIN	HESPERADIN	chembl:CHEMBL514409	0.8
IFNL4	IFNL4	101180976	PharmGKB		peginterferon alfa-2a	peginterferon alfa-2a
DHRS9	DHRS9	10170	DTC		(+)-ISOZONARONE	(+)-ISOZONARONE	CHEMBL459574	chembl:CHEMBL459574	18.19
RYR2	Ryanodine receptor	6262	TTD		Dantrolene	Dantrolene	DANTROLENE	chembl:CHEMBL1201288	0.71
IFNL3	IFNL3	282617	PharmGKB		dasabuvir / ombitasvir / paritaprevir / ritonavir	dasabuvir / ombitasvir / paritaprevir / ritonavir
CCL8	CCL8	6355	NCI		IL-1	IL-1
TXNDC11	TXNDC11	51061	PharmGKB		hydrochlorothiazide	hydrochlorothiazide	HYDROCHLOROTHIAZIDE	chembl:CHEMBL435	1.77
SMARCA2	SMARCA2	6595	DTC		GNF-PF-3736	GNF-PF-3736	CHEMBL583824	chembl:CHEMBL583824	5.3
PAK1	PAK1	5058	DTC		ILORASERTIB	ILORASERTIB	ILORASERTIB	chembl:CHEMBL1980297	0.06
CHRNA1	1134	1134	GuideToPharmacology	agonist	178100830	SUCCINYLCHOLINE	SUXAMETHONIUM	chembl:CHEMBL703	0.53
TYRO3	TYRO3	7301	DTC		TOZASERTIB	TOZASERTIB	TOZASERTIB	chembl:CHEMBL572878	0.05
LYN	4067	4067	GuideToPharmacology	inhibitor	178102666	SU6656
STK3	STK3	6788	DTC		ALSTERPAULLONE	ALSTERPAULLONE	ALSTERPAULLONE	chembl:CHEMBL50894	0.05
ADCY6	112	112	GuideToPharmacology	inhibitor	178101917	NKY80
ADCY5	ADCY5	111	DTC		NSC-270718	NSC-270718	CHEMBL401844	chembl:CHEMBL401844	31.83
ADRA1B	147	147	GuideToPharmacology	agonist	135651527	(-)-NORADRENALINE
APBB1	Ribonucleotide reductase	322	TTD		G-207 virus construct	G-207 virus construct
SIGMAR1	Opioid receptor sigma 1	10280	TTD		Isoindoline derivative 1	Isoindoline derivative 1
AREG	AREG	374	PharmGKB		capecitabine	capecitabine	CAPECITABINE	chembl:CHEMBL1773	0.71
PLG	P00747	5340	TdgClinicalTrial		ALTEPLASE	ALTEPLASE	ALTEPLASE	chembl:CHEMBL1201593	1.16
HP	HP	3240	NCI		HEPATITIS B VACCINE	HEPATITIS B VACCINE
KCNH7	ERG3	90134	ChemblInteractions	blocker	CHEMBL113461	TEDISAMIL	TEDISAMIL	chembl:CHEMBL2111110	0.41
CYB5R2	CYB5R2	51700	PharmGKB		metoclopramide	metoclopramide	METOCLOPRAMIDE	chembl:CHEMBL86	1.77
TJP1	TJP1	7082	PharmGKB		risperidone	risperidone	RISPERIDONE	chembl:CHEMBL85	0.25
DIABLO	DIABLO	56616	NCI		CEPHALOSTATIN	CEPHALOSTATIN
CPOX	CPOX	1371	FDA		Givosiran	Givosiran	GIVOSIRAN	chembl:CHEMBL4297760	42.43
EML4	EML4	27436	JAX-CKB		TAE226	TAE226
PRL	PRL	5617	NCI		PHENOBARBITAL	PHENOBARBITAL	PHENOBARBITAL	chembl:CHEMBL40	0.1
MYH7	MYHCB	4625	ChemblInteractions	activator	CHEMBL1800955	OMECAMTIV MECARBIL	OMECAMTIV MECARBIL	chembl:CHEMBL1800955	9.09
CASP9	CASP9	842	DTC		AICAR	AICAR	CHEMBL483849	chembl:CHEMBL483849	10.61
VIP	VIP	7432	NCI		AZASERINE	AZASERINE	AZASERINE	chembl:CHEMBL1095699	3.64
NDUFB4	NDUFB4	4710	ChemblInteractions	inhibitor	CHEMBL3545320	ME-344	ME-344	chembl:CHEMBL3545320	0.42
PTPRC	PTPRC	5788	NCI		PREDNISONE	PREDNISONE	PREDNISONE	chembl:CHEMBL635	0.33
CSNK1D	CSNK1D	1453	DTC		TAK-715	TAK-715	TAK-715	chembl:CHEMBL363648	0.12
STS	Steryl-sulfatase	412	TTD		STX-140	STX-140
KCNN1	3780	3780	GuideToPharmacology	activator	318164832	GW542573X
MLANA	MART-1 melanoma antigen	2315	TTD		MKC-1106-MT	MKC-1106-MT
PGC	P20142	5225	TdgClinicalTrial		ECABET	ECABET	ECABET	chembl:CHEMBL2104585	31.83
HGF	Hepatocyte growth factor	3082	TTD		Ficlatuzumab	Ficlatuzumab	FICLATUZUMAB	chembl:CHEMBL1743018	13.26
M6PR	Mannose-6-phosphate receptor	4074	TTD		Alglucosidase alfa	Alglucosidase alfa
TLR3	7098	7098	GuideToPharmacology	agonist	178101742	POLY(I:C)
HIPK4	HIPK4	147746	DTC		GEFITINIB	GEFITINIB	GEFITINIB	chembl:CHEMBL939	0.06
SCAP	SCAP	22937	PharmGKB		simvastatin	simvastatin	SIMVASTATIN	chembl:CHEMBL1064	1.18
DNMT3A	DNMT3A	1788	JAX-CKB		N/A	N/A
ARRB1	ARRB1	408	DTC		EBSELEN	EBSELEN	EBSELEN	chembl:CHEMBL51085	1.82
SLC9A3	SLC9A3	6550	NCI		GLUCOCORTICOID	GLUCOCORTICOID
RIPK1	RIPK1	8737	NCI		RESVERATROL	RESVERATROL	RESVERATROL	chembl:CHEMBL165	0.88
KCNS3	KCNS3	3790	ChemblInteractions	blocker	CHEMBL284348	DALFAMPRIDINE	DALFAMPRIDINE	chembl:CHEMBL284348	0.37
KCNH1	3756	3756	GuideToPharmacology	blocker	135650345	HALOPERIDOL	HALOPERIDOL	chembl:CHEMBL54	0.07
EIF4A1	EIF4A1	1973	DTC		HIPPURISTANOL	HIPPURISTANOL	HIPPURISTANOL	chembl:CHEMBL1098427	63.65
HDAC5	HDAC5	10014	DTC		MOCETINOSTAT	MOCETINOSTAT	MOCETINOSTAT	chembl:CHEMBL272980	0.52
MC2R	4158	4158	GuideToPharmacology	agonist	178100617	[125I]ACTH-(1-24)
LSS	4047	4047	GuideToPharmacology	inhibitor	178103323	COMPOUND 4 [PMID: 22533316]
PDF	Polypeptide deformylase	64146	TTD		Ustekinumab	Ustekinumab	USTEKINUMAB	chembl:CHEMBL1201835	0.91
HSD11B2	Corticosteroid 11-beta-dehydrogenase 2	3291	TTD		RG-7234	RG-7234
TNFRSF14	8764	8764	GuideToPharmacology		178101763	LIGHT
NTSR1	NTRR	4923	ChemblInteractions	antagonist	CHEMBL506981	REMINERTANT	REMINERTANT	chembl:CHEMBL506981	13.64
TAF1	6872	6872	GuideToPharmacology	inhibitor	336446910	BAY-299
PSMA6	PROS27	5687	ChemblInteractions	inhibitor	CHEMBL451887	CARFILZOMIB	CARFILZOMIB	chembl:CHEMBL451887	0.89
UGT1A8	UGT1A8	54576	PharmGKB		febuxostat	febuxostat	FEBUXOSTAT	chembl:CHEMBL1164729	0.96
CMKLR1	1240	1240	GuideToPharmacology	agonist	178100428	CHEMERIN C-TERMINAL PEPTIDE
ACTB	ACTB	60	NCI		ETHINYLESTRADIOL	ETHINYLESTRADIOL	ETHINYL ESTRADIOL	chembl:CHEMBL691	5.3
MTTP	Microsomal triglyceride transfer protein	4547	TTD		BMS-201038	BMS-201038	LOMITAPIDE MESYLATE	chembl:CHEMBL2105662	7.96
EPHX2	2053	2053	GuideToPharmacology	inhibitor	178103826	OXAPROZIN	OXAPROZIN	chembl:CHEMBL1071	2.65
CPT2	P23786	1376	TEND		PERHEXILINE	PERHEXILINE	PERHEXILINE	chembl:CHEMBL75880	45.47
TPO	Thyroid peroxidase	7173	TTD		Methimazole	Methimazole	METHIMAZOLE	chembl:CHEMBL1515	14.14
CACNG6	CACNG6	59285	ChemblInteractions	modulator	CHEMBL940	GABAPENTIN	GABAPENTIN	chembl:CHEMBL940	0.35
GRM1	2911	2911	GuideToPharmacology	allosteric modulator	178102952	[18F]MK-1312
KCNA6	KCNA6	3742	ChemblInteractions	blocker	CHEMBL2107762	NERISPIRDINE	NERISPIRDINE	chembl:CHEMBL2107762	0.32
GNRHR2	Q96P88	114814	TdgClinicalTrial		DEGARELIX	DEGARELIX	DEGARELIX	chembl:CHEMBL415606	3.98
MYOD1	MYOD1	4654	NCI		HGF	HGF
HSP90B2P	Heat shock protein	7190	TTD		Heat shock protein vaccine	Heat shock protein vaccine
PTAFR	Platelet-activating factor receptor	5724	TTD		RUPATADINE	RUPATADINE	RUPATADINE	chembl:CHEMBL91397	7.34
VEGFB	VRF	7423	ChemblInteractions	inhibitor	CHEMBL2108313	CONBERCEPT	CONBERCEPT	chembl:CHEMBL2108313	3.98
HCRTR1	3061	3061	GuideToPharmacology	antagonist	135649893	ALMOREXANT	ALMOREXANT	chembl:CHEMBL455136	4.55
FDPS	2224	2224	GuideToPharmacology	inhibitor	178103833	PAMIDRONIC ACID
NDUFS1	NDUFS1	4719	ChemblInteractions	inhibitor	CHEMBL1703	METFORMIN HYDROCHLORIDE	METFORMIN HYDROCHLORIDE	chembl:CHEMBL1703	0.39
F5	F5	2153	PharmGKB		estrogens	estrogens	ESTRONE SODIUM SULFATE	chembl:CHEMBL2106240	63.65
KCNN3	3782	3782	GuideToPharmacology	blocker	135652375	P05
KMT5C	84787	84787	GuideToPharmacology	inhibitor	310264730	A-196
FKBP5	FKBP5	2289	PharmGKB		gemcitabine	gemcitabine	GEMCITABINE	chembl:CHEMBL888	0.13
FCER2	Lymphocyte IgE receptor	2208	TTD		Lumiliximab	Lumiliximab	LUMILIXIMAB	chembl:CHEMBL2109151	254.61
GCLM	GCLM	2730	NCI		ANTIOXIDANT	ANTIOXIDANT
PKN1	5585	5585	GuideToPharmacology	inhibitor	249565832	RKI-1447
CD79B	B-cell-specific glycoprotein B29	974	TTD		Polatuzumab vedotin	Polatuzumab vedotin
MMP9	Matrix metalloproteinase-9	4318	TTD		GM6001	GM6001
IL15	IL15	3600	NCI		LEVODOPA	LEVODOPA	LEVODOPA	chembl:CHEMBL1009	0.69
TNFRSF10A	TNFRSF10A	8797	NCI		SULINDAC	SULINDAC	SULINDAC	chembl:CHEMBL15770	1.77
TRPM2	7226	7226	GuideToPharmacology	activator	178102951	OAADPR
BIRC3	330	330	GuideToPharmacology	inhibitor	252827512	SM-122	CHEMBL481422	chembl:CHEMBL481422	3.03
GABBR2	O75899	9568	TdgClinicalTrial		R-BACLOFEN	R-BACLOFEN
ACP1	ACP1	52	DTC		GNF-PF-4353	GNF-PF-4353	CHEMBL527307	chembl:CHEMBL527307	3.18
SELPLG	P-selectin glycoprotein ligand 1	6404	TTD		RO-4905417	RO-4905417	INCLACUMAB	chembl:CHEMBL2109488	15.91
WEE1	WEE1	7465	MyCancerGenomeClinicalTrial	inhibitor	MK 1775	MK 1775
GGPS1	9453	9453	GuideToPharmacology	inhibitor	135649698	COMPOUND 16 [PMID: 18800762]
RB1	RB1	5925	JAX-CKB		Vorinostat	Vorinostat	VORINOSTAT	chembl:CHEMBL98	0.19
CA4	CA4	762	ChemblInteractions	inhibitor	CHEMBL19	METHAZOLAMIDE	METHAZOLAMIDE	chembl:CHEMBL19	1.41
KCNK3	TASK	3777	ChemblInteractions	blocker	CHEMBL1200876	DOXAPRAM HYDROCHLORIDE	DOXAPRAM HYDROCHLORIDE	chembl:CHEMBL1200876	3.98
GPR15	2838	2838	GuideToPharmacology	agonist	404859015	GPR15L (71-81)
CD3D	P04234	915	TdgClinicalTrial		MUROMONAB	MUROMONAB	MUROMONAB-CD3	chembl:CHEMBL1201608	9.09
AADAT	Kynurenine oxoglutarate transaminase II	51166	TTD		US8933095, 16	US8933095, 16
NR0B1	NR0B1	190	DTC		VINCRISTINE SULFATE	VINCRISTINE SULFATE	VINCRISTINE SULFATE	chembl:CHEMBL501867	0.37
FDFT1	FDFT1	2222	ChemblInteractions	inhibitor	CHEMBL435224	LAPAQUISTAT ACETATE	LAPAQUISTAT ACETATE	chembl:CHEMBL435224	15.91
STK33	65975	65975	GuideToPharmacology	inhibitor	249565870	COMPOUND 1 [PMID: 21742770]
PCSK9	Proprotein convertase subtilisin/kexin type 9	255738	TTD		Bococizumab	Bococizumab	BOCOCIZUMAB	chembl:CHEMBL3137349	31.83
KCNA2	KCNA2	3737	ChemblInteractions	blocker	CHEMBL284348	DALFAMPRIDINE	DALFAMPRIDINE	chembl:CHEMBL284348	0.49
SRMS	SRMS	6725	DTC		OSI-632	OSI-632	OSI-632	chembl:CHEMBL253969	0.19
POLG	POLG	5428	FDA		Valproic Acid	Valproic Acid
ALDH2	Mitochondrial aldehyde dehydrogenase	217	TTD		ANS-6637	ANS-6637
CD44	CD44	960	NCI		GENTAMICIN	GENTAMICIN	GENTAMICIN	chembl:CHEMBL3039597	2.02
TNC	Tenascin	3371	TTD		F-16-131I	F-16-131I
ABCC3	ABCC3	8714	DTC		EMTRICITABINE	EMTRICITABINE	EMTRICITABINE	chembl:CHEMBL885	1.7
KCNQ2	KCNQ2	3785	ChemblInteractions	activator	CHEMBL266510	FLINDOKALNER	FLINDOKALNER	chembl:CHEMBL266510	2.83
ACVR2A	Activin receptor type IIA	92	TTD		BYM338	BYM338	BIMAGRUMAB	chembl:CHEMBL3137353	31.83
UGT1A10	UGT1A10	54575	PharmGKB		mycophenolic acid	mycophenolic acid
PTK6	5753	5753	GuideToPharmacology	inhibitor	249565866	COMPOUND 19A [PMID: 21855335]
PRKD2	Q9BZL6	25865	TdgClinicalTrial		BRYOSTATIN	BRYOSTATIN	BRYOSTATIN	chembl:CHEMBL449158	0.16
HOMER1	HOMER1	9456	PharmGKB		levodopa	levodopa	LEVODOPA	chembl:CHEMBL1009	1.72
GRM3	Metabotropic glutamate receptor 3	2913	TTD		LY404039	LY404039	LY404039	chembl:CHEMBL375611	7.96
NPY5R	4889	4889	GuideToPharmacology	agonist	135652345	NPY-(13-36) (PIG)
HEXA	HEXA	3073	DTC		N-ACETYLGLUCOSAMINE THIAZOLINE	N-ACETYLGLUCOSAMINE THIAZOLINE	CHEMBL257158	chembl:CHEMBL257158	6.37
FN1	FN	2335	ChemblInteractions		CHEMBL2109608	L19IL2	L19IL2	chembl:CHEMBL2109608	15.91
SLC26A9	SLC26A9	115019	PharmGKB		ivacaftor	ivacaftor	IVACAFTOR	chembl:CHEMBL2010601	31.83
ASPG	Asparaginase	374569	TTD		Calaspargase pegol	Calaspargase pegol
ERG	ERG	2078	ChemblInteractions	blocker	CHEMBL473	DOFETILIDE	DOFETILIDE	chembl:CHEMBL473	0.25
USP7	Herpesvirus ubiquitin-specific protease	7874	TTD		PMID26077642-Compound-Vif1	PMID26077642-Compound-Vif1
FAAH2	158584	158584	GuideToPharmacology	inhibitor	310264767	LY2077855
FANCC	FANCC	2176	CIViC		MITOMYCIN	MITOMYCIN	MITOMYCIN	chembl:CHEMBL105	2.12
TAOK3	51347	51347	GuideToPharmacology	inhibitor	249565794	COMPOUND 89S [PMID: 19115845]
RXFP4	339403	339403	GuideToPharmacology		178101189	EUROPIUM-LABELLED INSL5
PYGM	P11217	5837	TdgClinicalTrial		PSN357	PSN357
MLST8	MLST8	64223	MyCancerGenome	inhibitor	AZD8055	AZD8055	AZD-8055	chembl:CHEMBL1801204	1.41
SLCO4C1	353189	353189	GuideToPharmacology		178101436	[3H]DIGOXIN
TP73	TP73	7161	NCI		GM-CSF	GM-CSF	REGRAMOSTIM	chembl:CHEMBL2107881	1.59
S100A2	S100A2	6273	NCI		ANTISENSE OLIGONUCLEOTIDES	ANTISENSE OLIGONUCLEOTIDES
HYAL2	HYAL2	8692	NCI		HORMONES	HORMONES
TLR7	51284	51284	GuideToPharmacology	antagonist	178103773	HYDROXYCHLOROQUINE	HYDROXYCHLOROQUINE	chembl:CHEMBL1535	2.89
KRT18	KRT18	3875	NCI		ANTIVIRAL	ANTIVIRAL
KCNMA1	3778	3778	GuideToPharmacology	blocker	178101035	IBERIOTOXIN
CD80	P33681	941	TdgClinicalTrial		RG-2077	RG-2077	ABATACEPT	chembl:CHEMBL1201823	42.43
INPP5A	3632	3632	GuideToPharmacology	inhibitor	252827501	COMPOUND 5 [NOBLE ET AL., 1992]
NR4A1	NR4A1	3164	NCI		L-DOPA	L-DOPA	LEVODOPA	chembl:CHEMBL1009	0.52
SLC31A1	SLC31A1	1317	PharmGKB		cisplatin	cisplatin	CISPLATIN	chembl:CHEMBL11359	0.66
CYP3A7	P24462	1551	TdgClinicalTrial		TESMILIFENE	TESMILIFENE	TESMILIFENE	chembl:CHEMBL26424	0.91
CDKN2B	CDKN2B	1030	CIViC		PALBOCICLIB	PALBOCICLIB	PALBOCICLIB	chembl:CHEMBL189963	2.77
ACVRL1	94	94	GuideToPharmacology	inhibitor	249565824	COMPOUND 13R [PMID: 23639540]
MELK	MELK	9833	DTC		GW843682X	GW843682X	GW843682X	chembl:CHEMBL514499	0.1
TNFRSF11A	8792	8792	GuideToPharmacology		178101759	RANK LIGAND
BCL2L2	BCL-W	599	TALC	inhibitor	NAVITOCLAX	NAVITOCLAX	NAVITOCLAX	chembl:CHEMBL443684	2.65
IMPDH2	P12268	3615	TEND		MYCOPHENOLATE MOFETIL	MYCOPHENOLATE MOFETIL
DHODH	Q02127	1723	TEND		LEFLUNOMIDE	LEFLUNOMIDE	LEFLUNOMIDE	chembl:CHEMBL960	25.2
PDPK1	Phosphoinositide dependent protein kinase-1	5170	TTD		AR-12	AR-12	AR-12	chembl:CHEMBL1650595	2.65
EPM2A	EPM2A	7957	PharmGKB		olanzapine	olanzapine	OLANZAPINE	chembl:CHEMBL715	0.27
NDUFA9	NDUFS2L	4704	ChemblInteractions	inhibitor	CHEMBL3545135	NV-128	NV-128	chembl:CHEMBL3545135	0.42
TPSAB1	Tryptase alpha/beta-1	7177	TTD		Lactoferrin	Lactoferrin
PTPRM	PTPRM	5797	PharmGKB		methotrexate	methotrexate	METHOTREXATE	chembl:CHEMBL34259	1.18
GPR18	2841	2841	GuideToPharmacology	agonist	135651444	ARACHIDONYLCYCLOPROPYLAMIDE
CXCL12	Stromal cell-derived factor 1	6387	TTD		REC-02	REC-02
NTRK2	NTRK2	4915	DTC		TCMDC-125758	TCMDC-125758	CHEMBL546797	chembl:CHEMBL546797	0.04
GAL	GAL	51083	PharmGKB		Selective serotonin reuptake inhibitors	Selective serotonin reuptake inhibitors
MAP2K6	MAP2K6	5608	MyCancerGenomeClinicalTrial	inhibitor	TRAMETINIB	TRAMETINIB	TRAMETINIB	chembl:CHEMBL2103875	0.22
LIF	LIF	3976	NCI		RETINOIC ACID	RETINOIC ACID
MMP1	Matrix metalloproteinase-1	4312	TTD		PMID29130358-Compound-Figure18(14a)	PMID29130358-Compound-Figure18(14a)
CBL	CBL	867	NCI		ANTISENSE OLIGONUCLEOTIDES	ANTISENSE OLIGONUCLEOTIDES
PADI4	23569	23569	GuideToPharmacology	inhibitor	315661097	O-F-AMIDINE	CHEMBL1910970	chembl:CHEMBL1910970	15.91
CHRNB1	ACHRB	1140	ChemblInteractions	antagonist	CHEMBL1200993	GALLAMINE TRIETHIODIDE	GALLAMINE TRIETHIODIDE	chembl:CHEMBL1200993	0.65
TUBA1C	TUBA1C	84790	DTC		4-(PHENYLCARBAMOYL)BENZYLNITRATE	4-(PHENYLCARBAMOYL)BENZYLNITRATE	CHEMBL1795737	chembl:CHEMBL1795737	0.19
GNRH1	GNRH1	2796	NCI		LITHIUM	LITHIUM	LITHIUM	chembl:CHEMBL2146126	0.25
PAH	PAH	5053	ChemblInteractions	activator	CHEMBL1201775	SAPROPTERIN DIHYDROCHLORIDE	SAPROPTERIN DIHYDROCHLORIDE	chembl:CHEMBL1201775	10.61
ITK	ITK	3702	DTC		GW843682X	GW843682X	GW843682X	chembl:CHEMBL514499	0.09
MBP	MBP	4155	NCI		BIOFLAVONOID	BIOFLAVONOID
SOX10	SOX10	6663	CIViC		VEMURAFENIB	VEMURAFENIB	VEMURAFENIB	chembl:CHEMBL1229517	1.06
KMT2A	KMT2A	4297	DTC		METHYLENE BLUE	METHYLENE BLUE	METHYLENE BLUE	chembl:CHEMBL191083	0.13
CDKN1B	CDKN1B	1027	NCI		TCDD	TCDD
ADH1B	P00325	125	TEND		FOMEPIZOLE	FOMEPIZOLE	FOMEPIZOLE	chembl:CHEMBL1308	35.8
KAT8	84148	84148	GuideToPharmacology	inhibitor	187051791	MG149
CHRNB2	P17787	1141	TdgClinicalTrial		TC-5214	TC-5214	DEXMECAMYLAMINE	chembl:CHEMBL2103881	5.97
MINK1	MINK1	50488	DTC		ILORASERTIB	ILORASERTIB	ILORASERTIB	chembl:CHEMBL1980297	0.02
IFNB1	Interferon-beta	3456	TTD		Interferon beta-1a	Interferon beta-1a
CD22	B-cell receptor CD22	933	TTD		CD19/CD22 Chimeric Antigen Receptor T Cells	CD19/CD22 Chimeric Antigen Receptor T Cells
PRKCA	Protein kinase C alpha	5578	TTD		Sodium phenylbutyrate	Sodium phenylbutyrate
LGALS9	LGALS9	3965	DTC		LACTOSE, ANHYDROUS	LACTOSE, ANHYDROUS	LACTOSE, ANHYDROUS	chembl:CHEMBL417016	18.19
HTR3E	A5X5Y0	285242	TdgClinicalTrial		GRANISETRON	GRANISETRON	GRANISETRON	chembl:CHEMBL289469	0.82
PMCH	PMCH	5367	PharmGKB		olanzapine	olanzapine	OLANZAPINE	chembl:CHEMBL715	1.87
PHB2	PHB2	11331	NCI		STEROID HORMONE	STEROID HORMONE
NR1H3	10062	10062	GuideToPharmacology	agonist	135650789	PAXILLINE	PAXILLINE	chembl:CHEMBL410063	0.84
GPR52	9293	9293	GuideToPharmacology	agonist	252827497	COMPOUND 7A [PMID: 24884590]
CD14	P08571	929	TdgClinicalTrial		IC14	IC14	IC14	chembl:CHEMBL2109330	95.48
SST	SST	6750	NCI		ESTRADIOL BENZOATE	ESTRADIOL BENZOATE
TBXT	T	6862	PharmGKB		flunisolide	flunisolide	FLUNISOLIDE	chembl:CHEMBL1512	6.37
CYP2C8	1558	1558	GuideToPharmacology	inhibitor	404859006	VOXELOTOR	VOXELOTOR	chembl:CHEMBL4101807	0.59
NPY1R	4886	4886	GuideToPharmacology	agonist	135651873	PEPTIDE YY
RPS6KA5	RPS6KA5	9252	DTC		PHA-767491	PHA-767491	CHEMBL225519	chembl:CHEMBL225519	0.12
TSG101	TSG101	7251	DTC		NSC-66209	NSC-66209	CHEMBL175266	chembl:CHEMBL175266	0.35
KCNK9	TASK3	51305	ChemblInteractions		CHEMBL1257	ENFLURANE	ENFLURANE	chembl:CHEMBL1257	0.29
PRMT1	PRMT1	3276	DTC		FURAMIDINE	FURAMIDINE	FURAMIDINE	chembl:CHEMBL24057	5.09
NDUFS4	NDUFS4	4724	ChemblInteractions	inhibitor	CHEMBL3545320	ME-344	ME-344	chembl:CHEMBL3545320	0.42
PNLIP	PNLIP	5406	ChemblInteractions	inhibitor	CHEMBL175247	ORLISTAT	ORLISTAT	chembl:CHEMBL175247	18.19
SLC1A3	6507	6507	GuideToPharmacology		178101410	[3H]D-ASPARTIC ACID
PSMC2	PSMC2	5701	DTC		BORTEZOMIB	BORTEZOMIB	BORTEZOMIB	chembl:CHEMBL325041	0.71
BTF3P11	BTF3L1	690	NCI		CALCITRIOL	CALCITRIOL	CALCITRIOL	chembl:CHEMBL846	2.89
ABAT	ABAT	18	PharmGKB		valproic acid	valproic acid
TNFSF11	RANKL	8600	TALC	antibody	DENOSUMAB	DENOSUMAB	DENOSUMAB	chembl:CHEMBL1237023	71.61
CCNE1	CCNE1	898	ClearityFoundationBiomarkers		DINACICLIB	DINACICLIB	DINACICLIB	chembl:CHEMBL2103840	4.24
IL13	IL13	3596	PharmGKB		sunitinib	sunitinib	SUNITINIB	chembl:CHEMBL535	0.4
APH1B	PSFL	83464	ChemblInteractions	inhibitor	CHEMBL463981	BEGACESTAT	BEGACESTAT	chembl:CHEMBL463981	1.18
NAMPT	Nicotinamide phosphoribosyltransferase	10135	TTD		GMX1777	GMX1777	TEGLARINAD CHLORIDE	chembl:CHEMBL190412	63.65
RPS6KA6	27330	27330	GuideToPharmacology	inhibitor	249565632	AT-9283	AT-9283	chembl:CHEMBL495727	1.63
SPG7	SPG7	6687	PharmGKB		docetaxel	docetaxel	DOCETAXEL	chembl:CHEMBL92	0.81
CTDSP1	CTDSP1	58190	DTC		CEFUROXIME SODIUM	CEFUROXIME SODIUM	CEFUROXIME SODIUM	chembl:CHEMBL2146124	0.84
OASL	OASL	8638	PharmGKB		peginterferon alfa-2b	peginterferon alfa-2b
DIO1	ITDI1	1733	ChemblInteractions	inhibitor	CHEMBL1518	PROPYLTHIOURACIL	PROPYLTHIOURACIL	chembl:CHEMBL1518	7.49
ITGB7	ITGB7	3695	ChemblInteractions	antagonist	CHEMBL2104967	FIRATEGRAST	FIRATEGRAST	chembl:CHEMBL2104967	4.24
CARM1	10498	10498	GuideToPharmacology	inhibitor	336446915	MS049
BAP1	BAP1	8314	CIViC		VALPROIC ACID	VALPROIC ACID
KLC3	KLC3	147700	PharmGKB		gemcitabine	gemcitabine	GEMCITABINE	chembl:CHEMBL888	0.2
CTSG	CTSG	1511	NCI		IFN	IFN
NDUFAB1	NDUFAB1	4706	ChemblInteractions	inhibitor	CHEMBL3545320	ME-344	ME-344	chembl:CHEMBL3545320	0.42
F2RL1	2150	2150	GuideToPharmacology	agonist	178100874	2-FUROYL-LIGRL[N-(ALEXA FLUOR 594)-O]-NH2
GGT1	GGT1	2678	NCI		GENTAMICIN	GENTAMICIN	GENTAMICIN	chembl:CHEMBL3039597	0.34
SLC10A2	6555	6555	GuideToPharmacology	inhibitor	178103144	SC-435
CCNG1	P51959	900	TdgClinicalTrial		MX-DNG1	MX-DNG1
KCNF1	KCNF1	3754	ChemblInteractions	blocker	CHEMBL2107762	NERISPIRDINE	NERISPIRDINE	chembl:CHEMBL2107762	0.32
MGA	MGA	23269	ChemblInteractions	inhibitor	CHEMBL1561	MIGLITOL	MIGLITOL	chembl:CHEMBL1561	10.61
PSMD14	PSMD14	10213	MyCancerGenome	inhibitor	BORTEZOMIB	BORTEZOMIB	BORTEZOMIB	chembl:CHEMBL325041	0.26
VKORC1L1	Q8N0U8	154807	TdgClinicalTrial		MENADIONE	MENADIONE	MENADIONE	chembl:CHEMBL590	6.82
HTR7	P34969	3363	TdgClinicalTrial		OLANZAPINE	OLANZAPINE	OLANZAPINE	chembl:CHEMBL715	0.06
ZUP1	Zinc finger-containing ubiquitin peptidase 1	221302	TTD		Azepan-4-one derivative 2	Azepan-4-one derivative 2
ACE2	59272	59272	GuideToPharmacology	inhibitor	223366196	MLN-4760	ORE-1001	chembl:CHEMBL429844	47.74
NDUFB1	NDUFB1	4707	ChemblInteractions	inhibitor	CHEMBL3545320	ME-344	ME-344	chembl:CHEMBL3545320	0.42
LIPG	Endothelial lipase	9388	TTD		GSK-264220A	GSK-264220A
HMOX1	HMOX1	3162	NCI		ZNCL2	ZNCL2
NEDD8	Ubiquitin-like protein Nedd8	4738	TTD		MLN4924	MLN4924
ZACN	353174	353174	GuideToPharmacology	agonist	135652738	H+
NDUFA5	NDUFA5	4698	ChemblInteractions	inhibitor	CHEMBL3545320	ME-344	ME-344	chembl:CHEMBL3545320	0.42
RUNX1	RUNX1	861	CIViC		CYTARABINE	CYTARABINE	CYTARABINE	chembl:CHEMBL803	0.08
TMPRSS15	TMPRSS15	5651	DTC		THONZONIUM BROMIDE	THONZONIUM BROMIDE	THONZONIUM BROMIDE	chembl:CHEMBL1200883	1.41
PRSS1	5644	5644	GuideToPharmacology	inhibitor	178101079	NAFAMOSTAT	NAFAMOSTAT	chembl:CHEMBL273264	1.65
ITGA4	P13612	3676	TdgClinicalTrial		VEDOLIZUMAB	VEDOLIZUMAB	VEDOLIZUMAB	chembl:CHEMBL1743087	15.91
TUSC2	Tumor suppressor candidate 2	11334	TTD		CNVN-202	CNVN-202
NOTCH1	NOTCH1	4851	JAX-CKB		LY3039478	LY3039478	CRENIGACESTAT	chembl:CHEMBL2338397	3.74
TXNRD3	Q86VQ6	114112	TdgClinicalTrial		MOTEXAFIN GADOLINIUM	MOTEXAFIN GADOLINIUM
PARP2	ADPRT2	10038	ChemblInteractions	inhibitor	CHEMBL521686	OLAPARIB	OLAPARIB	chembl:CHEMBL521686	1.68
GART	PGFT	2618	ChemblInteractions	inhibitor	CHEMBL1200373	PEMETREXED DISODIUM
PDE6A	5145	5145	GuideToPharmacology	inhibitor	252827469	COMPOUND 53 [PMID: 19631533]
MCOLN3	55283	55283	GuideToPharmacology	activator	178100233	PHOSPHATIDYL (3,5) INOSITOL BISPHOSPHATE
ECE1	Endothelin-converting enzyme	1889	TTD		SLV 306	SLV 306
MT1A	MT1A	4489	PharmGKB		arsenic trioxide	arsenic trioxide
CD40LG	CD40L	959	ChemblInteractions	inhibitor	CHEMBL2108767	RUPLIZUMAB	RUPLIZUMAB	chembl:CHEMBL2108767	5.79
ACKR4	51554	51554	GuideToPharmacology	agonist	135651677	CCL25
BHMT	BHMT	635	ChemblInteractions		CHEMBL1201130	BETAINE HYDROCHLORIDE	BETAINE HYDROCHLORIDE	chembl:CHEMBL1201130	21.22
IPO7	O95373	10527	TdgClinicalTrial		MKC-1	MKC-1	ENMD-981693	chembl:CHEMBL52885	2.36
SOAT1	SOAT1	6646	NCI		NIFEDIPINE	NIFEDIPINE	NIFEDIPINE	chembl:CHEMBL193	0.72
RHAG	6005	6005	GuideToPharmacology		178101342	[14C]METHYLAMINE
EEF2	P13639	1938	TdgClinicalTrial		SS1(DSFV)-PE38	SS1(DSFV)-PE38
STK39	STK39	27347	PharmGKB		losartan	losartan	LOSARTAN	chembl:CHEMBL191	14.14
CXCR6	10663	10663	GuideToPharmacology	agonist	178100558	[125I]CXCL16 (HUMAN)
ATP5F1D	P30049	513	TdgClinicalTrial		ENFLURANE	ENFLURANE	ENFLURANE	chembl:CHEMBL1257	1.23
EIF4E	EIF4E	1977	NCI		ETOPOSIDE	ETOPOSIDE	ETOPOSIDE	chembl:CHEMBL44657	0.82
CYP27B1	CYP27B1	1594	PharmGKB		peginterferon alfa-2b	peginterferon alfa-2b
HSPA5	HSPA5	3309	DTC		MIANSERIN	MIANSERIN	MIANSERIN	chembl:CHEMBL6437	0.27
TAAR6	TAAR6	319100	PharmGKB		corticosteroids	corticosteroids
NME1	NME1	4830	PharmGKB		lamivudine	lamivudine	LAMIVUDINE	chembl:CHEMBL141	0.61
PSMA5	PSMA5	5686	MyCancerGenome	inhibitor	CARFILZOMIB	CARFILZOMIB	CARFILZOMIB	chembl:CHEMBL451887	0.89
NR5A2	2494	2494	GuideToPharmacology	agonist	385612243	RJW100
PKD2L1	9033	9033	GuideToPharmacology	blocker	135652740	LA3+
AGT	AGT	183	PharmGKB		chlorthalidone	chlorthalidone	CHLORTHALIDONE	chembl:CHEMBL1055	0.45
TGFBR3	TGFBR3	7049	NCI		DEXAMETHASONE	DEXAMETHASONE	DEXAMETHASONE	chembl:CHEMBL384467	0.76
IFNAR2	P48551	3455	TEND		INTERFERON ALFACON-1	INTERFERON ALFACON-1
CSNK1G1	53944	53944	GuideToPharmacology	inhibitor	249565843	COMPOUND 33 [PMID: 19364658]
NRG3	NRG3	10718	PharmGKB		cetuximab	cetuximab	CETUXIMAB	chembl:CHEMBL1201577	0.49
EPRS1	P07814	2058	TdgClinicalTrial		HALOFUGINONE	HALOFUGINONE	HALOFUGINONE	chembl:CHEMBL1197091	21.22
CACNA1I	KIAA1120	8911	ChemblInteractions	modulator	CHEMBL1628502	GABAPENTIN ENACARBIL	GABAPENTIN ENACARBIL	chembl:CHEMBL1628502	0.13
APOBEC3A	APOBEC3A	200315	DTC		GNF-PF-3314	GNF-PF-3314	CHEMBL582287	chembl:CHEMBL582287	1.25
OR52J2P	OR52J2P	79529	PharmGKB		lithium	lithium	LITHIUM	chembl:CHEMBL2146126	2.77
PSMD8	PSMD8	5714	MyCancerGenome	inhibitor	BORTEZOMIB	BORTEZOMIB	BORTEZOMIB	chembl:CHEMBL325041	0.71
PRKCG	PRKCG	5582	DTC		CENISERTIB	CENISERTIB	CENISERTIB	chembl:CHEMBL1967878	0.02
APOA2	APOA2	336	NCI		GLUCOCORTICOID	GLUCOCORTICOID
SPHK2	56848	56848	GuideToPharmacology	inhibitor	178102663	SKI II
KDM5B	10765	10765	GuideToPharmacology	inhibitor	375973270	COMPOUND 9 [DOI:10.26434/CHEMRXIV.7072592.V1]
NDUFA13	GRIM19	51079	ChemblInteractions	inhibitor	CHEMBL3545135	NV-128	NV-128	chembl:CHEMBL3545135	0.42
HSPB2	HSPB2	3316	NCI		PS-341	PS-341	BORTEZOMIB	chembl:CHEMBL325041	0.16
NAPEPLD	222236	222236	GuideToPharmacology	inhibitor	405560495	LEI-401
SEM1	DSS1	7979	ChemblInteractions	inhibitor	CHEMBL2103884	OPROZOMIB	OPROZOMIB	chembl:CHEMBL2103884	0.41
MBNL1	MBNL1	4154	DTC		GNF-PF-5149	GNF-PF-5149	CHEMBL600309	chembl:CHEMBL600309	2.65
KCNS2	KIAA1144	3788	ChemblInteractions	blocker	CHEMBL284348	DALFAMPRIDINE	DALFAMPRIDINE	chembl:CHEMBL284348	0.37
KCNE1	KCNE1	3753	PharmGKB		quinidine	quinidine	QUINIDINE	chembl:CHEMBL1294	0.67
TIE1	7075	7075	GuideToPharmacology	inhibitor	363894135	MERESTINIB	MERESTINIB	chembl:CHEMBL3545307	3.98
SCN1A	6323	6323	GuideToPharmacology	inhibitor	135651976	AFT-II
FOS	FOS	2353	NCI		BACLOFEN	BACLOFEN	BACLOFEN	chembl:CHEMBL701	1.27
MERTK	10461	10461	GuideToPharmacology	inhibitor	249565788	G749
SLC36A2	153201	153201	GuideToPharmacology	inhibitor	178101386	5-HYDROXY-L-TRYPTOPHAN	OXITRIPTAN	chembl:CHEMBL350221	10.61
PGP	PGP	283871	ClearityFoundationBiomarkers		ETOPOSIDE	ETOPOSIDE	ETOPOSIDE	chembl:CHEMBL44657	0.41
PTP4A3	PTP4A3	11156	CIViC		CETUXIMAB	CETUXIMAB	CETUXIMAB	chembl:CHEMBL1201577	1.48
CMPK1	CMPK1	51727	PharmGKB		lamivudine	lamivudine	LAMIVUDINE	chembl:CHEMBL141	0.82
PTPN6	Protein-tyrosine phosphatase SHP-1	5777	TTD		BDBM50054344	BDBM50054344
PBK	PBK	55872	DTC		LINIFANIB	LINIFANIB	LINIFANIB	chembl:CHEMBL223360	0.18
KCNJ3	3760	3760	GuideToPharmacology	activator	135652743	NA+
GRIK1	GLUR5	2897	ChemblInteractions	antagonist	CHEMBL14935	TEZAMPANEL	TEZAMPANEL	chembl:CHEMBL14935	4.24
PTCH1	PTCH1	5727	NCI		RETINOIC ACID	RETINOIC ACID
PLA2G7	7941	7941	GuideToPharmacology	inhibitor	178103948	RILAPLADIB	RILAPLADIB	chembl:CHEMBL2104981	21.22
IL11	IL11	3589	NCI		AZACYTIDINE	AZACYTIDINE	AZACITIDINE	chembl:CHEMBL1489	0.53
ITGB3	P05106	3690	TdgClinicalTrial		GANTOFIBAN	GANTOFIBAN	GANTOFIBAN	chembl:CHEMBL78871	2.27
CHRNA10	Neuronal acetylcholine receptor alpha-10	57053	TTD		ACV-1	ACV-1
MYB	MYB	4602	NCI		RETINOID	RETINOID
VASP	VASP	7408	PharmGKB		hydrochlorothiazide	hydrochlorothiazide	HYDROCHLOROTHIAZIDE	chembl:CHEMBL435	1.77
CDK15	ALS2CR7	65061	ChemblInteractions	inhibitor	CHEMBL3544942	Roniciclib	RONICICLIB	chembl:CHEMBL3544942	0.8
TSC1	TSC1	7248	CIViC		SIROLIMUS	SIROLIMUS	SIROLIMUS	chembl:CHEMBL413	0.76
CDK18	PCTAIRE3	5129	ChemblInteractions	inhibitor	CHEMBL1230607	PHA-793887	PHA-793887	chembl:CHEMBL1230607	0.76
NEDD4L	NEDD4L	23327	PharmGKB		diuretics	diuretics
PDE7B	Q9NP56	27115	TEND		DYPHYLLINE	DYPHYLLINE	DYPHYLLINE	chembl:CHEMBL1752	9.09
PRMT6	55170	55170	GuideToPharmacology	inhibitor	310264736	MS023
ADGRG3	222487	222487	GuideToPharmacology	agonist	178102517	BECLOMETASONE DIPROPIONATE
TCF7L2	TCF7L2	6934	PharmGKB		sulfonamides, urea derivatives	sulfonamides, urea derivatives
COL28A1	COL28	340267	ChemblInteractions		CHEMBL2095222	OCRIPLASMIN	OCRIPLASMIN	chembl:CHEMBL2095222	0.86
CNTF	Ciliary neurotrophic factor	1270	TTD		NT-501 CNTF	NT-501 CNTF
PNP	Purine nucleoside phosphorylase	4860	TTD		Guanosine	Guanosine	GUANOSINE	chembl:CHEMBL375655	38.19
RXRB	NR2B2	6257	ChemblInteractions	modulator	CHEMBL146506	MOFAROTENE	MOFAROTENE	chembl:CHEMBL146506	1.18
STAT6	STAT6	6778	DTC		GW7074	GW7074	CHEMBL72365	chembl:CHEMBL72365	0.27
IBSP	IBSP	3381	NCI		DAIDZEIN	DAIDZEIN	DAIDZEIN	chembl:CHEMBL8145	2.77
KCNJ11	KCNJ11	3767	ChemblInteractions		CHEMBL1200338	PINACIDIL HYDRATE	PINACIDIL	chembl:CHEMBL1200338	0.55
TEC	7006	7006	GuideToPharmacology	inhibitor	249565828	COMPOUND 31 [PMID: 24915291]
UBA1	UBA1	7317	DTC		HYRTIOERECTINE B	HYRTIOERECTINE B	HYRTIOERECTINE B	chembl:CHEMBL526126	63.65
NSD2	WHSC1	7468	DTC		NSC-36398	NSC-36398	CHEMBL483206	chembl:CHEMBL483206	0.66
PRKCE	Q02156	5581	TdgClinicalTrial		INGENOL MEBUTATE	INGENOL MEBUTATE
GNA11	GNA11	2767	JAX-CKB		AEB071	AEB071	SOTRASTAURIN	chembl:CHEMBL565612	0.42
NR2C2	7182	7182	GuideToPharmacology	agonist	135651435	TRETINOIN	TRETINOIN	chembl:CHEMBL38	0.96
MARK2	MARK2	2011	DTC		LINIFANIB	LINIFANIB	LINIFANIB	chembl:CHEMBL223360	0.05
ASNS	ASNS	440	PharmGKB		asparaginase	asparaginase	ASPARAGINASE	chembl:CHEMBL2108989	25.46
MPI	MPI	4351	DTC		GNF-PF-5134	GNF-PF-5134	CHEMBL602969	chembl:CHEMBL602969	0.48
IL1R2	P27930	7850	TEND		ANAKINRA	ANAKINRA	ANAKINRA	chembl:CHEMBL1201570	7.96
BHLHE40	BHLHB2	8553	NCI		TRICHOSTATIN A	TRICHOSTATIN A
MAP3K20	ZAK	51776	DTC		SP-600125	SP-600125	SP-600125	chembl:CHEMBL1725279	0.04
NOS1AP	NOS1AP	9722	PharmGKB		verapamil	verapamil	VERAPAMIL	chembl:CHEMBL6966	0.64
VCAM1	VCAM1	7412	NCI		PMA	PMA
KCNJ6	KCNJ6	3763	PharmGKB		fentanyl	fentanyl	FENTANYL	chembl:CHEMBL596	0.49
CATSPER2	117155	117155	GuideToPharmacology	blocker	53801058	MIBEFRADIL	MIBEFRADIL	chembl:CHEMBL45816	0.94
GLRB	2743	2743	GuideToPharmacology	blocker	178101103	PICROTIN	PICROTIN	chembl:CHEMBL478523	1.14
IL17RC	IL17RC	84818	NCI		IL-17	IL-17
CAMK2B	CAMK2B	816	DTC		GSK-269962A	GSK-269962A	GSK-269962A	chembl:CHEMBL220241	0.07
ADCYAP1	ADCYAP1	116	NCI		STREPTOZOTOCIN	STREPTOZOTOCIN	STREPTOZOCIN	chembl:CHEMBL1651906	1.38
CYP26A1	O43174	1592	TdgClinicalTrial		LIAROZOLE	LIAROZOLE	LIAROZOLE	chembl:CHEMBL389433	21.22
NPR3	4883	4883	GuideToPharmacology	agonist	178101592	CANF4-23
AQP9	AQP9	366	NCI		TESTOSTERONE	TESTOSTERONE	TESTOSTERONE	chembl:CHEMBL386630	0.88
P2RY2	P2RY2	5029	NCI		ATRA	ATRA	TRETINOIN	chembl:CHEMBL38	0.43
TLR5	TLR5	7100	PharmGKB		Tumor necrosis factor alpha (TNF-alpha) inhibitors	Tumor necrosis factor alpha (TNF-alpha) inhibitors
MARK4	MARK4	57787	DTC		JNJ-7706621	JNJ-7706621	JNJ-7706621	chembl:CHEMBL191003	0.2
NOTCH2	NOTCH2	4853	MyCancerGenome	inhibitor	MK0752	MK0752
C5	Complement C5	727	TTD		IFX-1	IFX-1
IL24	Interleukin-24	11009	TTD		INGN-241	INGN-241
KLRC1	NKG2-A/B-activating NK receptor	3821	TTD		Monalizumab	Monalizumab	MONALIZUMAB	chembl:CHEMBL4297787	127.3
PLA2G4A	P47712	5321	TEND		FLURANDRENOLIDE	FLURANDRENOLIDE	FLURANDRENOLIDE	chembl:CHEMBL1201012	2.36
MMP7	4316	4316	GuideToPharmacology	inhibitor	252166768	RS 39066
FNTB	2342	2342	GuideToPharmacology	inhibitor	249565706	BMS-214662	BMS-214662	chembl:CHEMBL351706	12.73
CHN2	CHN2	1124	PharmGKB		fluorouracil	fluorouracil	FLUOROURACIL	chembl:CHEMBL185	1.21
SFTPA1	SFTPA1	653509	NCI		IL-1RA	IL-1RA	ANAKINRA	chembl:CHEMBL1201570	1.99
EEF2K	Eukaryotic elongation factor 2 kinase	29904	TTD		Lapatinib	Lapatinib	LAPATINIB	chembl:CHEMBL554	2.36
GLP2R	Glucagon-like peptide 2 receptor	9340	TTD		Elsiglutide	Elsiglutide	ELSIGLUTIDE	chembl:CHEMBL2108318	42.43
HDAC9	HDAC9	9734	MyCancerGenome	inhibitor	ROMIDEPSIN	ROMIDEPSIN	ROMIDEPSIN	chembl:CHEMBL343448	0.3
TICAM1	TICAM1	148022	NCI		VACCINE	VACCINE
ITPKA	3706	3706	GuideToPharmacology	inhibitor	336446934	GNF362
RPTOR	RPTOR	57521	MyCancerGenome	inhibitor	MLN0128	MLN0128	SAPANISERTIB	chembl:CHEMBL3545097	0.69
DROSHA	DROSHA	29102	PharmGKB		vincristine	vincristine	VINCRISTINE	chembl:CHEMBL90555	0.31
PCYT1A	PCYT1A	5130	PharmGKB		lamivudine	lamivudine	LAMIVUDINE	chembl:CHEMBL141	2.45
SENP6	SENP6	26054	DTC		DNDI1417156	DNDI1417156	CHEMBL1504679	chembl:CHEMBL1504679	0.33
LPAR2	LPAR2	9170	NCI		CAFFEINE	CAFFEINE	CAFFEINE	chembl:CHEMBL113	1.41
SI	SI	6476	NCI		INSULIN	INSULIN	INSULIN	chembl:CHEMBL1201631	0.5
SRD5A3	SRD5A2L	79644	ChemblInteractions	inhibitor	CHEMBL1200969	DUTASTERIDE	DUTASTERIDE	chembl:CHEMBL1200969	15.91
ZNF804A	ZNF804A	91752	PharmGKB		antipsychotics	antipsychotics
CTAG1B	CTAG1B	1485	NCI		5-AZA-2-DEOXYCYTIDINE	5-AZA-2-DEOXYCYTIDINE
KCNH6	ERG2	81033	ChemblInteractions	blocker	CHEMBL284348	DALFAMPRIDINE	DALFAMPRIDINE	chembl:CHEMBL284348	0.37
TPM3	TPM3	7170	NCI		METHOTREXATE	METHOTREXATE	METHOTREXATE	chembl:CHEMBL34259	0.15
HR	Histamine receptor	55806	TTD		Histamine Phosphate	Histamine Phosphate
HTR3D	Q70Z44	200909	TdgClinicalTrial		DOLASETRON	DOLASETRON	DOLASETRON	chembl:CHEMBL2368925	1.59
KYAT1	CCBL1	883	DTC		TRANS-3-INDOLEACRYLIC ACID	TRANS-3-INDOLEACRYLIC ACID	CHEMBL445966	chembl:CHEMBL445966	42.43
CMA1	1215	1215	GuideToPharmacology	inhibitor	354702252	TY-51469
SPP1	SPP1	6696	NCI		TYROSINE KINASE INHIBITOR	TYROSINE KINASE INHIBITOR
DAGLA	747	747	GuideToPharmacology	inhibitor	381744926	DH376
PZP	PZP	5858	NCI		OESTRADIOL	OESTRADIOL	ESTRADIOL	chembl:CHEMBL135	1.06
SLC46A1	113235	113235	GuideToPharmacology		178103302	[3H]FOLINIC ACID
ITPA	ITPA	3704	PharmGKB		peginterferon alfa-2a	peginterferon alfa-2a
ATP4B	ATP4B	496	ChemblInteractions	inhibitor	CHEMBL1201863	DEXLANSOPRAZOLE	DEXLANSOPRAZOLE	chembl:CHEMBL1201863	2.12
GJC1	10052	10052	GuideToPharmacology	inhibitor	135650269	FLUFENAMIC ACID
MAP2	MAP2	4133	NCI		MELATONIN	MELATONIN	MELATONIN	chembl:CHEMBL45	2.36
TRPM8	79054	79054	GuideToPharmacology	blocker	135649885	ACAA
MRGPRX2	117194	117194	GuideToPharmacology	agonist	336446952	(R)-ZINC-3573
THRA	7067	7067	GuideToPharmacology	agonist	135651405	TIRATRICOL	TIRATRICOL	chembl:CHEMBL41632	2.55
TTR	PALB	7276	ChemblInteractions		CHEMBL2103837	TAFAMIDIS	TAFAMIDIS	chembl:CHEMBL2103837	35.36
SLC22A6	OAT1	9356	ChemblInteractions	inhibitor	CHEMBL41194	PRATOSARTAN	PRATOSARTAN	chembl:CHEMBL41194	1.99
ETV5	ETV5	2119	CIViC		TRAMETINIB	TRAMETINIB	TRAMETINIB	chembl:CHEMBL2103875	3.03
BGLAP	BGLAP	632	NCI		PREDNISOLONE	PREDNISOLONE	PREDNISOLONE	chembl:CHEMBL131	0.21
CD34	CD34	947	NCI		DIFFERENTIATING AGENTS	DIFFERENTIATING AGENTS
VWF	P04275	7450	TdgClinicalTrial		RECOMBINANT ANTIHEMOPHILIC FACTOR	RECOMBINANT ANTIHEMOPHILIC FACTOR
ADK	Adenosine kinase	132	TTD		GP-3269	GP-3269
PSMD1	Q99460	5707	TdgClinicalTrial		OPROZOMIB	OPROZOMIB	OPROZOMIB	chembl:CHEMBL2103884	0.82
GADD45G	GADD45G	10912	NCI		ANDROGENS	ANDROGENS
C1QA	P02745	712	TEND		IMMUNE GLOBULIN	IMMUNE GLOBULIN
SNCA	Synuclein alpha	6622	TTD		NPT-200-11	NPT-200-11
CACNB1	CACNLB1	782	ChemblInteractions	modulator	CHEMBL2103836	IMAGABALIN	IMAGABALIN	chembl:CHEMBL2103836	0.28
THBS1	THBS1	7057	NCI		PROTEIN KINASE C INHIBITOR	PROTEIN KINASE C INHIBITOR
IL25	Interleukin-25	64806	TTD		ALX-0761	ALX-0761	M-1095	chembl:CHEMBL4298023	15.91
S1PR2	S1PR2	9294	DTC		GNF-PF-2272	GNF-PF-2272	CHEMBL601757	chembl:CHEMBL601757	0.44
F7	Coagulation factor VII	2155	TTD		Vatreptacog alfa (activated)	Vatreptacog alfa (activated)
BUB1	699	699	GuideToPharmacology	inhibitor	249565789	COMPOUND 2-1-1 [PMID: 24900824]
CLU	P51788	1191	TdgClinicalTrial		OGX-011	OGX-011	CUSTIRSEN SODIUM	chembl:CHEMBL2219773	42.43
PSMA3	PSMA3	5684	MyCancerGenome	inhibitor	CARFILZOMIB	CARFILZOMIB	CARFILZOMIB	chembl:CHEMBL451887	0.89
PXN	PXN	5829	NCI		H2O2	H2O2
NEU3	NEU3	10825	DTC		OSELTAMIVIR	OSELTAMIVIR	OSELTAMIVIR	chembl:CHEMBL1229	127.3
PTPRB	Protein tyrosine phosphatase beta	5787	TTD		AKB-9778	AKB-9778	RAZUPROTAFIB	chembl:CHEMBL3931971	15.91
PLTP	PLTP	5360	NCI		VITAMIN E	VITAMIN E
FCGR2B	FCGR2B	2213	NCI		TNF-ALPHA	TNF-ALPHA
TYMSOS	C18orf56	494514	PharmGKB		capecitabine	capecitabine	CAPECITABINE	chembl:CHEMBL1773	0.27
CORO7	CORO7	79585	PharmGKB		methylphenidate	methylphenidate	METHYLPHENIDATE	chembl:CHEMBL796	2.83
BRD9	65980	65980	GuideToPharmacology	inhibitor	252166773	LP99
CSNK1G2	CSNK1G2	1455	DTC		ALSTERPAULLONE	ALSTERPAULLONE	ALSTERPAULLONE	chembl:CHEMBL50894	0.11
RRM2B	P53R2	50484	ChemblInteractions	inhibitor	CHEMBL1200983	GALLIUM NITRATE	GALLIUM NITRATE	chembl:CHEMBL1200983	2.36
HDC	3067	3067	GuideToPharmacology	inhibitor	178101877	FMH
MAGEA3	Melanoma-associated antigen 3	4102	TTD		KITE-718	KITE-718
ITGA5	ITGA5	3678	TALC	antibody	PF-04605412	PF-04605412	PF-04605412	chembl:CHEMBL2109622	4.55
GABRD	GABRD	2563	ChemblInteractions	positive modulator	CHEMBL12	DIAZEPAM	DIAZEPAM	chembl:CHEMBL12	0.17
ESRRG	ESRRG	2104	NCI		DES	DES	DIETHYLSTILBESTROL	chembl:CHEMBL411	1.82
KCNG1	KCNG1	3755	ChemblInteractions	blocker	CHEMBL113461	TEDISAMIL	TEDISAMIL	chembl:CHEMBL2111110	0.41
SLC5A7	SLC5A7	60482	DTC		ERBSTATIN	ERBSTATIN	ERBSTATIN	chembl:CHEMBL47986	0.16
TUBA3C	TUBA3C	7278	DTC		LARGAZOLE	LARGAZOLE	LARGAZOLE	chembl:CHEMBL1173445	0.21
EIF2AK1	27102	27102	GuideToPharmacology	inhibitor	381118865	RIPK1 INHIBITOR 22B
GGH	GGH	8836	PharmGKB		methotrexate	methotrexate	METHOTREXATE	chembl:CHEMBL34259	0.83
WNT7A	WNT7A	7476	NCI		DES	DES	DIETHYLSTILBESTROL	chembl:CHEMBL411	4.24
XBP1	XBP1	7494	DTC		DNDI1417941	DNDI1417941	CHEMBL2095095	chembl:CHEMBL2095095	0.19
SLC6A7	6534	6534	GuideToPharmacology	inhibitor	178101297	LP-403812
NDUFB10	NDUFB10	4716	ChemblInteractions	inhibitor	CHEMBL3545320	ME-344	ME-344	chembl:CHEMBL3545320	0.42
MPL	MPL	4352	JAX-CKB		TGX-221	TGX-221
METAP2	P50579	10988	TdgClinicalTrial		PPI-2458	PPI-2458	PPI-2458	chembl:CHEMBL3527358	42.43
DBH	DBH	1621	PharmGKB		Analgesics	Analgesics
PRORP	PRORP	9692	PharmGKB		zileuton	zileuton	ZILEUTON	chembl:CHEMBL93	15.91
NDUFS7	NDUFS7	374291	ChemblInteractions	inhibitor	CHEMBL3545320	ME-344	ME-344	chembl:CHEMBL3545320	0.42
FCGRT	2217	2217	GuideToPharmacology	antibody	374883846	DX-2507
GRK2	156	156	GuideToPharmacology	inhibitor	405560387	CCG258747
SLC38A5	92745	92745	GuideToPharmacology		178101385	[3H]HISTIDINE
SULT1A3	SULT1A3	6818	PharmGKB		acetaminophen	acetaminophen	ACETAMINOPHEN	chembl:CHEMBL112	1.63
SLC28A1	SLC28A1	9154	PharmGKB		gemcitabine	gemcitabine	GEMCITABINE	chembl:CHEMBL888	0.63
RIPK3	11035	11035	GuideToPharmacology	inhibitor	384403680	RIPK3 INHIBITOR 42
PRKACB	5567	5567	GuideToPharmacology	inhibitor	178101884	GSK690693	GSK-690693	chembl:CHEMBL494089	1.93
EPHB4	HTK	2050	ChemblInteractions	inhibitor	CHEMBL3544983	TESEVATINIB	TESEVATINIB	chembl:CHEMBL3544983	13.64
KISS1R	84634	84634	GuideToPharmacology	antagonist	178100838	PEPTIDE 234
TPCN1	53373	53373	GuideToPharmacology	blocker	135652732	CD2+
CASP14	23581	23581	GuideToPharmacology	inhibitor	252166874	GRASSYSTATIN A
ERAP2	64167	64167	GuideToPharmacology	inhibitor	252166866	COMPOUND 17 [PMID: 23916253]
ENOSF1	ENOSF1	55556	PharmGKB		fluorouracil	fluorouracil	FLUOROURACIL	chembl:CHEMBL185	0.73
NEK4	NEK4	6787	DTC		BAY-613606	BAY-613606	CHEMBL541400	chembl:CHEMBL541400	0.16
NDUFA8	NDUFA8	4702	ChemblInteractions	inhibitor	CHEMBL3545135	NV-128	NV-128	chembl:CHEMBL3545135	0.42
XYLT2	XYLT2	64132	PharmGKB		gemcitabine	gemcitabine	GEMCITABINE	chembl:CHEMBL888	0.79
VEGFC	VEGFC	7424	PharmGKB		aflibercept	aflibercept	AFLIBERCEPT	chembl:CHEMBL1742982	4.24
GATA2	GATA2	2624	JAX-CKB		fasudil	fasudil	FASUDIL	chembl:CHEMBL38380	1.59
IL18	IL18	3606	NCI		MYCOPHENOLIC ACID	MYCOPHENOLIC ACID
RGS19	RGS19	10287	PharmGKB		opioids	opioids
FGF22	FGF22	27006	DTC		MORACIN M	MORACIN M	MORACIN M	chembl:CHEMBL512578	4.55
NPY2R	4887	4887	GuideToPharmacology	agonist	135652345	NPY-(13-36) (PIG)
PLA2G2A	5320	5320	GuideToPharmacology	inhibitor	178103314	KH064
PAPPA	PAPPA	5069	NCI		TRANSFORMING GROWTH FACTOR	TRANSFORMING GROWTH FACTOR
DDO	DDO	8528	PharmGKB		topotecan	topotecan	TOPOTECAN	chembl:CHEMBL84	2.83
PSPH	PSPH	5723	PharmGKB		l-methionine	l-methionine	METHIONINE	chembl:CHEMBL42336	25.46
ALDH7A1	Phosphodiesterase	501	TTD		M-518101	M-518101	PEFCALCITOL	chembl:CHEMBL3989862	31.83
BACH1	BACH1	571	PharmGKB		isoniazid	isoniazid	ISONIAZID	chembl:CHEMBL64	14.69
ZAP70	7535	7535	GuideToPharmacology	inhibitor	178102669	SYK INHIBITOR II
LIPF	Gastric triacylglycerol lipase	8513	TTD		Cetilistat	Cetilistat	CETILISTAT	chembl:CHEMBL2103825	15.91
FOLR1	Folate receptor alpha	2348	TTD		FolateImmune	FolateImmune
ADAM10	102	102	GuideToPharmacology	inhibitor	348353646	GI254023X
RABGAP1L	RABGAP1L	9910	PharmGKB		ethanol	ethanol	ALCOHOL	chembl:CHEMBL545	0.74
MMP3	MMP3	4314	DTC		BERKELEYACETAL A	BERKELEYACETAL A	BERKELEYACETAL A	chembl:CHEMBL252920	4.24
WNK2	65268	65268	GuideToPharmacology	inhibitor	249565802	COMPOUND 25 [PMID: 17935989]
CRBN	CRBN	51185	ChemblInteractions	inhibitor	CHEMBL468	THALIDOMIDE	THALIDOMIDE	chembl:CHEMBL468	0.91
HSD3B2	P26439	3284	TEND		TRILOSTANE	TRILOSTANE	TRILOSTANE	chembl:CHEMBL1200907	106.09
AKR1C1	AKR1C1	1645	NCI		ESTRONE	ESTRONE	ESTRONE	chembl:CHEMBL1405	2.83
KRT17	KRT17	3872	NCI		IFN	IFN
TK2	TK2	7084	NCI		DDC	DDC	ZALCITABINE	chembl:CHEMBL853	31.83
MAP3K13	LZK	9175	ChemblInteractions	inhibitor	CHEMBL290352	CEP-1347	CEP-1347	chembl:CHEMBL290352	7.07
P2RY4	5030	5030	GuideToPharmacology	agonist	135651591	DIQUAFOSOL	DIQUAFOSOL	chembl:CHEMBL221326	7.96
DUSP3	DUSP3	1845	DTC		LOMOFUNGIN	LOMOFUNGIN	LOMOFUNGIN	chembl:CHEMBL1505471	0.61
ALDH1A2	ALDH1A2	8854	PharmGKB		atenolol	atenolol	ATENOLOL	chembl:CHEMBL24	1.25
GCH1	GTP cyclohydrolase-I	2643	TTD		ProSavin	ProSavin
TRPV6	55503	55503	GuideToPharmacology	blocker	135652741	MG2+
F3	Tissue factor	2152	TTD		ALT-836	ALT-836
PANX1	24145	24145	GuideToPharmacology	inhibitor	178100972	CARBENOXOLONE	CARBENOXOLONE	chembl:CHEMBL499915	2.65
DYRK1B	DYRK1B	9149	DTC		CENISERTIB	CENISERTIB	CENISERTIB	chembl:CHEMBL1967878	0.05
NEK2	NEK2	4751	DTC		TAMATINIB	TAMATINIB	R-406	chembl:CHEMBL475251	0.05
ABCC9	SUR2	10060	ChemblInteractions		CHEMBL2105160	NAMINIDIL	NAMINIDIL	chembl:CHEMBL2105160	1.77
UCP2	UCP2	7351	NCI		INTRALIPID	INTRALIPID	SOYBEAN OIL	chembl:CHEMBL1201485	6.37
MST1	MST1	4485	NCI		RETINOIC ACID	RETINOIC ACID
CSK	1445	1445	GuideToPharmacology	inhibitor	223365983	RIVOCERANIB	RIVOCERANIB	chembl:CHEMBL3186534	5.3
NR5A1	2516	2516	GuideToPharmacology	agonist	385612243	RJW100
SRP19	SRP19	6728	PharmGKB		paroxetine	paroxetine	PAROXETINE	chembl:CHEMBL490	1.27
KDM1B	Lysine-specific histone demethylase 1B	221656	TTD		PMID27019002-Compound-48	PMID27019002-Compound-48
FFAR1	2864	2864	GuideToPharmacology	antagonist	135650329	GW1100
PMAIP1	PMAIP1	5366	NCI		BORTEZOMIB	BORTEZOMIB	BORTEZOMIB	chembl:CHEMBL325041	1.41
P2RY13	53829	53829	GuideToPharmacology	antagonist	135651441	AP4A
RGS12	RGS12	6002	DTC		SANGUINARIUM	SANGUINARIUM	SANGUINARIUM	chembl:CHEMBL417799	0.64
PRKD1	5587	5587	GuideToPharmacology	inhibitor	328083472	BPKDI
PSME3	PSME3	10197	MyCancerGenome	inhibitor	BORTEZOMIB	BORTEZOMIB	BORTEZOMIB	chembl:CHEMBL325041	0.35
CD3E	916	916	GuideToPharmacology	antibody	178103956	BLINATUMOMAB	BLINATUMOMAB	chembl:CHEMBL1742992	2.73
NGFR	P08138	4804	TdgClinicalTrial		CXB909	CXB909
GLO1	GLO1	2739	DTC		2-(4-METHOXYBENZAMIDO)BENZOIC ACID	2-(4-METHOXYBENZAMIDO)BENZOIC ACID	CHEMBL1701911	chembl:CHEMBL1701911	63.65
MATK	MATK	4145	DTC		SP-600125	SP-600125	SP-600125	chembl:CHEMBL1725279	0.18
COQ2	COQ2	27235	PharmGKB		atorvastatin	atorvastatin	ATORVASTATIN	chembl:CHEMBL1487	1.06
GLRA2	2742	2742	GuideToPharmacology	antagonist	135651284	TROPISETRON	TROPISETRON	chembl:CHEMBL56564	0.64
CTSS	Cathepsin S	1520	TTD		VBY- 036	VBY- 036
CD274	CD274	29126	FDA		Avelumab	Avelumab	AVELUMAB	chembl:CHEMBL3833373	23.87
BAG6	BAG6	7917	PharmGKB		carbamazepine	carbamazepine	CARBAMAZEPINE	chembl:CHEMBL108	2.71
KCNG3	KCNG3	170850	ChemblInteractions	blocker	CHEMBL113461	TEDISAMIL	TEDISAMIL	chembl:CHEMBL2111110	0.41
FMO1	FMO1	2326	PharmGKB		tamoxifen	tamoxifen	TAMOXIFEN	chembl:CHEMBL83	0.72
SLC27A4	10999	10999	GuideToPharmacology	inhibitor	252827468	COMPOUND 1L [PMID: 16644217]
GPT	GPT	2875	NCI		PROTEASE INHIBITOR	PROTEASE INHIBITOR
CD276	CD276	80381	ClearityFoundationClinicalTrial		N/A	N/A
FST	FST	10468	NCI		TUMOR NECROSIS FACTOR	TUMOR NECROSIS FACTOR
SLC28A3	SLC28A3	64078	PharmGKB		daunorubicin	daunorubicin	DAUNORUBICIN	chembl:CHEMBL178	0.17
NUAK1	9891	9891	GuideToPharmacology	inhibitor	315661259	WZ4002
PSMD10P3	PSMD10P3	338091	MyCancerGenome	inhibitor	BORTEZOMIB	BORTEZOMIB	BORTEZOMIB	chembl:CHEMBL325041	0.35
SLC25A5	P05141	292	TdgClinicalTrial		CLODRONATE	CLODRONATE	CLODRONIC ACID	chembl:CHEMBL12318	12.73
SDC2	SDC2	6383	NCI		HEPARAN SULFATE	HEPARAN SULFATE
KCNT1	57582	57582	GuideToPharmacology	activator	135650533	LOXAPINE	LOXAPINE	chembl:CHEMBL831	1.77
RHOB	RHOB	388	DTC		TRIMETHYL-[3-(TETRADECANE-1-SULFONYLAMINO)-PROPYL]-AMMONIUM IODIDE	TRIMETHYL-[3-(TETRADECANE-1-SULFONYLAMINO)-PROPYL]-AMMONIUM IODIDE	TRIMETHYL-[3-(TETRADECANE-1-SULFONYLAMINO)-PROPYL]-AMMONIUM IODIDE	chembl:CHEMBL2436861	63.65
KCNK18	TRESK	338567	ChemblInteractions		CHEMBL1257	ENFLURANE	ENFLURANE	chembl:CHEMBL1257	0.41
KMT2C	KMT2C	58508	CIViC		EXEMESTANE	EXEMESTANE	EXEMESTANE	chembl:CHEMBL1200374	3.03
BRSK1	BRSK1	84446	DTC		GW441756X	GW441756X	GW441756X	chembl:CHEMBL1516890	0.05
HOXD1	HOXD1	3231	NCI		RETINOIC ACID	RETINOIC ACID
EPHA8	2046	2046	GuideToPharmacology	inhibitor	384403668	RIPK3 INHIBITOR 18
GLI1	Zinc finger protein GLI1	2735	TTD		Imidazo bicyclic iminium derivative 2	Imidazo bicyclic iminium derivative 2
[truncated: 1,506 more rows]

## Sheet: S3
Table S3 The final list of genes selected in the study.
[truncated: 5,428 more rows]

[truncated: 13 more sheets: S4, S5, S6, S7, S8, S9, S10, S11, S12, S13, S14, S15, S16]
